# Supplementary material for: IP3 receptor depletion in a spontaneous canine model of Charcot-Marie-Tooth disease 1J with amelogenesis imperfecta
Source: PLoS Genet. 2025 Jan 13;21(1):e1011328. doi: 10.1371/journal.pgen.1011328 (PMC11761660; doi:10.1371/journal.pgen.1011328)
Supplement: S1 Table — (XLSX) [file pgen.1011328.s005.xlsx]

## Sheet: Sheet1
Supplementary table 1. Complete Blood Count (CBC) values of the affected dogs
Value	dog #3	dog #9	dog #5	Ref value
Leucocytes, 10E9/l	6.48	6.29	8.52	(5,4-17,4)
Erythrocytes, 10E12/l	7.19	6.78	6.34	(5.3-8.0)
Hb, g/l	176	166	149	(140-203)
Hkr, %	53.5	51.2	43.7	(38-57)
MCV, fl	74.4	75.4	69.0	(67-77)
MCH, pg	24.5	24.4	23.6	(22-26)
MCHC, g/l	329	324	342	(318-347)
Trombocytes, 10E9/l	330	271	308	(102-395)
Neutrophils, 10E9/l	4.2	3.7	4.9	(2,9-13,8)
pCT, %	1.75	1.58	2.81	(1,0-5,4)
Monocytes, 10E9/l	0.34	0.58	0.33	(0,1-1,1)
Eosinophils, 10E9/l	0.20	0.30	0.42	(0,1-1,5)
Basophils, 10E9/l	0.02	0.03	0.02	(0-0,1)
LUC, 10E9/l	0.01	0.08	0.01	(0-0,3)
MPV, fl	8.6	8.7	12.0	(8,4-14,1)
PCT, %	0.28	0.24	0.37	(0,15-0,39)
