# Supplementary material for: IP3 receptor depletion in a spontaneous canine model of Charcot-Marie-Tooth disease 1J with amelogenesis imperfecta
Source: PLoS Genet. 2025 Jan 13;21(1):e1011328. doi: 10.1371/journal.pgen.1011328 (PMC11761660; doi:10.1371/journal.pgen.1011328)
Supplement: S3 Table — (XLSX) [file pgen.1011328.s007.xlsx]

## Sheet: ncbi_dataset_ROH_genes
Supplementary Table 3. List of genes within the identified ROH, g.12:156,577-5,127,877. The ITPR3 gene is highlighted in blue.
Accession	Begin	End	Chromosome	Orientation	Name	Symbol	Gene ID	Gene Type	Transcripts accession	Protein accession	Protein length
NC_049233.1	240905	337960	12	minus	ectonucleotide pyrophosphatase/phosphodiesterase family member 3 isoform X1	ENPP3	474820	protein-coding	XM_038553389.1	XP_038409317.1	998
NC_049233.1	318201	318613	12	plus	ATP synthase subunit g, mitochondrial-like	LOC102154486	102154486	protein-coding	XM_038553404.1	XP_038409332.1	103
NC_049233.1	337561	382633	12	plus	mediator of RNA polymerase II transcription subunit 23 isoform X1	MED23	474822	protein-coding	XM_038553383.1	XP_038409311.1	1390
NC_049233.1	367048	367194	12	minus	U4 spliceosomal RNA	LOC119874362	119874362	snRNA	XR_005368226.1
NC_049233.1	384828	398005	12	minus	arginase-1	ARG1	474823	protein-coding	XM_038553403.1	XP_038409331.1	322
NC_049233.1	458473	460409	12	minus	Wilms tumor protein 1-interacting protein-like	LOC102154829	102154829	protein-coding	XM_038553368.1	XP_038409296.1	220
NC_049233.1	459677	473707	12	plus	ribonuclease P protein subunit p21 isoform X1	RPP21	474824	protein-coding	XM_038553401.1	XP_038409329.1	488
NC_049233.1	474872	476606	12	plus	ribonuclease P/MRP subunit p21	RPP21	474824	protein-coding	NM_001252381.1	NP_001239310.1	154
NC_049233.1	515297	523817	12	minus	guanine nucleotide-binding protein-like 1 isoform X1	GNL1	474825	protein-coding	XM_038553418.1	XP_038409346.1	607
NC_049233.1	523482	529588	12	plus	proline-rich protein 3 isoform X1	PRR3	481704	protein-coding	XM_038553433.1	XP_038409361.1	249
NC_049233.1	529796	536624	12	minus	uncharacterized LOC119874133	LOC119874133	119874133	lncRNA	XR_005367515.1
NC_049233.1	529843	551482	12	plus	ATP-binding cassette sub-family F member 1 isoform X1	ABCF1	474826	protein-coding	XM_038553409.1	XP_038409337.1	839
NC_049233.1	556330	574575	12	minus	serine/threonine-protein phosphatase 1 regulatory subunit 10	PPP1R10	481705	protein-coding	XM_038553408.1	XP_038409336.1	940
NC_049233.1	574914	581424	12	plus	28S ribosomal protein S18b, mitochondrial	MRPS18B	474827	protein-coding	XM_038553432.1	XP_038409360.1	257
NC_049233.1	581863	595374	12	plus	alpha-tubulin N-acetyltransferase 1 isoform X12	ATAT1	477580	protein-coding	XM_038553419.1	XP_038409347.1	492
NC_049233.1	595503	599468	12	plus	uncharacterized protein C6orf136 homolog isoform X1	C12H6orf136	474828	protein-coding	XM_038553428.1	XP_038409356.1	313
NC_049233.1	599625	616622	12	minus	pre-mRNA-splicing factor ATP-dependent RNA helicase DHX16 isoform X1	DHX16	481706	protein-coding	XM_038553405.1	XP_038409333.1	1042
NC_049233.1	619874	628233	12	minus	phostensin isoform X1	PPP1R18	100687245	protein-coding	XM_038553414.1	XP_038409342.1	618
NC_049233.1	628875	631801	12	minus	nurim isoform X1	NRM	100856242	protein-coding	XM_038553429.1	XP_038409357.1	281
NC_049233.1	634906	648361	12	minus	mediator of DNA damage checkpoint protein 1 isoform X1	MDC1	100855462	protein-coding	XM_038553436.1	XP_038409364.1	1915
NC_049233.1	651287	655647	12	plus	tubulin beta chain	TUBB	474830	protein-coding	XM_038553445.1	XP_038409373.1	444
NC_049233.1	656440	667178	12	minus	flotillin-1 isoform X1	FLOT1	474831	protein-coding	XM_038553446.1	XP_038409374.1	427
NC_049233.1	667496	668784	12	minus	radiation-inducible immediate-early gene IEX-1	IER3	481708	protein-coding	XM_038553449.1	XP_038409377.1	156
NC_049233.1	687120	717526	12	plus	uncharacterized LOC102157048, transcript variant X2	LOC102157048	102157048	lncRNA	XR_005367516.1
NC_049233.1	691251	691354	12	minus	small nucleolar RNA U13	LOC119874356	119874356	snoRNA	XR_005368223.1
NC_049233.1	705399	706387	12	plus	uncharacterized gene	LOC102152265	102152265	pseudogene
NC_049233.1	723094	724287	12	plus	uncharacterized gene	LOC100684529	100684529	pseudogene
NC_049233.1	775816	775950	12	minus	small nucleolar RNA SNORA42/SNORA80 family	LOC119874351	119874351	snoRNA	XR_005368218.1
NC_049233.1	791297	794012	12	minus	uncharacterized LOC111098208	LOC111098208	111098208	lncRNA	XR_005367519.1
NC_049233.1	794051	811286	12	plus	epithelial discoidin domain-containing receptor 1 isoform X1	DDR1	100856512	protein-coding	XM_038553458.1	XP_038409386.1	984
NC_049233.1	812630	821735	12	minus	uncharacterized LOC119874134	LOC119874134	119874134	lncRNA	XR_005367518.1
NC_049233.1	821750	834201	12	plus	valine--tRNA ligase, mitochondrial isoform X1	VARS2	474833	protein-coding	XM_038553451.1	XP_038409379.1	1107
NC_049233.1	837748	838787	12	minus	surfactant-associated protein 2	SFTA2	607024	protein-coding	XM_038553309.1	XP_038409237.1	78
NC_049233.1	845318	855666	12	plus	mucin-like protein 3 isoform X1	MUCL3	102152456	protein-coding	XM_038553467.1	XP_038409395.1	782
NC_049233.1	862337	865414	12	minus	uncharacterized gene	LOC100684800	100684800	pseudogene
NC_049233.1	880427	884210	12	plus	mucin-21 isoform X1	MUC21	100684872	protein-coding	XM_038553310.1	XP_038409238.1	448
NC_049233.1	954688	958701	12	minus	uncharacterized protein C6orf15 homolog isoform X1	LOC119876866	119876866	protein-coding	XM_038553469.1	XP_038409397.1	355
NC_049233.1	959085	963430	12	minus	corneodesmosin	LOC119876865	119876865	protein-coding	XM_038553468.1	XP_038409396.1	498
NC_049233.1	977620	980122	12	minus	psoriasis susceptibility 1 candidate gene 2 protein homolog	LOC100682937	100682937	protein-coding	XM_038553311.1	XP_038409239.1	136
NC_049233.1	981523	994431	12	minus	coiled-coil alpha-helical rod protein 1 isoform X1	CCHCR1	474834	protein-coding	XM_038553471.1	XP_038409399.1	866
NC_049233.1	983117	983864	12	minus	uncharacterized LOC119876867	LOC119876867	119876867	lncRNA	XR_005367522.1
NC_049233.1	994786	998552	12	plus	transcription factor 19	TCF19	474835	protein-coding	XM_038553481.1	XP_038409409.1	344
NC_049233.1	1000755	1005716	12	minus	POU domain, class 5, transcription factor 1	LOC481709	481709	protein-coding	XM_038553312.1	XP_038409240.1	360
NC_049233.1	1008586	1016856	12	minus	uncharacterized LOC111098210, transcript variant X7	LOC111098210	111098210	lncRNA	XR_005367356.1
NC_049233.1	1031738	1034937	12	minus	MHC class I DLA-88	DLA88	474836	protein-coding	NM_001014767.1	NP_001014767.1	361
NC_049233.1	1046648	1050581	12	plus	uncharacterized LOC111098211, transcript variant X1	LOC111098211	111098211	lncRNA	XR_005367523.1
NC_049233.1	1072551	1076334	12	plus	DLA class I histocompatibility antigen, A9/A9 alpha chain-like	LOC119876868	119876868	protein-coding	XM_038553482.1	XP_038409410.1	358
NC_049233.1	1101167	1104600	12	plus	LOW QUALITY PROTEIN: MHC class I polypeptide-related sequence A	MICA	119876843	protein-coding	XM_038553308.1	XP_038409236.1	198
NC_049233.1	1108310	1114008	12	plus	uncharacterized gene	LOC119874245	119874245	pseudogene
NC_049233.1	1114916	1115973	12	plus	uncharacterized gene	LOC111098212	111098212	pseudogene
NC_049233.1	1122932	1126491	12	plus	MHC class I DLA-64	DLA-64	474838	protein-coding	NM_001014378.1	NP_001014400.1	361
NC_049233.1	1132655	1133266	12	minus	uncharacterized gene	LOC100685118	100685118	pseudogene
NC_049233.1	1133380	1133980	12	minus	uncharacterized gene	LOC100685118	100685118	pseudogene
NC_049233.1	1150526	1162252	12	minus	DLA class I histocompatibility antigen, A9/A9 alpha chain-like, transcript variant X3	LOC106559562	106559562	transcribed_pseudogene	XR_005367513.1
NC_049233.1	1150527	1152543	12	plus	MHC class I DLA-12a pseudogene	DLA-12a	541590	pseudogene
NC_049233.1	1169714	1170982	12	plus	mitochondrial coiled-coil domain protein 1	MCCD1	607150	protein-coding	XM_038553483.1	XP_038409411.1	116
NC_049233.1	1171204	1181685	12	minus	DExD-box helicase 39B	DDX39B	474839	protein-coding	NM_001014377.1	NP_001014399.1	428
NC_049233.1	1176465	1176541	12	minus	small nucleolar RNA SNORD83	LOC119874344	119874344	snoRNA	XR_005368212.1
NC_049233.1	1181524	1184411	12	plus	uncharacterized LOC119874138	LOC119874138	119874138	lncRNA	XR_005367526.1
NC_049233.1	1182223	1182297	12	minus	small nucleolar RNA SNORD83	LOC119874343	119874343	snoRNA	XR_005368211.1
NC_049233.1	1185570	1186809	12	minus	ATPase H+ transporting V1 subunit G2	ATP6V1G2	474840	protein-coding	NM_001014376.1	NP_001014398.1	118
NC_049233.1	1187867	1195929	12	plus	NFKB inhibitor like 1	NFKBIL1	481711	protein-coding	NM_001014375.1	NP_001014397.1	380
NC_049233.1	1195991	1214916	12	minus	uncharacterized LOC111098213	LOC111098213	111098213	lncRNA	XR_005367527.1
NC_049233.1	1210162	1211104	12	plus	lymphotoxin alpha	LTA	607183	protein-coding	NM_001313849.1	NP_001300778.1	204
NC_049233.1	1213251	1215120	12	plus	tumor necrosis factor	TNF	403922	protein-coding	NM_001003244.4	NP_001003244.4	233
NC_049233.1	1218053	1219848	12	minus	lymphotoxin beta	LTB	481712	protein-coding	NM_001033510.1	NP_001028682.1	247
NC_049233.1	1218751	1221664	12	plus	uncharacterized LOC119874139	LOC119874139	119874139	lncRNA	XR_005367531.1
NC_049233.1	1223402	1224931	12	plus	leukocyte-specific transcript 1 protein isoform X1	LST1	607208	protein-coding	XM_038553490.1	XP_038409418.1	95
NC_049233.1	1225589	1242958	12	minus	natural cytotoxicity triggering receptor 3 isoform X1	NCR3	607220	protein-coding	XM_038553484.1	XP_038409412.1	201
NC_049233.1	1243086	1244917	12	plus	allograft inflammatory factor 1	AIF1	474841	protein-coding	XM_038553313.1	XP_038409241.1	147
NC_049233.1	1249182	1264483	12	plus	protein PRRC2A isoform X1	PRRC2A	481713	protein-coding	XM_038553492.1	XP_038409420.1	2179
NC_049233.1	1251904	1252034	12	plus	small nucleolar RNA SNORA38	LOC119874352	119874352	snoRNA	XR_005368219.1
NC_049233.1	1265643	1280617	12	minus	large proline-rich protein BAG6 isoform X1	BAG6	474842	protein-coding	XM_038553495.1	XP_038409423.1	1180
NC_049233.1	1276069	1280982	12	plus	apolipoprotein M isoform X1	APOM	474843	protein-coding	XM_038553524.1	XP_038409452.1	235
NC_049233.1	1281098	1283584	12	minus	uncharacterized protein C6orf47 homolog isoform X1	C12H6orf47	100685587	protein-coding	XM_038553523.1	XP_038409451.1	287
NC_049233.1	1284990	1288754	12	minus	G patch domain and ankyrin repeat-containing protein 1	GPANK1	481714	protein-coding	XM_038553528.1	XP_038409456.1	351
NC_049233.1	1288118	1293071	12	plus	casein kinase II subunit beta isoform X1	CSNK2B	474844	protein-coding	XM_038553530.1	XP_038409458.1	235
NC_049233.1	1293851	1295628	12	plus	lymphocyte antigen 6 complex locus protein G5b	LY6G5B	607336	protein-coding	XM_038553533.1	XP_038409461.1	217
NC_049233.1	1298663	1302592	12	minus	lymphocyte antigen 6 family member G5C	LY6G5C	403793	protein-coding	NM_001003166.1	NP_001003166.1	128
NC_049233.1	1306774	1321843	12	minus	phosphatidylserine lipase ABHD16A isoform X1	ABHD16A	474845	protein-coding	XM_038553534.1	XP_038409462.1	572
NC_049233.1	1324994	1328210	12	plus	lymphocyte antigen 6 complex locus protein G6f isoform X1	LY6G6F	481715	protein-coding	XM_038553546.1	XP_038409474.1	299
NC_049233.1	1329227	1338498	12	minus	lymphocyte antigen 6G6e-like	LOC102154767	102154767	protein-coding	XM_038553552.1	XP_038409480.1	136
NC_049233.1	1332330	1336508	12	plus	lymphocyte antigen 6 complex locus protein G6d	LY6G6D	102154694	protein-coding	XM_038553551.1	XP_038409479.1	149
NC_049233.1	1337345	1341201	12	minus	lymphocyte antigen 6 complex locus protein G6c isoform X1	LY6G6C	607379	protein-coding	XM_038553553.1	XP_038409481.1	125
NC_049233.1	1341825	1345366	12	plus	megakaryocyte and platelet inhibitory receptor G6b isoform X1	MPIG6B	607345	protein-coding	XM_038553547.1	XP_038409475.1	239
NC_049233.1	1345682	1348984	12	minus	N(G),N(G)-dimethylarginine dimethylaminohydrolase 2 isoform X1	DDAH2	474846	protein-coding	XM_038553539.1	XP_038409467.1	347
NC_049233.1	1349279	1354941	12	minus	chloride intracellular channel 1	CLIC1	474847	protein-coding	NM_001252138.1	NP_001239067.1	241
NC_049233.1	1358882	1380614	12	plus	mutS protein homolog 5 isoform X1	MSH5	474848	protein-coding	XM_038553554.1	XP_038409482.1	842
NC_049233.1	1381060	1383565	12	plus	suppressor APC domain-containing protein 1 isoform X1	SAPCD1	100688911	protein-coding	XM_038553566.1	XP_038409494.1	242
NC_049233.1	1382700	1392375	12	minus	von Willebrand factor A domain-containing protein 7 isoform X1	VWA7	607423	protein-coding	XM_038553562.1	XP_038409490.1	892
NC_049233.1	1392511	1406073	12	minus	valine--tRNA ligase isoform X1	VARS1	481716	protein-coding	XM_038553559.1	XP_038409487.1	1265
NC_049233.1	1407060	1412446	12	minus	U6 snRNA-associated Sm-like protein LSm2	LSM2	474849	protein-coding	XM_038553573.1	XP_038409501.1	95
NC_049233.1	1414602	1418416	12	minus	heat shock 70 kDa protein 1-like isoform X1	LOC474850	474850	protein-coding	XM_038553570.1	XP_038409498.1	661
NC_049233.1	1418720	1421109	12	plus	heat shock protein 70	HSP70	403612	protein-coding	NM_001003067.2	NP_001003067.2	641
NC_049233.1	1438778	1440600	12	plus	uncharacterized LOC100684741	LOC100684741	100684741	lncRNA	XR_005367541.1
NC_049233.1	1439152	1439214	12	plus	small nucleolar RNA SNORD48	LOC119874348	119874348	snoRNA	XR_005368216.1
NC_049233.1	1439831	1439898	12	plus	small nucleolar RNA SNORD52	LOC119874345	119874345	snoRNA	XR_005368213.1
NC_049233.1	1455970	1460945	12	minus	sialidase-1 isoform X1	NEU1	481717	protein-coding	XM_038553574.1	XP_038409502.1	415
NC_049233.1	1461326	1474043	12	minus	choline transporter-like protein 4 isoform X1	SLC44A4	481718	protein-coding	XM_038553576.1	XP_038409504.1	708
NC_049233.1	1474485	1487852	12	minus	histone-lysine N-methyltransferase EHMT2 isoform X1	EHMT2	474851	protein-coding	XM_038553578.1	XP_038409506.1	1267
NC_049233.1	1489780	1493203	12	minus	zinc finger and BTB domain-containing protein 12	ZBTB12	481719	protein-coding	XM_038553585.1	XP_038409513.1	459
NC_049233.1	1491715	1533005	12	plus	complement C2 isoform X1	C2	474853	protein-coding	XM_038553582.1	XP_038409510.1	780
NC_049233.1	1533422	1539539	12	plus	complement factor B	CFB	100688056	protein-coding	XM_038553603.1	XP_038409531.1	767
NC_049233.1	1539542	1546943	12	minus	negative elongation factor E	NELFE	474854	protein-coding	XM_038553608.1	XP_038409536.1	374
NC_049233.1	1546952	1559059	12	plus	helicase SKI2W	SKIV2L	481720	protein-coding	XM_038553602.1	XP_038409530.1	1246
NC_049233.1	1559127	1561358	12	minus	decapping and exoribonuclease protein	DXO	100855833	protein-coding	XM_038553607.1	XP_038409535.1	397
NC_049233.1	1561475	1567290	12	plus	serine/threonine-protein kinase 19 isoform X2	STK19	100856288	protein-coding	XM_038553613.1	XP_038409541.1	254
NC_049233.1	1567611	1582146	12	plus	complement C4-A isoform X1	LOC481722	481722	protein-coding	XM_038553600.1	XP_038409528.1	1734
NC_049233.1	1584769	1587792	12	plus	cytochrome P450c21	CYP21A2	415124	protein-coding	NM_001003335.1	NP_001003335.1	492
NC_049233.1	1587312	1644152	12	minus	tenascin-X isoform X4	TNXB	100682877	protein-coding	XM_038553587.1	XP_038409515.1	3935
NC_049233.1	1647286	1654181	12	plus	uncharacterized LOC119874141	LOC119874141	119874141	lncRNA	XR_005367544.1
NC_049233.1	1649158	1658950	12	minus	cyclic AMP-dependent transcription factor ATF-6 beta isoform X1	ATF6B	474855	protein-coding	XM_038553604.1	XP_038409532.1	711
NC_049233.1	1659085	1665448	12	plus	uncharacterized LOC119874140, transcript variant X2	LOC119874140	119874140	lncRNA	XR_005367542.1
NC_049233.1	1659400	1661015	12	minus	FK506-binding protein-like isoform X1	FKBPL	481724	protein-coding	XM_038553611.1	XP_038409539.1	349
NC_049233.1	1678547	1682198	12	minus	proline-rich transmembrane protein 1	PRRT1	607660	protein-coding	XM_038553616.1	XP_038409544.1	306
NC_049233.1	1682277	1691086	12	plus	lysosomal thioesterase PPT2	PPT2	474856	protein-coding	XM_038553623.1	XP_038409551.1	303
NC_049233.1	1689686	1694116	12	minus	uncharacterized LOC119874142, transcript variant X1	LOC119874142	119874142	lncRNA	XR_005367545.1
NC_049233.1	1691223	1694727	12	plus	epidermal growth factor-like protein 8 isoform X1	EGFL8	481725	protein-coding	XM_038553617.1	XP_038409545.1	305
NC_049233.1	1694655	1703904	12	minus	1-acyl-sn-glycerol-3-phosphate acyltransferase alpha	AGPAT1	474857	protein-coding	XM_038553629.1	XP_038409557.1	287
NC_049233.1	1704446	1711809	12	plus	E3 ubiquitin-protein ligase RNF5 isoform X1	RNF5	474858	protein-coding	XM_038553635.1	XP_038409563.1	180
NC_049233.1	1707421	1710298	12	minus	advanced glycosylation end-product specific receptor	AGER	403168	protein-coding	NM_001048081.2	NP_001041546.2	404
NC_049233.1	1710814	1715841	12	minus	pre-B-cell leukemia transcription factor 2	PBX2	607695	protein-coding	XM_038553615.1	XP_038409543.1	430
NC_049233.1	1716662	1718542	12	minus	G-protein-signaling modulator 3 isoform X1	GPSM3	607687	protein-coding	XM_038553651.1	XP_038409579.1	144
NC_049233.1	1719919	1741905	12	minus	neurogenic locus notch homolog protein 4 isoform X1	NOTCH4	481726	protein-coding	XM_038553638.1	XP_038409566.1	1988
NC_049233.1	1721368	1780726	12	plus	butyrophilin-like protein 1 isoform X6	LOC481727	481727	protein-coding	XM_038553644.1	XP_038409572.1	567
NC_049233.1	1791342	1792967	12	plus	butyrophilin-like protein 1 isoform X1	LOC119876844	119876844	protein-coding	XM_038553314.1	XP_038409242.1	201
NC_049233.1	1872898	2072882	12	minus	testis-expressed basic protein 1 isoform X97	TSBP1	102152239	protein-coding	XM_038553654.1	XP_038409582.1	824
NC_049233.1	1886789	1887156	12	minus	uncharacterized gene	LOC100685950	100685950	pseudogene
NC_049233.1	2035610	2035717	12	plus	U6 spliceosomal RNA	LOC119874394	119874394	snRNA	XR_005368247.1
NC_049233.1	2093914	2168263	12	minus	butyrophilin subfamily 1 member A1-like isoform X1	LOC119874263	119874263	protein-coding	XM_038553316.1	XP_038409244.1	293
NC_049233.1	2177929	2187565	12	plus	uncharacterized gene	LOC100686815	100686815	pseudogene
NC_049233.1	2209949	2219472	12	minus	butyrophilin-like protein 1 isoform X1	LOC481728	481728	protein-coding	XM_038553678.1	XP_038409606.1	564
NC_049233.1	2224602	2238325	12	plus	butyrophilin subfamily 1 member A1 isoform X1	LOC100856021	100856021	protein-coding	XM_038553318.1	XP_038409246.1	544
NC_049233.1	2240782	2261746	12	minus	butyrophilin-like protein 2 isoform X1	BTNL2	481730	protein-coding	XM_038553688.1	XP_038409616.1	505
NC_049233.1	2240797	2241057	12	minus	uncharacterized gene	LOC111098217	111098217	pseudogene
NC_049233.1	2287866	2291417	12	plus	MHC class II DR alpha chain	DLA-DRA	481731	protein-coding	NM_001011723.1	NP_001011723.1	254
NC_049233.1	2306389	2319034	12	minus	MHC class II DLA DRB1 beta chain	HLA-DRB1	474860	protein-coding	NM_001014768.1	NP_001014768.1	266
NC_049233.1	2312118	2323650	12	plus	uncharacterized LOC119874143	LOC119874143	119874143	lncRNA	XR_005367547.1
NC_049233.1	2313831	2314775	12	plus	uncharacterized gene	LOC106559558	106559558	pseudogene
NC_049233.1	2375650	2382076	12	plus	major histocompatibility complex, class II, DQ alpha 1	DLA-DQA1	474861	protein-coding	NM_001011726.1	NP_001011726.1	255
NC_049233.1	2399342	2404990	12	minus	major histocompatibility complex, class II, DQ beta 1	DLA-DQB1	474862	protein-coding	NM_001014381.1	NP_001014403.1	269
NC_049233.1	2460225	2462733	12	minus	HLA class II histocompatibility antigen, DQ beta 2 chain isoform X1	LOC100856137	100856137	protein-coding	XM_038553691.1	XP_038409619.1	195
NC_049233.1	2515260	2516468	12	plus	MHC DLA Class II DRB pseudogene DRB2	LOC474863	474863	pseudogene
NC_049233.1	2533116	2538741	12	minus	major histocompatibility complex, class II, DO beta	DLA-DOB	607786	protein-coding	NM_001048127.1	NP_001041592.1	270
NC_049233.1	2562598	2572236	12	minus	transporter 2, ATP binding cassette subfamily B member	TAP2	474864	protein-coding	NM_001284495.1	NP_001271424.1	703
NC_049233.1	2574324	2577715	12	minus	proteasome 20S subunit beta 8	PSMB8	474865	protein-coding	NM_001048085.1	NP_001041550.1	276
NC_049233.1	2578932	2587126	12	minus	transporter 1, ATP binding cassette subfamily B member	TAP1	474866	protein-coding	NM_001284496.2	NP_001271425.1	750
NC_049233.1	2587464	2593086	12	plus	proteasome 20S subunit beta 9	PSMB9	474867	protein-coding	NM_001048086.1	NP_001041551.1	209
NC_049233.1	2608957	2630391	12	plus	uncharacterized gene	LOC119876858	119876858	pseudogene
NC_049233.1	2658442	2663494	12	minus	major histocompatibility complex, class II, DM beta	DLA-DMB	607827	protein-coding	NM_001271070.1	NP_001257999.1	263
NC_049233.1	2672100	2675661	12	minus	major histocompatibility complex, class II, DM alpha	DLA-DMA	481732	protein-coding	NM_001048099.1	NP_001041564.1	170
NC_049233.1	2689162	2701159	12	plus	bromodomain containing 2	BRD2	474868	protein-coding	NM_001048087.1	NP_001041552.1	803
NC_049233.1	2718589	2723244	12	minus	HLA class II histocompatibility antigen, DO alpha chain-like	DLA-DOA	474869	protein-coding	NM_001313787.1	NP_001300716.1	250
NC_049233.1	2736775	2750955	12	plus	uncharacterized LOC102152980, transcript variant X6	LOC102152980	102152980	lncRNA	XR_005367549.1
NC_049233.1	2739145	2739273	12	plus	small Cajal body-specific RNA 20	LOC119874355	119874355	other	XR_005368222.1
NC_049233.1	2742199	2742722	12	minus	uncharacterized gene	LOC100684308	100684308	pseudogene
NC_049233.1	2781723	2811021	12	minus	collagen alpha-2(XI) chain isoform X1	COL11A2	481734	protein-coding	XM_038553692.1	XP_038409620.1	1778
NC_049233.1	2811921	2818640	12	minus	retinoic acid receptor RXR-beta isoform X1	RXRB	481735	protein-coding	XM_038553705.1	XP_038409633.1	536
NC_049233.1	2818793	2822389	12	plus	solute carrier family 39 member 7	SLC39A7	481736	protein-coding	NM_001048100.1	NP_001041565.1	469
NC_049233.1	2822541	2824780	12	plus	estradiol 17-beta-dehydrogenase 8 isoform X1	HSD17B8	607895	protein-coding	XM_038553708.1	XP_038409636.1	300
NC_049233.1	2825790	2825852	12	plus	microRNA mir-219-1	MIR219-1	100886104	miRNA	NR_049238.1
NC_049233.1	2826435	2830348	12	plus	ring finger protein 1	RING1	607905	protein-coding	NM_001048128.1	NP_001041593.1	406
NC_049233.1	2852572	2867899	12	minus	VPS52 subunit of GARP complex	VPS52	474871	protein-coding	NM_001048088.1	NP_001041553.1	723
NC_049233.1	2868026	2873489	12	plus	ribosomal protein S18	RPS18	403685	protein-coding	NM_001048082.1	NP_001041547.1	152
NC_049233.1	2874152	2875829	12	plus	beta-1,3-galactosyltransferase 4	B3GALT4	481737	protein-coding	NM_001080722.1	NP_001074191.1	383
NC_049233.1	2876085	2884317	12	minus	WD repeat-containing protein 46	WDR46	481738	protein-coding	XM_038553704.1	XP_038409632.1	612
NC_049233.1	2884403	2885699	12	plus	prefoldin subunit 6	PFDN6	474872	protein-coding	NM_001048089.2	NP_001041554.1	129
NC_049233.1	2886472	2893996	12	minus	ral guanine nucleotide dissociation stimulator-like 2 isoform X1	RGL2	481739	protein-coding	XM_038553701.1	XP_038409629.1	781
NC_049233.1	2895118	2906650	12	minus	TAP binding protein	TAPBP	481740	protein-coding	NM_001048101.2	NP_001041566.1	449
NC_049233.1	2906801	2910480	12	minus	zinc finger and BTB domain-containing protein 22	ZBTB22	607900	protein-coding	XM_038553703.1	XP_038409631.1	640
NC_049233.1	2910802	2915532	12	minus	death domain-associated protein 6 isoform X1	DAXX	474873	protein-coding	XM_038553713.1	XP_038409641.1	735
NC_049233.1	2915695	2921466	12	minus	small integral membrane protein 40	SMIM40	119874248	protein-coding	XM_038553369.1	XP_038409297.1	80
NC_049233.1	2930868	2931810	12	plus	uncharacterized gene	LOC119876845	119876845	pseudogene
NC_049233.1	2977763	2978588	12	minus	uncharacterized gene	LOC100687642	100687642	pseudogene
NC_049233.1	2986376	2999127	12	plus	kinesin-like protein KIFC1 isoform X1	KIFC1	607916	protein-coding	XM_038553719.1	XP_038409647.1	690
NC_049233.1	3000352	3005393	12	plus	PHD finger protein 1 isoform X1	PHF1	481741	protein-coding	XM_038553737.1	XP_038409665.1	567
NC_049233.1	3005497	3007151	12	minus	protein CutA isoform X1	CUTA	474874	protein-coding	XM_038553743.1	XP_038409671.1	200
NC_049233.1	3007257	3040837	12	plus	ras/Rap GTPase-activating protein SynGAP isoform X22	SYNGAP1	481742	protein-coding	XM_038553724.1	XP_038409652.1	1348
NC_049233.1	3032442	3041560	12	minus	uncharacterized LOC119874144, transcript variant X2	LOC119874144	119874144	lncRNA	XR_005367559.1
NC_049233.1	3041692	3044510	12	plus	LOW QUALITY PROTEIN: zinc finger and BTB domain-containing protein 9	ZBTB9	100688678	protein-coding	XM_038553750.1	XP_038409678.1	461
NC_049233.1	3052549	3079178	12	plus	uncharacterized LOC119874145, transcript variant X2	LOC119874145	119874145	lncRNA	XR_005367561.1
NC_049233.1	3100902	3106406	12	minus	uncharacterized LOC119874147	LOC119874147	119874147	lncRNA	XR_005367567.1
NC_049233.1	3105785	3122780	12	plus	uncharacterized LOC119874146, transcript variant X4	LOC119874146	119874146	lncRNA	XR_005367563.1
NC_049233.1	3129752	3132990	12	minus	BCL2 antagonist/killer 1	BAK1	481744	protein-coding	NM_001020808.1	NP_001018644.1	211
NC_049233.1	3131316	3155755	12	plus	gametogenetin-binding protein 1-like isoform X1	LOC111098223	111098223	protein-coding	XM_038553751.1	XP_038409679.1	291
NC_049233.1	3143898	3151217	12	minus	uncharacterized LOC111098224, transcript variant X1	LOC111098224	111098224	lncRNA	XR_005367578.1
NC_049233.1	3159323	3228541	12	plus	inositol 1,4,5-trisphosphate receptor type 3 isoform X1	ITPR3	481746	protein-coding	XM_038553756.1	XP_038409684.1	2690
NC_049233.1	3228320	3241835	12	minus	ubiquinol-cytochrome-c reductase complex assembly factor 2	UQCC2	100683221	protein-coding	XM_038553763.1	XP_038409691.1	136
NC_049233.1	3249802	3273649	12	minus	inositol hexakisphosphate kinase 3 isoform X1	IP6K3	481747	protein-coding	XM_038553764.1	XP_038409692.1	409
NC_049233.1	3280655	3282384	12	minus	uncharacterized LOC119874148	LOC119874148	119874148	lncRNA	XR_005367579.1
NC_049233.1	3292189	3309758	12	minus	LEM domain-containing protein 2 isoform X1	LEMD2	607981	protein-coding	XM_038553768.1	XP_038409696.1	505
NC_049233.1	3315397	3324561	12	minus	motilin	MLN	481748	protein-coding	NM_001313806.1	NP_001300735.1	116
NC_049233.1	3378640	3378784	12	minus	microRNA mir-8832	MIR8832	104796989	miRNA	NR_128778.1
NC_049233.1	3381722	3391708	12	minus	uncharacterized LOC111098226	LOC111098226	111098226	lncRNA	XR_005367580.1
NC_049233.1	3406418	3437929	12	plus	uncharacterized LOC102156105, transcript variant X13	LOC102156105	102156105	lncRNA	XR_005367581.1
NC_049233.1	3482082	3482843	12	minus	uncharacterized gene	LOC100683806	100683806	pseudogene
NC_049233.1	3517411	3518370	12	minus	uncharacterized protein LOC106559595 isoform X1	LOC106559595	106559595	protein-coding	XM_038553320.1	XP_038409248.1	207
NC_049233.1	3523998	3640232	12	minus	metabotropic glutamate receptor 4 isoform X9	GRM4	481749	protein-coding	XM_038553771.1	XP_038409699.1	912
NC_049233.1	3707513	3716880	12	plus	high mobility group AT-hook 1	HMGA1	442946	protein-coding	NM_001003387.1	NP_001003387.1	107
NC_049233.1	3717099	3719708	12	minus	small integral membrane protein 29	SMIM29	474876	protein-coding	XM_038553783.1	XP_038409711.1	102
NC_049233.1	3725328	3725429	12	minus	U6 spliceosomal RNA	LOC119874384	119874384	snRNA	XR_005368238.1
NC_049233.1	3746263	3866214	12	minus	nudix hydrolase 3	NUDT3	100846983	protein-coding	NM_001252389.1	NP_001239318.1	172
NC_049233.1	3821080	3839597	12	plus	uncharacterized LOC119874149	LOC119874149	119874149	lncRNA	XR_005367592.1
NC_049233.1	3850979	3865773	12	minus	uncharacterized LOC102156449	LOC102156449	102156449	lncRNA	XR_005367593.1
NC_049233.1	3893184	3899342	12	minus	ribosomal protein S10	RPS10	474877	protein-coding	NM_001252045.1	NP_001238974.1	165
NC_049233.1	3932863	3990934	12	plus	protein kinase C and casein kinase substrate in neurons protein 1	PACSIN1	608087	protein-coding	XM_038553785.1	XP_038409713.1	444
NC_049233.1	3938499	3938694	12	minus	uncharacterized gene	LOC119874365	119874365	pseudogene
NC_049233.1	3994024	4010966	12	minus	SAM pointed domain-containing Ets transcription factor	SPDEF	481751	protein-coding	XM_038553793.1	XP_038409721.1	335
NC_049233.1	4006650	4015758	12	plus	uncharacterized LOC111098228	LOC111098228	111098228	lncRNA	XR_005367594.1
NC_049233.1	4037998	4132485	12	minus	protein ILRUN isoform X1	ILRUN	100685164	protein-coding	XM_038553796.1	XP_038409724.1	291
NC_049233.1	4063016	4063123	12	plus	U6 spliceosomal RNA	LOC119874341	119874341	snRNA	XR_005368204.1
NC_049233.1	4132666	4151774	12	plus	uncharacterized LOC111098229, transcript variant X4	LOC111098229	111098229	lncRNA	XR_005367595.1
NC_049233.1	4158877	4173660	12	minus	uncharacterized LOC119874150	LOC119874150	119874150	lncRNA	XR_005367599.1
NC_049233.1	4173683	4188080	12	plus	small nuclear ribonucleoprotein polypeptide C	SNRPC	608109	protein-coding	NM_001313863.1	NP_001300792.1	159
NC_049233.1	4201231	4265219	12	plus	UHRF1-binding protein 1 isoform X1	UHRF1BP1	481752	protein-coding	XM_038553798.1	XP_038409726.1	1442
NC_049233.1	4258400	4259925	12	minus	FK506 binding protein 1A, 12kDa pseudogene	LOC608169	608169	pseudogene
NC_049233.1	4265434	4272535	12	minus	transcription initiation factor TFIID subunit 11	TAF11	474881	protein-coding	XM_038553814.1	XP_038409742.1	211
NC_049233.1	4265937	4271811	12	plus	uncharacterized LOC119876869	LOC119876869	119876869	lncRNA	XR_005367601.1
NC_049233.1	4272622	4451697	12	plus	ankyrin repeat and SAM domain-containing protein 1A isoform X1	ANKS1A	608187	protein-coding	XM_038553802.1	XP_038409730.1	1199
NC_049233.1	4464145	4483708	12	minus	T-complex protein 11 homolog isoform X1	TCP11	474883	protein-coding	XM_038553827.1	XP_038409755.1	498
NC_049233.1	4562355	4599276	12	plus	signal peptide, CUB and EGF-like domain-containing protein 3 isoform X1	SCUBE3	481753	protein-coding	XM_038553817.1	XP_038409745.1	1009
NC_049233.1	4605468	4640583	12	plus	zinc finger protein 76 isoform X1	ZNF76	481754	protein-coding	XM_038553824.1	XP_038409752.1	581
NC_049233.1	4640733	4661670	12	plus	differentially expressed in FDCP 6 homolog isoform X11	DEF6	608163	protein-coding	XM_038553820.1	XP_038409748.1	632
NC_049233.1	4744188	4757152	12	plus	peroxisome proliferator activated receptor delta	PPARD	481756	protein-coding	NM_001048102.1	NP_001041567.1	441
NC_049233.1	4764698	4778520	12	plus	Fanconi anemia group E protein isoform X1	FANCE	100856274	protein-coding	XM_038553833.1	XP_038409761.1	539
NC_049233.1	4779297	4781678	12	plus	ribosomal protein L10a	RPL10A	474884	protein-coding	NM_001252145.1	NP_001239074.1	217
NC_049233.1	4788248	4810321	12	minus	transcriptional enhancer factor TEF-5 isoform X5	TEAD3	100855973	protein-coding	XM_038553835.1	XP_038409763.1	513
NC_049233.1	4810347	4823401	12	minus	tubby-related protein 1 isoform X4	TULP1	481758	protein-coding	XM_038553370.1	XP_038409298.1	556
NC_049233.1	4849112	4850442	12	plus	uncharacterized gene	LOC608284	608284	pseudogene
NC_049233.1	4902109	5010966	12	minus	peptidyl-prolyl cis-trans isomerase FKBP5 isoform X4	FKBP5	481759	protein-coding	XM_038553837.1	XP_038409765.1	456
NC_049233.1	4991661	4991763	12	minus	U6 spliceosomal RNA	LOC119874322	119874322	snRNA	XR_005368195.1
NC_049233.1	5039801	5042783	12	minus	uncharacterized LOC119874152	LOC119874152	119874152	lncRNA	XR_005367606.1
NC_049233.1	5046021	5057189	12	plus	armadillo repeat-containing protein 12 isoform X1	ARMC12	474886	protein-coding	XM_038553846.1	XP_038409774.1	367
NC_049233.1	5074224	5076886	12	plus	colipase-like protein 2	CLPSL2	100856297	protein-coding	XM_038553322.1	XP_038409250.1	100
NC_049233.1	5088781	5090845	12	minus	colipase	CLPS	403970	protein-coding	NM_001003287.1	NP_001003287.1	112
NC_049233.1	5097141	5114473	12	plus	LHFPL tetraspan subfamily member 5 protein isoform X1	LHFPL5	100856307	protein-coding	XM_038553849.1	XP_038409777.1	221
NC_049233.1	5118941	5211812	12	minus	LOW QUALITY PROTEIN: SRSF protein kinase 1	SRPK1	474887	protein-coding	XM_038553848.1	XP_038409776.1	827
NC_049233.1	5124156	5141570	12	plus	uncharacterized LOC111098232	LOC111098232	111098232	lncRNA	XR_005367608.1
