# Supplementary material for: IP3 receptor depletion in a spontaneous canine model of Charcot-Marie-Tooth disease 1J with amelogenesis imperfecta
Source: PLoS Genet. 2025 Jan 13;21(1):e1011328. doi: 10.1371/journal.pgen.1011328 (PMC11761660; doi:10.1371/journal.pgen.1011328)
Supplement: S4 Table — (XLSX) [file pgen.1011328.s008.xlsx]

## Sheet: LH_AI_3cases_REC_0_0_010223
Supplementary Table 4. Private variants (SNVs/indels) of three affected dogs after filtering the data against 689 control genomes. The nonsense ITPR3 variant on chromosome 12 is highlighted in blue and the other variants within the mapped ROH are highlighted in light blue.
CHROM	POS	REF	ALT	Function (NCBI)	Gene (NCBI)	GeneDetail (NCBI)	ExonicFunc (NCBI)	AAChange (NCBI)	Function (Ensembl)	Gene (Ensembl)	GeneDetail (Ensembl)	ExonicFunc (Ensembl)	AAChange (Ensembl)
chr11	3985401	C	T	intergenic	LOC102156427\x3bLOC119874018	dist\x3d3907\x3bdist\x3d41416	.	.	intergenic	ENSCAFG00805008324\x3bENSCAFG00805008464	dist\x3d105085\x3bdist\x3d128009	.	.
chr12	956925	C	T	UTR5	LOC119876866	XM_038553469.1:c.-788G>A\x3bXM_038553470.1:c.-788G>A	.	.	upstream	ENSCAFG00805009850	dist\x3d788	.	.
chr12	2255622	A	C	intronic	BTNL2	.	.	.	intronic	ENSCAFG00805010160	.	.	.
chr12	3214076	C	T	exonic	ITPR3	.	stopgain	ITPR3:XM_038553756.1:exon37:c.5002C>T:p.Q1668X,ITPR3:XM_038553757.1:exon37:c.4993C>T:p.Q1665X,ITPR3:XM_038553758.1:exon37:c.5002C>T:p.Q1668X,ITPR3:XM_038553759.1:exon37:c.4978C>T:p.Q1660X,ITPR3:XM_038553760.1:exon37:c.4969C>T:p.Q1657X,ITPR3:XM_038553762.1:exon37:c.4945C>T:p.Q1649X	exonic	ENSCAFG00805016200	.	stopgain	ENSCAFG00805016200:ENSCAFT00805029388:exon36:c.4756C>T:p.Q1586X,ENSCAFG00805016200:ENSCAFT00805029614:exon36:c.4807C>T:p.Q1603X,ENSCAFG00805016200:ENSCAFT00805029887:exon36:c.4801C>T:p.Q1601X,ENSCAFG00805016200:ENSCAFT00805029486:exon37:c.4945C>T:p.Q1649X,ENSCAFG00805016200:ENSCAFT00805029789:exon37:c.4969C>T:p.Q1657X
