# Supplementary material for: IP3 receptor depletion in a spontaneous canine model of Charcot-Marie-Tooth disease 1J with amelogenesis imperfecta
Source: PLoS Genet. 2025 Jan 13;21(1):e1011328. doi: 10.1371/journal.pgen.1011328 (PMC11761660; doi:10.1371/journal.pgen.1011328)
Supplement: S5 Table — (XLSX) [file pgen.1011328.s009.xlsx]

## Sheet: LH_AI_1WGS_REC_0_0_050223
Supplementary Table 5. Private variants (SNVs/indels) of one affected dog genome after filtering it against 689 control genomes. The nonsense ITPR3 variant on chromosome 12 is highlighted in blue (row 1104) and the variants within the mapped ROH are highlighted in light blue (rows 1089-1105).
CHROM	POS	REF	ALT	Function (NCBI)	Gene (NCBI)	GeneDetail (NCBI)	ExonicFunc (NCBI)	AAChange (NCBI)	Function (Ensembl)	Gene (Ensembl)	GeneDetail (Ensembl)	ExonicFunc (Ensembl)	AAChange (Ensembl)
chr1	3983614	C	CTTTTCTT,CTTTTCTTTTCTT	intergenic	LOC102157008\x3bLOC111092546	dist\x3d495919\x3bdist\x3d102357	.	.	intergenic	ENSCAFG00805000906\x3bENSCAFG00805000923	dist\x3d568141\x3bdist\x3d216769	.	.
chr1	5076848	G	A	intronic	LOC119863882	.	.	.	UTR3	ENSCAFG00805001312	ENSCAFT00805002413:c.*1839G>A	.	.
chr1	14606495	G	GCCCCCCGC	intronic	TNFRSF11A	.	.	.	intronic	ENSCAFG00805004584	.	.	.
chr1	15829776	A	AGAAAGAAAGAAAGAAAGAAAGAAAGAAAGAAAGAAAGAAAGAAAG,AG	intergenic	LOC100688146\x3bLOC483960	dist\x3d98834\x3bdist\x3d234727	.	.	intergenic	ENSCAFG00805004714\x3bENSCAFG00805004717	dist\x3d172210\x3bdist\x3d234787	.	.
chr1	18722519	T	TCTTTCTTTCTTAG,TCTTTC	intergenic	LOC119870722\x3bWDR7	dist\x3d57762\x3bdist\x3d188350	.	.	intergenic	ENSCAFG00805007120\x3bENSCAFG00805007852	dist\x3d59598\x3bdist\x3d189465	.	.
chr1	21051269	GT	G	intergenic	LOC610632\x3bLOC111095168	dist\x3d37535\x3bdist\x3d45668	.	.	exonic	ENSCAFG00805010006	.	frameshift_deletion	ENSCAFG00805010006:ENSCAFT00805018330:exon1:c.1645delA:p.T549Pfs*165
chr1	25250137	T	TTTTTTTTTTAATATTTTATTTATTTATTAGAG	ncRNA_intronic	LOC119870729	.	.	.	intergenic	ENSCAFG00805000548\x3bENSCAFG00805000566	dist\x3d108991\x3bdist\x3d10553	.	.
chr1	25647793	GGAAAA	G	intergenic	MOXD1\x3bSTX7	dist\x3d17228\x3bdist\x3d18499	.	.	intergenic	ENSCAFG00805000721\x3bENSCAFG00805000836	dist\x3d17249\x3bdist\x3d18376	.	.
chr1	30403743	A	T	intergenic	LOC100685756\x3bLOC119870652	dist\x3d188631\x3bdist\x3d32177	.	.	intergenic	ENSCAFG00805003771\x3bENSCAFG00805003787	dist\x3d264463\x3bdist\x3d80831	.	.
chr1	31066392	G	C	intronic	NHSL1	.	.	.	intronic	ENSCAFG00805004057	.	.	.
chr1	37753058	C	G	intronic	GRM1	.	.	.	intronic	ENSCAFG00805001913	.	.	.
chr1	37753285	TC	T	intronic	GRM1	.	.	.	intronic	ENSCAFG00805001913	.	.	.
chr1	44500907	ATG	A	intergenic	OPRM1\x3bIPCEF1	dist\x3d10864\x3bdist\x3d44255	.	.	intronic	ENSCAFG00805016712	.	.	.
chr1	51854100	C	A	intronic	PACRG	.	.	.	intronic	ENSCAFG00805006033	.	.	.
chr1	55577980	G	T	intergenic	LOC484082\x3bLOC111095971	dist\x3d6627\x3bdist\x3d8434	.	.	intergenic	ENSCAFG00805008047\x3bENSCAFG00805008086	dist\x3d3187\x3bdist\x3d9867	.	.
chr1	57941402	TTTCTTTCTTTCTTTCTTTCTTCTTTCTTTCTTTCTTTCTTCTTCTTTCTTTCTTTCTTCTTTCTTTCTTTCTTTCTTTCTTTCTTTCTTTCTTTCTTTCTTTCG	T,TTTTCTTTCTTTCTTTCTTCTTTCTTTCTTTCTTTCTTCTTCTTTCTTTCTTTCTTCTTTCTTTCTTTCTTTCTTTCTTTCTTTCTTTCTTTCTTTCTTTCG	intergenic	LOC111090702\x3bVGLL2	dist\x3d40741\x3bdist\x3d147666	.	.	intergenic	ENSCAFG00805010701\x3bENSCAFG00805010751	dist\x3d90919\x3bdist\x3d110340	.	.
chr1	59270390	T	C	ncRNA_intronic	LOC102156314	.	.	.	intergenic	ENSCAFG00805012056\x3bENSCAFG00805012083	dist\x3d28066\x3bdist\x3d30645	.	.
chr1	60818224	T	C	intergenic	LOC119869937\x3bLOC111089986	dist\x3d46096\x3bdist\x3d15192	.	.	intergenic	ENSCAFG00805013677\x3bENSCAFG00805013758	dist\x3d46096\x3bdist\x3d69126	.	.
chr1	60972538	CT	C	intergenic	LOC111089986\x3bLOC119875966	dist\x3d136191\x3bdist\x3d126293	.	.	intronic	ENSCAFG00805013758	.	.	.
chr1	61179073	TAAATAAATAAATAAATAAATAAATAAAA	T	intergenic	LOC119875907\x3bLOC119869878	dist\x3d6561\x3bdist\x3d20877	.	.	intergenic	ENSCAFG00805013758\x3bENSCAFG00805013794	dist\x3d199352\x3bdist\x3d20877	.	.
chr1	62133845	A	T	intergenic	LOC106558802\x3bHSF2	dist\x3d56925\x3bdist\x3d217504	.	.	intergenic	ENSCAFG00805014612\x3bENSCAFG00805014777	dist\x3d71440\x3bdist\x3d217465	.	.
chr1	62133846	A	C	intergenic	LOC106558802\x3bHSF2	dist\x3d56926\x3bdist\x3d217503	.	.	intergenic	ENSCAFG00805014612\x3bENSCAFG00805014777	dist\x3d71441\x3bdist\x3d217464	.	.
chr1	62133848	A	AT	intergenic	LOC106558802\x3bHSF2	dist\x3d56928\x3bdist\x3d217501	.	.	intergenic	ENSCAFG00805014612\x3bENSCAFG00805014777	dist\x3d71443\x3bdist\x3d217462	.	.
chr1	62133849	C	G	intergenic	LOC106558802\x3bHSF2	dist\x3d56929\x3bdist\x3d217500	.	.	intergenic	ENSCAFG00805014612\x3bENSCAFG00805014777	dist\x3d71444\x3bdist\x3d217461	.	.
chr1	62133854	C	CA	intergenic	LOC106558802\x3bHSF2	dist\x3d56934\x3bdist\x3d217495	.	.	intergenic	ENSCAFG00805014612\x3bENSCAFG00805014777	dist\x3d71449\x3bdist\x3d217456	.	.
chr1	62133855	TAGCTC	T	intergenic	LOC106558802\x3bHSF2	dist\x3d56936\x3bdist\x3d217489	.	.	intergenic	ENSCAFG00805014612\x3bENSCAFG00805014777	dist\x3d71451\x3bdist\x3d217450	.	.
chr1	75928987	AGG	A	intergenic	LOC119871012\x3bLOC111096473	dist\x3d135524\x3bdist\x3d27410	.	.	intergenic	ENSCAFG00805002245\x3bENSCAFG00805002249	dist\x3d107909\x3bdist\x3d44808	.	.
chr1	75928990	AAGGAAGAAG	A	intergenic	LOC119871012\x3bLOC111096473	dist\x3d135527\x3bdist\x3d27400	.	.	intergenic	ENSCAFG00805002245\x3bENSCAFG00805002249	dist\x3d107912\x3bdist\x3d44798	.	.
chr1	77584439	T	A	intergenic	LOC119867965\x3bLOC100684363	dist\x3d186206\x3bdist\x3d187831	.	.	intergenic	ENSCAFG00805002965\x3bENSCAFG00805003018	dist\x3d532896\x3bdist\x3d366773	.	.
chr1	79007848	T	G,*	intergenic	LOC100685388\x3bLOC476315	dist\x3d33755\x3bdist\x3d33093	.	.	intergenic	ENSCAFG00805003142\x3bENSCAFG00805003153	dist\x3d367592\x3bdist\x3d33108	.	.
chr1	79007857	CA	C	intergenic	LOC100685388\x3bLOC476315	dist\x3d33765\x3bdist\x3d33083	.	.	intergenic	ENSCAFG00805003142\x3bENSCAFG00805003153	dist\x3d367602\x3bdist\x3d33098	.	.
chr1	84606771	ATATATATATT	AT,A	intergenic	LOC608644\x3bLOC100685934	dist\x3d69797\x3bdist\x3d152757	.	.	intergenic	ENSCAFG00805004829\x3bENSCAFG00805004837	dist\x3d69975\x3bdist\x3d152928	.	.
chr1	88942538	T	TTGGGGGG	ncRNA_intronic	LOC119870838	.	.	.	intergenic	ENSCAFG00805008524\x3bENSCAFG00805008702	dist\x3d37823\x3bdist\x3d19523	.	.
chr1	96098904	T	TTCTTTCTTTCTTTCTTTCTTTC,TTC	intergenic	LOC119869691\x3bLOC119870853	dist\x3d22426\x3bdist\x3d34950	.	.	intergenic	ENSCAFG00805001619\x3bENSCAFG00805001636	dist\x3d61025\x3bdist\x3d33168	.	.
chr1	99961055	G	GGGATCCCTGGGTGGTGCAGCAGTTTAGTGCCTGCCTTTGGCCCAGGGC	ncRNA_intronic	LOC119870865	.	.	.	intronic	ENSCAFG00805013780	.	.	.
chr1	104785229	G	A	upstream	LOC119875993	dist\x3d9	.	.	intronic	ENSCAFG00805014803	.	.	.
chr1	104785245	ACCCCCCC	A,ACCCCC	UTR5	LOC119875993	XM_038527921.1:c.-15_-9del-	.	.	intronic	ENSCAFG00805014803	.	.	.
chr1	105990086	C	G	ncRNA_intronic	LOC119870933	.	.	.	intergenic	ENSCAFG00805017667\x3bENSCAFG00805017734	dist\x3d25428\x3bdist\x3d3993	.	.
chr1	108768270	T	A	upstream	LOC119869994	dist\x3d40	.	.	UTR5	ENSCAFG00805002116	ENSCAFT00805003863:c.-109A>T	.	.
chr1	112459143	T	C	intergenic	CEACAM23\x3bCAECAM1	dist\x3d14365\x3bdist\x3d9533	.	.	intronic	ENSCAFG00805006851	.	.	.
chr1	112489668	G	A	intergenic	CAECAM1\x3bCEACAM28	dist\x3d10098\x3bdist\x3d21616	.	.	intronic	ENSCAFG00805006851	.	.	.
chr1	114601928	G	A	intergenic	TRNAI-UAU\x3bZFP36	dist\x3d1767\x3bdist\x3d1525	.	.	intergenic	ENSCAFG00805004885\x3bENSCAFG00805004900	dist\x3d2247\x3bdist\x3d1691	.	.
chr1	119469100	T	TGG,TGGATATGGTTTCTGTTATATTCCTTTTTTCCCTGTG	intergenic	CHST8\x3bLOC106559950	dist\x3d34713\x3bdist\x3d25136	.	.	intergenic	ENSCAFG00805000735\x3bENSCAFG00805000798	dist\x3d39443\x3bdist\x3d38465	.	.
chr1	119469101	A	ATATGGTTTCTGTTATATTCCTTTTTTCCCTGTGAATAGGCCAT	intergenic	CHST8\x3bLOC106559950	dist\x3d34714\x3bdist\x3d25135	.	.	intergenic	ENSCAFG00805000735\x3bENSCAFG00805000798	dist\x3d39444\x3bdist\x3d38464	.	.
chr1	120129833	T	G	intronic	TDRD12	.	.	.	intronic	ENSCAFG00805001278	.	.	.
chr1	120193035	C	T	exonic	ANKRD27	.	synonymous_SNV	ANKRD27:XM_038529503.1:exon12:c.1116C>T:p.P372P,ANKRD27:XM_038529497.1:exon13:c.1164C>T:p.P388P,ANKRD27:XM_038529500.1:exon13:c.1164C>T:p.P388P,ANKRD27:XM_038529502.1:exon13:c.1116C>T:p.P372P,ANKRD27:XM_038529498.1:exon14:c.1164C>T:p.P388P,ANKRD27:XM_038529499.1:exon14:c.1164C>T:p.P388P,ANKRD27:XM_038529491.1:exon15:c.1464C>T:p.P488P,ANKRD27:XM_038529492.1:exon15:c.1461C>T:p.P487P,ANKRD27:XM_0385…	exonic	ENSCAFG00805001465	.	synonymous_SNV	ENSCAFG00805001465:ENSCAFT00805002638:exon12:c.1230C>T:p.P410P,ENSCAFG00805001465:ENSCAFT00805002626:exon15:c.1425C>T:p.P475P
chr1	120750673	T	TCTTTTCTTTTCTTTTCTTTTCTTTTCTTTTCTTTTC	ncRNA_intronic	LOC111098384	.	.	.	intergenic	ENSCAFG00805001833\x3bENSCAFG00805001846	dist\x3d54957\x3bdist\x3d117684	.	.
chr1	121263418	T	A	intronic	TSHZ3	.	.	.	intronic	ENSCAFG00805001868	.	.	.
chr1	121438535	AGT	A	intergenic	TSHZ3\x3bLOC119863924	dist\x3d130689\x3bdist\x3d386571	.	.	intergenic	ENSCAFG00805001868\x3bENSCAFG00805002045	dist\x3d131292\x3bdist\x3d387630	.	.
chr1	121438540	C	G	intergenic	TSHZ3\x3bLOC119863924	dist\x3d130693\x3bdist\x3d386568	.	.	intergenic	ENSCAFG00805001868\x3bENSCAFG00805002045	dist\x3d131296\x3bdist\x3d387627	.	.
chr1	122380921	G	GT	ncRNA_intronic	LOC119870687	.	.	.	ncRNA_exonic	ENSCAFG00805002141	.	.	.
chr1	122380931	G	GT,GCA	ncRNA_intronic	LOC119870687	.	.	.	ncRNA_exonic	ENSCAFG00805002141	.	.	.
chr1	122528448	C	T	ncRNA_intronic	LOC111098421	.	.	.	intergenic	ENSCAFG00805002254\x3bENSCAFG00805002330	dist\x3d35126\x3bdist\x3d40290	.	.
chr1	122723622	G	GTGGGCGGGGCGTTGGCGGGGGTTC,GTGGGCGGGCGTTGGCGGGGGTTC	intergenic	LOC119869838\x3bVSTM2B	dist\x3d3144\x3bdist\x3d17133	.	.	upstream	ENSCAFG00805002409	dist\x3d290	.	.
chr1	122723637	T	TG	intergenic	LOC119869838\x3bVSTM2B	dist\x3d3159\x3bdist\x3d17118	.	.	upstream	ENSCAFG00805002409	dist\x3d305	.	.
chr2	4463512	A	G	intronic	LOC119869223	.	.	.	intronic	ENSCAFG00805000038	.	.	.
chr2	4501814	A	G	intronic	LOC119875638	.	.	.	intergenic	ENSCAFG00805000038\x3bENSCAFG00805000110	dist\x3d24098\x3bdist\x3d45367	.	.
chr2	4501816	G	T	intronic	LOC119875638	.	.	.	intergenic	ENSCAFG00805000038\x3bENSCAFG00805000110	dist\x3d24100\x3bdist\x3d45365	.	.
chr2	4724922	G	GA	intronic	ACBD5	.	.	.	intronic	ENSCAFG00805000421	.	.	.
chr2	10168084	C	T	intergenic	NEBL\x3bLOC111091340	dist\x3d116017\x3bdist\x3d37592	.	.	intergenic	ENSCAFG00805003191\x3bENSCAFG00805003279	dist\x3d116021\x3bdist\x3d276223	.	.
chr2	15268235	A	AGGAAGAAAAAAAAAAAAAAAAAAAAAAAATATTAAGGT,AGGAAGAAAAAAAAAAAAAAAAAAAAAATTTTAAAGT	intergenic	LOC100685104\x3bBAMBI	dist\x3d50123\x3bdist\x3d32030	.	.	intergenic	ENSCAFG00805008057\x3bENSCAFG00805008143	dist\x3d50348\x3bdist\x3d32030	.	.
chr2	24497990	A	*	intronic	CELF2	.	.	.	intronic	ENSCAFG00805002889	.	.	.
chr2	24510049	TTTTTTTTTTC	T	intronic	CELF2	.	.	.	intronic	ENSCAFG00805002889	.	.	.
chr2	24566644	G	GTTTTTT	intronic	CELF2	.	.	.	intronic	ENSCAFG00805002889	.	.	.
chr2	24566672	G	A	intronic	CELF2	.	.	.	intronic	ENSCAFG00805002889	.	.	.
chr2	24675724	T	TTAAA	ncRNA_intronic	LOC102152739	.	.	.	intergenic	ENSCAFG00805002889\x3bENSCAFG00805003042	dist\x3d101121\x3bdist\x3d1174	.	.
chr2	33623739	A	C	intronic	ZMYND11	.	.	.	intronic	ENSCAFG00805009043	.	.	.
chr2	33705408	AAAAATAAAAAAATTT	A	intergenic	ZMYND11\x3bPAIP2	dist\x3d30884\x3bdist\x3d90163	.	.	intergenic	ENSCAFG00805009043\x3bENSCAFG00805009119	dist\x3d30873\x3bdist\x3d90199	.	.
chr2	34589345	G	GAAAGAAAGA	intronic	PFDN1	.	.	.	intronic	ENSCAFG00805010344	.	.	.
chr2	55644640	G	A	exonic	LOC119876039	.	synonymous_SNV	LOC119876039:XM_038529628.1:exon1:c.1203C>T:p.D401D	downstream	ENSCAFG00805002066	dist\x3d410	.	.
chr2	55644655	C	T	exonic	LOC119876039	.	synonymous_SNV	LOC119876039:XM_038529628.1:exon1:c.1188G>A:p.L396L	downstream	ENSCAFG00805002066	dist\x3d395	.	.
chr2	55644658	G	T	exonic	LOC119876039	.	nonsynonymous_SNV	LOC119876039:XM_038529628.1:exon1:c.1185C>A:p.D395E	downstream	ENSCAFG00805002066	dist\x3d392	.	.
chr2	55645528	G	A	exonic	LOC119876039	.	synonymous_SNV	LOC119876039:XM_038529628.1:exon1:c.315C>T:p.A105A	intronic	ENSCAFG00805002066	.	.	.
chr2	56199711	TCCCC	TCC,T	intergenic	ARHGEF28\x3bENC1	dist\x3d252873\x3bdist\x3d223820	.	.	intergenic	ENSCAFG00805002282\x3bENSCAFG00805002459	dist\x3d253732\x3bdist\x3d225539	.	.
chr2	56199719	C	T,A	intergenic	ARHGEF28\x3bENC1	dist\x3d252880\x3bdist\x3d223814	.	.	intergenic	ENSCAFG00805002282\x3bENSCAFG00805002459	dist\x3d253739\x3bdist\x3d225533	.	.
chr2	56199728	C	T	intergenic	ARHGEF28\x3bENC1	dist\x3d252889\x3bdist\x3d223805	.	.	intergenic	ENSCAFG00805002282\x3bENSCAFG00805002459	dist\x3d253748\x3bdist\x3d225524	.	.
chr2	56666121	CGGG	C,CGGGGGGGGGGGGGGGGGGGGGGGGGG	downstream	LOC102151858\x3bMIR8813-2	dist\x3d20	.	.	intergenic	ENSCAFG00805002731\x3bENSCAFG00805002754	dist\x3d27174\x3bdist\x3d98674	.	.
chr2	58384679	TTCCTTCCTTCCCTCCCTCCC	T	intronic	PLLP	.	.	.	intronic	ENSCAFG00805004649	.	.	.
chr2	60098581	T	TCTGTAAGAC	intergenic	LOC102154600\x3bIRX5	dist\x3d58637\x3bdist\x3d147027	.	.	intergenic	ENSCAFG00805005782\x3bENSCAFG00805005916	dist\x3d132909\x3bdist\x3d129386	.	.
chr2	66365318	AAGGAAGGAAGGAAGGAG	A	intergenic	ABCC12\x3bLOC119870345	dist\x3d114218\x3bdist\x3d38114	.	.	intergenic	ENSCAFG00805010653\x3bENSCAFG00805010916	dist\x3d114121\x3bdist\x3d178241	.	.
chr2	67281223	G	A	intergenic	NETO2\x3bDNAJA2	dist\x3d60182\x3bdist\x3d6972	.	.	upstream	ENSCAFG00805011400	dist\x3d666	.	.
chr2	67395047	T	G	intronic	PHC2	.	.	.	intronic	ENSCAFG00805011661	.	.	.
chr2	67395048	C	G	intronic	PHC2	.	.	.	intronic	ENSCAFG00805011661	.	.	.
chr2	67434467	G	A	intronic	PHC2	.	.	.	intronic	ENSCAFG00805011661	.	.	.
chr2	67488972	T	*	ncRNA_intronic	LOC119870347	.	.	.	intronic	ENSCAFG00805011661	.	.	.
chr2	67547493	T	G	intronic	ZNF362	.	.	.	intronic	ENSCAFG00805004828	.	.	.
chr2	68147590	T	C	intronic	ZBTB8A	.	.	.	intronic	ENSCAFG00805006146	.	.	.
chr2	68520712	T	A	downstream	KHDRBS1	dist\x3d155	.	.	downstream	ENSCAFG00805007695	dist\x3d155	.	.
chr2	71476672	GAAAGAAAAGAAAGAAGAAAGAAAGAA	G,GAGAAAAGAAAGAAGAAAGAAAGAA	intergenic	PHACTR4\x3bMED18	dist\x3d2367\x3bdist\x3d29451	.	.	intergenic	ENSCAFG00805014045\x3bENSCAFG00805014151	dist\x3d2095\x3bdist\x3d28413	.	.
chr2	72289920	CGGGGGGGGG	C	intronic	CD164L2	.	.	.	intronic	ENSCAFG00805014715	.	.	.
chr2	79831676	G	A	intergenic	IGSF21\x3bLOC102156247	dist\x3d12799\x3bdist\x3d94289	.	.	intergenic	ENSCAFG00805003923\x3bENSCAFG00805003944	dist\x3d12344\x3bdist\x3d213048	.	.
chr2	79984482	C	T	intergenic	LOC111093835\x3bLOC111094715	dist\x3d41356\x3bdist\x3d44191	.	.	intergenic	ENSCAFG00805003923\x3bENSCAFG00805003944	dist\x3d165150\x3bdist\x3d60242	.	.
chr2	80029511	G	C	ncRNA_exonic	LOC111094715	.	.	.	intergenic	ENSCAFG00805003923\x3bENSCAFG00805003944	dist\x3d210179\x3bdist\x3d15213	.	.
chr2	80158036	C	T	intronic	ARHGEF10L	.	.	.	intronic	ENSCAFG00805004008	.	.	.
chr2	80597427	T	A	intronic	PADI2	.	.	.	intronic	ENSCAFG00805004240	.	.	.
chr3	1132702	A	AAAAAGAAAAAGAAAAAGAAAAAGAAAGAAAAAG,AAAAAGAAAAAGAAAGAAAAAG	ncRNA_intronic	LOC102155379	.	.	.	intergenic	ENSCAFG00805004082\x3bENSCAFG00805004110	dist\x3d67838\x3bdist\x3d16252	.	.
chr3	7209258	G	A	exonic	LOC119876109	.	synonymous_SNV	LOC119876109:XM_038532078.1:exon1:c.549G>A:p.P183P	intronic	ENSCAFG00805008880	.	.	.
chr3	7582710	A	T	ncRNA_intronic	LOC111095108	.	.	.	intergenic	ENSCAFG00805009061\x3bENSCAFG00805009077	dist\x3d6614\x3bdist\x3d22992	.	.
chr3	7875056	GTGTGTGTGTGTATATATATATA	G	intergenic	LOC102151511\x3bLOC106558536	dist\x3d42601\x3bdist\x3d74035	.	.	intergenic	ENSCAFG00805009491\x3bENSCAFG00805009534	dist\x3d42612\x3bdist\x3d89096	.	.
chr3	7875077	T	*	intergenic	LOC102151511\x3bLOC106558536	dist\x3d42621\x3bdist\x3d74036	.	.	intergenic	ENSCAFG00805009491\x3bENSCAFG00805009534	dist\x3d42632\x3bdist\x3d89097	.	.
chr3	10449507	TTTTTTTGTTTTTTTGTTTTTTTTTAA	*	intergenic	LOC100686761\x3bLOC100686831	dist\x3d162774\x3bdist\x3d112040	.	.	intergenic	ENSCAFG00805012057\x3bENSCAFG00805012100	dist\x3d426496\x3bdist\x3d112040	.	.
chr3	11538594	TTTTCTTTC	T	ncRNA_intronic	LOC111095122\x3bLOC119871074	.	.	.	intergenic	ENSCAFG00805012334\x3bENSCAFG00805012415	dist\x3d22472\x3bdist\x3d618496	.	.
chr3	17825126	ACCCCCCT	A	ncRNA_intronic	LOC102151737	.	.	.	intronic	ENSCAFG00805002552	.	.	.
chr3	25615030	G	A	intergenic	LOC119871164\x3bLOC111095157	dist\x3d22560\x3bdist\x3d31409	.	.	intergenic	ENSCAFG00805012963\x3bENSCAFG00805013382	dist\x3d63065\x3bdist\x3d116721	.	.
chr3	27972475	T	TG	downstream	DMGDH	dist\x3d351	.	.	intronic	ENSCAFG00805016819	.	.	.
chr3	27972480	C	T	downstream	DMGDH	dist\x3d356	.	.	intronic	ENSCAFG00805016819	.	.	.
chr3	27972525	C	CAA	downstream	DMGDH	dist\x3d401	.	.	intronic	ENSCAFG00805016819	.	.	.
chr3	32185118	A	AGGAGGAG,AGGAGGAGGAG	intronic	NIPA1	.	.	.	intronic	ENSCAFG00805026214	.	.	.
chr3	36328859	T	A	ncRNA_exonic	LOC111095357	.	.	.	intergenic	ENSCAFG00805001002\x3bENSCAFG00805001044	dist\x3d164024\x3bdist\x3d288957	.	.
chr3	36328865	C	T,*	ncRNA_exonic	LOC111095357	.	.	.	intergenic	ENSCAFG00805001002\x3bENSCAFG00805001044	dist\x3d164030\x3bdist\x3d288951	.	.
chr3	36328898	T	C	ncRNA_exonic	LOC111095357	.	.	.	intergenic	ENSCAFG00805001002\x3bENSCAFG00805001044	dist\x3d164063\x3bdist\x3d288918	.	.
chr3	36328943	G	A	ncRNA_exonic	LOC111095357	.	.	.	intergenic	ENSCAFG00805001002\x3bENSCAFG00805001044	dist\x3d164108\x3bdist\x3d288873	.	.
chr3	39140948	A	G	intronic	FAM189A1	.	.	.	intronic	ENSCAFG00805001927	.	.	.
chr3	39140952	A	G	intronic	FAM189A1	.	.	.	intronic	ENSCAFG00805001927	.	.	.
chr3	44077596	T	A	intergenic	LOC102154570\x3bLOC119876136	dist\x3d41634\x3bdist\x3d13298	.	.	intergenic	ENSCAFG00805016337\x3bENSCAFG00805016369	dist\x3d1026854\x3bdist\x3d433203	.	.
chr3	44077598	T	A	intergenic	LOC102154570\x3bLOC119876136	dist\x3d41636\x3bdist\x3d13296	.	.	intergenic	ENSCAFG00805016337\x3bENSCAFG00805016369	dist\x3d1026856\x3bdist\x3d433201	.	.
chr3	47577629	C	CCCCCT	intronic	RGMA	.	.	.	intronic	ENSCAFG00805017371	.	.	.
chr3	49184388	G	A	intergenic	LOC100688831\x3bSV2B	dist\x3d54877\x3bdist\x3d5942	.	.	intergenic	ENSCAFG00805018753\x3bENSCAFG00805018827	dist\x3d437731\x3bdist\x3d6578	.	.
chr3	57694412	GAAAGAAAGAAAGAAAGAAAGAAGAAAGAAAGAAAGA	G	intergenic	LOC119876160\x3bCTXND1	dist\x3d49161\x3bdist\x3d23998	.	.	intergenic	ENSCAFG00805004159\x3bENSCAFG00805004207	dist\x3d55444\x3bdist\x3d52187	.	.
chr3	57930495	C	T	intergenic	ZFAND6\x3bBCL2A1	dist\x3d38260\x3bdist\x3d7475	.	.	intergenic	ENSCAFG00805004296\x3bENSCAFG00805004304	dist\x3d40325\x3bdist\x3d6640	.	.
chr3	66485572	AAT	A	ncRNA_intronic	LOC111095266	.	.	.	intergenic	ENSCAFG00805000914\x3bENSCAFG00805000932	dist\x3d376685\x3bdist\x3d213501	.	.
chr3	67134966	T	TTTCTTTCTC	intergenic	NKX3-2\x3bRAB28	dist\x3d43584\x3bdist\x3d11429	.	.	intronic	ENSCAFG00805001171	.	.	.
chr3	70876048	C	T	intergenic	MSX1\x3bCYTL1	dist\x3d63192\x3bdist\x3d53497	.	.	intergenic	ENSCAFG00805002171\x3bENSCAFG00805002199	dist\x3d63317\x3bdist\x3d53498	.	.
chr3	71347975	C	T	intergenic	STK32B\x3bEVC2	dist\x3d2540\x3bdist\x3d31026	.	.	intergenic	ENSCAFG00805002286\x3bENSCAFG00805002544	dist\x3d2545\x3bdist\x3d31018	.	.
chr3	71569135	G	A	intronic	EVC	.	.	.	intronic	ENSCAFG00805002779	.	.	.
chr3	71569136	A	AG,AAAG	intronic	EVC	.	.	.	intronic	ENSCAFG00805002779	.	.	.
chr3	71648469	C	T	ncRNA_intronic	LOC119871247	.	.	.	intronic	ENSCAFG00805002868	.	.	.
chr3	71698942	T	A	intergenic	CRMP1\x3bC3H4orf50	dist\x3d46708\x3bdist\x3d16115	.	.	intergenic	ENSCAFG00805002868\x3bENSCAFG00805002895	dist\x3d46709\x3bdist\x3d17933	.	.
chr3	72085653	C	T	intronic	APBB2	.	.	.	intronic	ENSCAFG00805003286	.	.	.
chr3	72085665	C	T	intronic	APBB2	.	.	.	intronic	ENSCAFG00805003286	.	.	.
chr3	72085713	CCTTTCTTCCTTT	C	intronic	APBB2	.	.	.	intronic	ENSCAFG00805003286	.	.	.
chr3	72881799	G	A	exonic	LOC119876148	.	synonymous_SNV	LOC119876148:XM_038533445.1:exon1:c.243G>A:p.Q81Q	exonic	ENSCAFG00805003487	.	synonymous_SNV	ENSCAFG00805003487:ENSCAFT00805006414:exon1:c.243G>A:p.Q81Q
chr3	72881853	C	A	exonic	LOC119876148	.	synonymous_SNV	LOC119876148:XM_038533445.1:exon1:c.297C>A:p.A99A	exonic	ENSCAFG00805003487	.	synonymous_SNV	ENSCAFG00805003487:ENSCAFT00805006414:exon1:c.297C>A:p.A99A
chr3	78529800	AAAGAAAAAGAACGAAAGAAAGAAAGAGAAAAGAACGAAAGAAAGAAAG	A	intergenic	LOC119871408\x3bLOC100688652	dist\x3d62768\x3bdist\x3d13937	.	.	intergenic	ENSCAFG00805005367\x3bENSCAFG00805005378	dist\x3d62768\x3bdist\x3d873889	.	.
chr3	78529817	GAAAGAAAGAGAAAAGAACGA	*	intergenic	LOC119871408\x3bLOC100688652	dist\x3d62784\x3bdist\x3d13948	.	.	intergenic	ENSCAFG00805005367\x3bENSCAFG00805005378	dist\x3d62784\x3bdist\x3d873900	.	.
chr3	80233071	AAAAGAAAAAAAAG	AAAAAAAAAAAGAAAGAAAGAAAAAAAAG,*	intergenic	LOC111095396\x3bLOC119870864	dist\x3d581264\x3bdist\x3d35687	.	.	intergenic	ENSCAFG00805005411\x3bENSCAFG00805005463	dist\x3d182812\x3bdist\x3d330147	.	.
chr3	82362152	G	GA	intergenic	LOC119871405\x3bLOC111095398	dist\x3d144665\x3bdist\x3d214214	.	.	intergenic	ENSCAFG00805005643\x3bENSCAFG00805005661	dist\x3d144665\x3bdist\x3d425379	.	.
chr3	88161117	C	T	ncRNA_intronic	LOC111095319	.	.	.	intergenic	ENSCAFG00805009422\x3bENSCAFG00805009868	dist\x3d120402\x3bdist\x3d206717	.	.
chr3	88161118	T	C	ncRNA_intronic	LOC111095319	.	.	.	intergenic	ENSCAFG00805009422\x3bENSCAFG00805009868	dist\x3d120403\x3bdist\x3d206716	.	.
chr3	88565379	T	TACTTAAGAAATTATCTGACCATTCTGGAATTTCTCCTGAATTGAACCACCTTGTATCAGTACCAAATAGTAGAAAATATCATC	ncRNA_intronic	LOC119871270	.	.	.	intronic	ENSCAFG00805009868	.	.	.
chr3	91199936	TGCGGCCCC	TGCGGCCCCGCACCCCCTGTCCGCACCCTCCCGCGGCCCC,T	intergenic	LOC106558598\x3bLOC100688575	dist\x3d131388\x3bdist\x3d90774	.	.	intergenic	ENSCAFG00805010840\x3bENSCAFG00805011144	dist\x3d1286759\x3bdist\x3d148956	.	.
chr3	91259025	GAAAGAAAGAAAGAAAGAAAGAAAGAAAGA	G,GAAAAGAAAGAAAGAAAGAAAGAAAGAAAGA	intergenic	LOC106558598\x3bLOC100688575	dist\x3d190478\x3bdist\x3d31656	.	.	intergenic	ENSCAFG00805010840\x3bENSCAFG00805011144	dist\x3d1345849\x3bdist\x3d89838	.	.
chr4	6764538	G	A	upstream	MAP3K21	dist\x3d376	.	.	upstream	ENSCAFG00805013425	dist\x3d143	.	.
chr4	13708446	GCCCCCCCCCC	G	ncRNA_intronic	LOC119871455	.	.	.	upstream	ENSCAFG00805000903	dist\x3d662	.	.
chr4	19747038	C	CCTCTCT	intronic	CTNNA3	.	.	.	intronic	ENSCAFG00805002061	.	.	.
chr4	19747082	AT	A	intronic	CTNNA3	.	.	.	intronic	ENSCAFG00805002061	.	.	.
chr4	19747084	AAATAAATAAAT	A	intronic	CTNNA3	.	.	.	intronic	ENSCAFG00805002061	.	.	.
chr4	20041712	A	*	intronic	HERC4	.	.	.	intronic	ENSCAFG00805002600	.	.	.
chr4	32976227	G	A	intergenic	LOC100855666\x3bLOC119871631	dist\x3d192092\x3bdist\x3d225986	.	.	intergenic	ENSCAFG00805027237\x3bENSCAFG00805027278	dist\x3d192101\x3bdist\x3d293041	.	.
chr4	33232978	G	GTGAC	intergenic	LOC119871631\x3bGHITM	dist\x3d8483\x3bdist\x3d36190	.	.	intergenic	ENSCAFG00805027237\x3bENSCAFG00805027278	dist\x3d448852\x3bdist\x3d36290	.	.
chr4	34202662	CTTTCTTTCTTTCT	C	intergenic	LOC119871497\x3bGRID1	dist\x3d114555\x3bdist\x3d193348	.	.	intergenic	ENSCAFG00805028076\x3bENSCAFG00805028102	dist\x3d405958\x3bdist\x3d191333	.	.
chr4	34976126	G	A	intronic	GRID1	.	.	.	intronic	ENSCAFG00805028161	.	.	.
chr4	37691615	TAAA	T	intronic	RNF44	.	.	.	intronic	ENSCAFG00805001479\x3bENSCAFG00805001523	.	.	.
chr4	37823290	TC	T	intronic	CLTB	.	.	.	intronic	ENSCAFG00805001560	.	.	.
chr4	37823291	C	*	intronic	CLTB	.	.	.	intronic	ENSCAFG00805001560	.	.	.
chr4	37823295	TC	T	intronic	CLTB	.	.	.	intronic	ENSCAFG00805001560	.	.	.
chr4	37823303	TCTTTC	T	intronic	CLTB	.	.	.	intronic	ENSCAFG00805001560	.	.	.
chr4	37977078	T	TTA	intergenic	SIMC1\x3bTHOC3	dist\x3d29594\x3bdist\x3d43362	.	.	intronic	ENSCAFG00805001871	.	.	.
chr4	38118821	TCC	T	intronic	CPLX2	.	.	.	intronic	ENSCAFG00805001917	.	.	.
chr4	38118824	TCCTCCTCCTC	T,TTCCTCCTC	intronic	CPLX2	.	.	.	intronic	ENSCAFG00805001917	.	.	.
chr4	38132859	G	A	intronic	CPLX2	.	.	.	intronic	ENSCAFG00805001917	.	.	.
chr4	38190783	C	CTTTCT	intergenic	CPLX2\x3bLOC100686949	dist\x3d14081\x3bdist\x3d10793	.	.	intronic	ENSCAFG00805002055	.	.	.
chr4	38244976	C	T	intergenic	LOC100686949\x3bHRH2	dist\x3d42483\x3bdist\x3d27491	.	.	intronic	ENSCAFG00805002055	.	.	.
chr4	38414219	G	GCCCCC	upstream	SFXN1	dist\x3d88	.	.	upstream	ENSCAFG00805002185	dist\x3d40	.	.
chr4	38414226	C	CCCG	upstream	SFXN1	dist\x3d95	.	.	upstream	ENSCAFG00805002185	dist\x3d47	.	.
chr4	38475742	T	A	intergenic	DRD1\x3bLOC100687063	dist\x3d32600\x3bdist\x3d69043	.	.	intergenic	ENSCAFG00805002215\x3bENSCAFG00805002233	dist\x3d32607\x3bdist\x3d415129	.	.
chr4	38620839	T	TC,TCTTTC	intergenic	LOC119871632\x3bMSX2	dist\x3d19444\x3bdist\x3d270328	.	.	intergenic	ENSCAFG00805002215\x3bENSCAFG00805002233	dist\x3d177704\x3bdist\x3d270032	.	.
chr4	38845495	C	T	intergenic	LOC119871632\x3bMSX2	dist\x3d244100\x3bdist\x3d45672	.	.	intergenic	ENSCAFG00805002215\x3bENSCAFG00805002233	dist\x3d402360\x3bdist\x3d45376	.	.
chr4	40472882	G	GGGGGGGT,GGGGGT	intergenic	LOC111095539\x3bDUSP1	dist\x3d36715\x3bdist\x3d1859	.	.	intergenic	ENSCAFG00805002986\x3bENSCAFG00805002998	dist\x3d25363\x3bdist\x3d1860	.	.
chr4	41514003	A	AACACACACACAC	intergenic	LOC119876169\x3bLOC111095544	dist\x3d116221\x3bdist\x3d88443	.	.	intergenic	ENSCAFG00805003566\x3bENSCAFG00805003601	dist\x3d185945\x3bdist\x3d91960	.	.
chr4	41773464	A	C	intronic	RANBP17	.	.	.	intronic	ENSCAFG00805003810	.	.	.
chr4	43190526	A	T	ncRNA_intronic	LOC119871511	.	.	.	intergenic	ENSCAFG00805005841\x3bENSCAFG00805005851	dist\x3d50120\x3bdist\x3d129883	.	.
chr4	43607850	C	A	intronic	SLIT3	.	.	.	intronic	ENSCAFG00805006005	.	.	.
chr4	44166001	T	TTC	intergenic	RARS1\x3bWWC1	dist\x3d13359\x3bdist\x3d2111	.	.	intergenic	ENSCAFG00805006323\x3bENSCAFG00805006512	dist\x3d13420\x3bdist\x3d5871	.	.
chr4	44174696	T	TCTTTCTTTCTTTCTTTTCTTTCTTTCTTTTCTTTCTTTCTTTTTCTTTCTTTCTCCTTTCCC,TCTTTCTTTCTTTCTTTTCTTTCTTTCTTTTCTTTCTTTCTTTTTCTTTCTTTCTCCTTTCCCTTCCC	intronic	WWC1	.	.	.	intronic	ENSCAFG00805006512	.	.	.
chr4	44230851	G	A	intronic	WWC1	.	.	.	intronic	ENSCAFG00805006512	.	.	.
chr4	45252814	C	CTTTCTTTCTTTCTTTCTT,CCTTTTCTTT	intronic	LOC119863952	.	.	.	intronic	ENSCAFG00805007101	.	.	.
chr4	45359465	G	GAAAGAAAGAAAGAAAGAAAGA	intronic	LOC119863952	.	.	.	upstream\x3bdownstream	ENSCAFG00805007492\x3bENSCAFG00805007515	dist\x3d486\x3bdist\x3d486	.	.
chr4	45400040	T	G	intronic	LOC119863952	.	.	.	upstream	ENSCAFG00805007664	dist\x3d849	.	.
chr4	45400072	A	G	intronic	LOC119863952	.	.	.	upstream	ENSCAFG00805007664	dist\x3d817	.	.
chr4	45400154	G	GA	intronic	LOC119863952	.	.	.	upstream	ENSCAFG00805007664	dist\x3d735	.	.
chr4	45402607	CCTTGA	C	intronic	LOC119863952	.	.	.	ncRNA_exonic	ENSCAFG00805007664\x3bENSCAFG00805007694	.	.	.
chr4	45403475	C	T	intronic	LOC119863952	.	.	.	ncRNA_exonic	ENSCAFG00805007664\x3bENSCAFG00805007694	.	.	.
chr4	45408791	TAAAG	T	intronic	LOC119863952	.	.	.	ncRNA_exonic	ENSCAFG00805007718\x3bENSCAFG00805007730	.	.	.
chr4	45428554	T	A	intronic	LOC119863952	.	.	.	upstream	ENSCAFG00805007837	dist\x3d207	.	.
chr4	45432865	CCCCCCCT	C	intronic	LOC119863952	.	.	.	intergenic	ENSCAFG00805007837\x3bENSCAFG00805007857	dist\x3d1556\x3bdist\x3d10094	.	.
chr4	45432935	ACATAC	A	intronic	LOC119863952	.	.	.	intergenic	ENSCAFG00805007837\x3bENSCAFG00805007857	dist\x3d1626\x3bdist\x3d10026	.	.
chr4	45433870	T	C	intronic	LOC119863952	.	.	.	intergenic	ENSCAFG00805007837\x3bENSCAFG00805007857	dist\x3d2560\x3bdist\x3d9096	.	.
chr4	45433913	A	G	intronic	LOC119863952	.	.	.	intergenic	ENSCAFG00805007837\x3bENSCAFG00805007857	dist\x3d2603\x3bdist\x3d9053	.	.
chr4	45434464	C	CATAA	intronic	LOC119863952	.	.	.	intergenic	ENSCAFG00805007837\x3bENSCAFG00805007857	dist\x3d3154\x3bdist\x3d8502	.	.
chr4	45434494	A	T	intronic	LOC119863952	.	.	.	intergenic	ENSCAFG00805007837\x3bENSCAFG00805007857	dist\x3d3184\x3bdist\x3d8472	.	.
chr4	45435315	C	T	intronic	LOC119863952	.	.	.	intergenic	ENSCAFG00805007837\x3bENSCAFG00805007857	dist\x3d4005\x3bdist\x3d7651	.	.
chr4	45438836	A	G	intronic	LOC119863952	.	.	.	intergenic	ENSCAFG00805007837\x3bENSCAFG00805007857	dist\x3d7526\x3bdist\x3d4130	.	.
chr4	45439415	A	T	intronic	LOC119863952	.	.	.	intergenic	ENSCAFG00805007837\x3bENSCAFG00805007857	dist\x3d8105\x3bdist\x3d3551	.	.
chr4	46029626	G	A	intergenic	LOC102156730\x3bLOC100688503	dist\x3d117002\x3bdist\x3d115395	.	.	intergenic	ENSCAFG00805008310\x3bENSCAFG00805008337	dist\x3d116923\x3bdist\x3d1030899	.	.
chr4	46101853	AAG	A	intergenic	LOC102156730\x3bLOC100688503	dist\x3d189230\x3bdist\x3d43166	.	.	intergenic	ENSCAFG00805008310\x3bENSCAFG00805008337	dist\x3d189151\x3bdist\x3d958670	.	.
chr4	46275066	C	T	intergenic	LOC111095559\x3bLOC111095714	dist\x3d79897\x3bdist\x3d586003	.	.	intergenic	ENSCAFG00805008310\x3bENSCAFG00805008337	dist\x3d362363\x3bdist\x3d785459	.	.
chr4	46280908	C	T	intergenic	LOC111095559\x3bLOC111095714	dist\x3d85739\x3bdist\x3d580161	.	.	intergenic	ENSCAFG00805008310\x3bENSCAFG00805008337	dist\x3d368205\x3bdist\x3d779617	.	.
chr4	46320882	T	G	intergenic	LOC111095559\x3bLOC111095714	dist\x3d125713\x3bdist\x3d540187	.	.	intergenic	ENSCAFG00805008310\x3bENSCAFG00805008337	dist\x3d408179\x3bdist\x3d739643	.	.
chr4	46332700	G	A	intergenic	LOC111095559\x3bLOC111095714	dist\x3d137531\x3bdist\x3d528369	.	.	intergenic	ENSCAFG00805008310\x3bENSCAFG00805008337	dist\x3d419997\x3bdist\x3d727825	.	.
chr4	46375670	T	C	intergenic	LOC111095559\x3bLOC111095714	dist\x3d180501\x3bdist\x3d485399	.	.	intergenic	ENSCAFG00805008310\x3bENSCAFG00805008337	dist\x3d462967\x3bdist\x3d684855	.	.
chr4	46433729	C	T	intergenic	LOC111095559\x3bLOC111095714	dist\x3d238560\x3bdist\x3d427340	.	.	intergenic	ENSCAFG00805008310\x3bENSCAFG00805008337	dist\x3d521026\x3bdist\x3d626796	.	.
chr4	46468464	A	T	intergenic	LOC111095559\x3bLOC111095714	dist\x3d273295\x3bdist\x3d392605	.	.	intergenic	ENSCAFG00805008310\x3bENSCAFG00805008337	dist\x3d555761\x3bdist\x3d592061	.	.
chr4	46468469	T	C	intergenic	LOC111095559\x3bLOC111095714	dist\x3d273300\x3bdist\x3d392600	.	.	intergenic	ENSCAFG00805008310\x3bENSCAFG00805008337	dist\x3d555766\x3bdist\x3d592056	.	.
chr4	46468483	C	A	intergenic	LOC111095559\x3bLOC111095714	dist\x3d273314\x3bdist\x3d392586	.	.	intergenic	ENSCAFG00805008310\x3bENSCAFG00805008337	dist\x3d555780\x3bdist\x3d592042	.	.
chr4	46468484	A	G	intergenic	LOC111095559\x3bLOC111095714	dist\x3d273315\x3bdist\x3d392585	.	.	intergenic	ENSCAFG00805008310\x3bENSCAFG00805008337	dist\x3d555781\x3bdist\x3d592041	.	.
chr4	46489130	C	T	intergenic	LOC111095559\x3bLOC111095714	dist\x3d293961\x3bdist\x3d371939	.	.	intergenic	ENSCAFG00805008310\x3bENSCAFG00805008337	dist\x3d576427\x3bdist\x3d571395	.	.
chr4	46491845	G	A	intergenic	LOC111095559\x3bLOC111095714	dist\x3d296676\x3bdist\x3d369224	.	.	intergenic	ENSCAFG00805008310\x3bENSCAFG00805008337	dist\x3d579142\x3bdist\x3d568680	.	.
chr4	46548164	A	C	intergenic	LOC111095559\x3bLOC111095714	dist\x3d352995\x3bdist\x3d312905	.	.	intergenic	ENSCAFG00805008310\x3bENSCAFG00805008337	dist\x3d635461\x3bdist\x3d512361	.	.
chr4	46683736	T	G	intergenic	LOC111095559\x3bLOC111095714	dist\x3d488567\x3bdist\x3d177333	.	.	intergenic	ENSCAFG00805008310\x3bENSCAFG00805008337	dist\x3d771033\x3bdist\x3d376789	.	.
chr4	46706681	T	A	intergenic	LOC111095559\x3bLOC111095714	dist\x3d511512\x3bdist\x3d154388	.	.	intergenic	ENSCAFG00805008310\x3bENSCAFG00805008337	dist\x3d793978\x3bdist\x3d353844	.	.
chr4	46728571	C	G	intergenic	LOC111095559\x3bLOC111095714	dist\x3d533402\x3bdist\x3d132498	.	.	intergenic	ENSCAFG00805008310\x3bENSCAFG00805008337	dist\x3d815868\x3bdist\x3d331954	.	.
chr4	46761524	AC	A	intergenic	LOC111095559\x3bLOC111095714	dist\x3d566356\x3bdist\x3d99544	.	.	intergenic	ENSCAFG00805008310\x3bENSCAFG00805008337	dist\x3d848822\x3bdist\x3d299000	.	.
chr4	46772289	G	T	intergenic	LOC111095559\x3bLOC111095714	dist\x3d577120\x3bdist\x3d88780	.	.	intergenic	ENSCAFG00805008310\x3bENSCAFG00805008337	dist\x3d859586\x3bdist\x3d288236	.	.
chr4	46773541	T	A	intergenic	LOC111095559\x3bLOC111095714	dist\x3d578372\x3bdist\x3d87528	.	.	intergenic	ENSCAFG00805008310\x3bENSCAFG00805008337	dist\x3d860838\x3bdist\x3d286984	.	.
chr4	46773655	A	C	intergenic	LOC111095559\x3bLOC111095714	dist\x3d578486\x3bdist\x3d87414	.	.	intergenic	ENSCAFG00805008310\x3bENSCAFG00805008337	dist\x3d860952\x3bdist\x3d286870	.	.
chr4	46784315	T	TTCTTTTCTTTC,TTCTTTTCTTTTCTTTC	intergenic	LOC111095559\x3bLOC111095714	dist\x3d589146\x3bdist\x3d76754	.	.	intergenic	ENSCAFG00805008310\x3bENSCAFG00805008337	dist\x3d871612\x3bdist\x3d276210	.	.
chr4	46828301	C	T	intergenic	LOC111095559\x3bLOC111095714	dist\x3d633132\x3bdist\x3d32768	.	.	intergenic	ENSCAFG00805008310\x3bENSCAFG00805008337	dist\x3d915598\x3bdist\x3d232224	.	.
chr4	46894005	A	T	intergenic	LOC111095714\x3bLOC119871590	dist\x3d25255\x3bdist\x3d166289	.	.	intergenic	ENSCAFG00805008310\x3bENSCAFG00805008337	dist\x3d981302\x3bdist\x3d166520	.	.
chr4	47209047	G	GAAGAA,GAAA	ncRNA_intronic	LOC111095561	.	.	.	intergenic	ENSCAFG00805008337\x3bENSCAFG00805008355	dist\x3d148133\x3bdist\x3d314468	.	.
chr4	47521042	T	C	downstream	LOC111095562	dist\x3d209	.	.	intergenic	ENSCAFG00805008337\x3bENSCAFG00805008355	dist\x3d460128\x3bdist\x3d2473	.	.
chr4	48354998	G	A	intergenic	LOC119871720\x3bLOC111095565	dist\x3d338843\x3bdist\x3d118524	.	.	intergenic	ENSCAFG00805008466\x3bENSCAFG00805008483	dist\x3d338843\x3bdist\x3d242345	.	.
chr4	48462635	C	T	intergenic	LOC119871720\x3bLOC111095565	dist\x3d446480\x3bdist\x3d10887	.	.	intergenic	ENSCAFG00805008466\x3bENSCAFG00805008483	dist\x3d446480\x3bdist\x3d134708	.	.
chr4	48529148	T	A	ncRNA_intronic	LOC111095565	.	.	.	intergenic	ENSCAFG00805008466\x3bENSCAFG00805008483	dist\x3d512993\x3bdist\x3d68195	.	.
chr4	48799725	A	AGGG,AGGGATCCCTGGGTGGCGC	intergenic	LOC102155267\x3bLOC100688787	dist\x3d4794\x3bdist\x3d24561	.	.	intergenic	ENSCAFG00805009141\x3bENSCAFG00805009191	dist\x3d99473\x3bdist\x3d754591	.	.
chr4	48799726	A	ATCCCTGGGTGGCG	intergenic	LOC102155267\x3bLOC100688787	dist\x3d4795\x3bdist\x3d24560	.	.	intergenic	ENSCAFG00805009141\x3bENSCAFG00805009191	dist\x3d99474\x3bdist\x3d754590	.	.
chr4	48799728	A	AGCGGTTTGGCGCCTGCCTTTGGCCCAGGGCGCG	intergenic	LOC102155267\x3bLOC100688787	dist\x3d4797\x3bdist\x3d24558	.	.	intergenic	ENSCAFG00805009141\x3bENSCAFG00805009191	dist\x3d99476\x3bdist\x3d754588	.	.
chr4	50245256	A	T	intronic	GABRB2	.	.	.	intronic	ENSCAFG00805009871	.	.	.
chr4	50271860	G	A	intronic	GABRB2	.	.	.	intronic	ENSCAFG00805009871	.	.	.
chr4	50334315	T	A	intronic	GABRB2	.	.	.	intronic	ENSCAFG00805009871	.	.	.
chr4	50538875	G	GTAAATCTTAAATGTTCTAATCATAAGAACAAAAATTTTGTCTTAAAAAAAAAAAAAAAAAAAT,GTAAATCTTAAAT	intergenic	GABRB2\x3bLOC479306	dist\x3d59858\x3bdist\x3d127809	.	.	intergenic	ENSCAFG00805009871\x3bENSCAFG00805010147	dist\x3d60668\x3bdist\x3d270026	.	.
chr4	50556676	T	G	intergenic	GABRB2\x3bLOC479306	dist\x3d77659\x3bdist\x3d110008	.	.	intergenic	ENSCAFG00805009871\x3bENSCAFG00805010147	dist\x3d78469\x3bdist\x3d252225	.	.
chr4	50556683	A	T	intergenic	GABRB2\x3bLOC479306	dist\x3d77666\x3bdist\x3d110001	.	.	intergenic	ENSCAFG00805009871\x3bENSCAFG00805010147	dist\x3d78476\x3bdist\x3d252218	.	.
chr4	50556726	C	T	intergenic	GABRB2\x3bLOC479306	dist\x3d77709\x3bdist\x3d109958	.	.	intergenic	ENSCAFG00805009871\x3bENSCAFG00805010147	dist\x3d78519\x3bdist\x3d252175	.	.
chr4	50718534	A	C	ncRNA_intronic	LOC102156270	.	.	.	intergenic	ENSCAFG00805009871\x3bENSCAFG00805010147	dist\x3d240327\x3bdist\x3d90367	.	.
chr4	50960896	G	GAAAGAAGAAAGAAAGAA	intronic	ATP10B	.	.	.	intronic	ENSCAFG00805010147	.	.	.
chr4	51592288	C	A	intronic	ADRA1B	.	.	.	intronic	ENSCAFG00805000583	.	.	.
chr4	51949390	TATAG	TAGATAG,T	intergenic	LOC100682974\x3bLOC119871640	dist\x3d44931\x3bdist\x3d25491	.	.	intergenic	ENSCAFG00805000583\x3bENSCAFG00805000605	dist\x3d337252\x3bdist\x3d115437	.	.
chr4	52047929	A	AG	intergenic	LOC119871640\x3bIL12B	dist\x3d67324\x3bdist\x3d21864	.	.	intergenic	ENSCAFG00805000583\x3bENSCAFG00805000605	dist\x3d435791\x3bdist\x3d16898	.	.
chr4	52410572	C	T	intronic	EBF1	.	.	.	intronic	ENSCAFG00805000761	.	.	.
chr4	53122365	TTTTATTTATTTATTTATTTA	T,TTTTATTTATTTATTTATTTATTTATTTA	intergenic	LOC119871678\x3bLOC119871521	dist\x3d22577\x3bdist\x3d199379	.	.	intergenic	ENSCAFG00805000786\x3bENSCAFG00805000793	dist\x3d22577\x3bdist\x3d93611	.	.
chr4	53265634	GTATTTT	G	intergenic	LOC119871678\x3bLOC119871521	dist\x3d165847\x3bdist\x3d56104	.	.	intergenic	ENSCAFG00805000793\x3bENSCAFG00805000822	dist\x3d14937\x3bdist\x3d68047	.	.
chr4	54144102	A	T	intergenic	TIMD4\x3bSGCD	dist\x3d117929\x3bdist\x3d2173	.	.	intergenic	ENSCAFG00805001723\x3bENSCAFG00805001742	dist\x3d118158\x3bdist\x3d6929	.	.
chr4	55203062	A	C	intergenic	SGCD\x3bLOC119871642	dist\x3d145843\x3bdist\x3d336818	.	.	intergenic	ENSCAFG00805001793\x3bENSCAFG00805001836	dist\x3d513833\x3bdist\x3d165791	.	.
chr4	56524570	AT	A	intronic	FAM114A2	.	.	.	intronic	ENSCAFG00805002453	.	.	.
chr4	57651348	AG	A	ncRNA_intronic	LOC102155107	.	.	.	intergenic	ENSCAFG00805002594\x3bENSCAFG00805002623	dist\x3d681942\x3bdist\x3d196355	.	.
chr4	57779114	G	A	ncRNA_intronic	LOC102155107	.	.	.	intergenic	ENSCAFG00805002594\x3bENSCAFG00805002623	dist\x3d809707\x3bdist\x3d68590	.	.
chr4	59446627	G	A	upstream	SYNPO	dist\x3d985	.	.	intronic	ENSCAFG00805000346\x3bENSCAFG00805000452	.	.	.
chr4	59690096	AG	A	intergenic	LOC106558732\x3bARSI	dist\x3d28809\x3bdist\x3d13170	.	.	intergenic	ENSCAFG00805001011\x3bENSCAFG00805001028	dist\x3d30627\x3bdist\x3d12658	.	.
chr4	59708619	C	T	exonic	ARSI	.	stopgain	ARSI:NM_001048118.1:exon2:c.1678C>T:p.R560X	exonic	ENSCAFG00805001028	.	stopgain	ENSCAFG00805001028:ENSCAFT00805001860:exon2:c.1678C>T:p.R560X
chr4	64162657	GAGAA	G	intergenic	LOC119871677\x3bLOC111095722	dist\x3d20035\x3bdist\x3d279692	.	.	UTR5	ENSCAFG00805003890	ENSCAFT00805007205:c.-81_-84delTTCT	.	.
chr4	67803130	T	A	ncRNA_intronic	LOC102153493	.	.	.	intergenic	ENSCAFG00805000769\x3bENSCAFG00805000788	dist\x3d116892\x3bdist\x3d72794	.	.
chr4	72076955	AT	A	intronic	WDR70	.	.	.	intronic	ENSCAFG00805002906	.	.	.
chr4	72076977	T	TA	intronic	WDR70	.	.	.	intronic	ENSCAFG00805002906	.	.	.
chr4	75951019	C	A	intergenic	LOC111095654\x3bZFR	dist\x3d4310\x3bdist\x3d3490	.	.	ncRNA_intronic	ENSCAFG00805000259	.	.	.
chr4	76609939	G	GA	intronic	LOC119876224	.	.	.	upstream	ENSCAFG00805000622	dist\x3d457	.	.
chr4	77052834	TCCCTCCCTCCCTCCC	T	intergenic	LOC102155945\x3bLOC119876209	dist\x3d3250\x3bdist\x3d51023	.	.	intergenic	ENSCAFG00805001211\x3bENSCAFG00805001235	dist\x3d69125\x3bdist\x3d1334073	.	.
chr4	79283563	CATTGCATTTGTATCTTTGGGGTAAATCCCCAACAGTGCAATTGCTGGGTCGTAGGGCAGGTATATTTTTAACTGTTTGAGGAACCTCCACACAGTTTTCCACAGACAACCTACAGAATGGGAGAAGAT	C	ncRNA_intronic	LOC119871651	.	.	.	intergenic	ENSCAFG00805001243\x3bENSCAFG00805001271	dist\x3d406445\x3bdist\x3d421368	.	.
chr4	79283604	TTG	*	ncRNA_intronic	LOC119871651	.	.	.	intergenic	ENSCAFG00805001243\x3bENSCAFG00805001271	dist\x3d406485\x3bdist\x3d421453	.	.
chr4	79283608	TGGGTCGTAGGGCAGGTATATTTTTAACTGTTTGAGGAACCTCCACACAGTTTTC	*	ncRNA_intronic	LOC119871651	.	.	.	intergenic	ENSCAFG00805001243\x3bENSCAFG00805001271	dist\x3d406489\x3bdist\x3d421397	.	.
chr4	79310302	A	*	intergenic	LOC119871651\x3bLOC111095736	dist\x3d23929\x3bdist\x3d217747	.	.	intergenic	ENSCAFG00805001243\x3bENSCAFG00805001271	dist\x3d433183\x3bdist\x3d394757	.	.
chr4	79310307	AAGAAAGAAAG	*,AAAAGAAAG	intergenic	LOC119871651\x3bLOC111095736	dist\x3d23934\x3bdist\x3d217732	.	.	intergenic	ENSCAFG00805001243\x3bENSCAFG00805001271	dist\x3d433188\x3bdist\x3d394742	.	.
chr4	79496740	G	A	intergenic	LOC119871651\x3bLOC111095736	dist\x3d210367\x3bdist\x3d31309	.	.	intergenic	ENSCAFG00805001243\x3bENSCAFG00805001271	dist\x3d619621\x3bdist\x3d208319	.	.
chr4	82013049	AAAG	A	upstream	CDH10	dist\x3d964	.	.	intergenic	ENSCAFG00805001357\x3bENSCAFG00805001407	dist\x3d17934\x3bdist\x3d1007	.	.
chr4	82013050	AAG	*	upstream	CDH10	dist\x3d964	.	.	intergenic	ENSCAFG00805001357\x3bENSCAFG00805001407	dist\x3d17934\x3bdist\x3d1007	.	.
chr4	83357796	T	TGGGGATCCCTGGGTGGCGCAGCG	intronic	CDH12	.	.	.	intergenic	ENSCAFG00805001475\x3bENSCAFG00805001490	dist\x3d560746\x3bdist\x3d213511	.	.
chr4	83626116	A	T	intronic	CDH12	.	.	.	ncRNA_intronic	ENSCAFG00805001490	.	.	.
chr4	83692957	C	T	intronic	CDH12	.	.	.	ncRNA_intronic	ENSCAFG00805001490	.	.	.
chr4	83851316	A	ATTTATTTT	intronic	CDH12	.	.	.	ncRNA_exonic	ENSCAFG00805001490	.	.	.
chr4	84755136	T	A	intergenic	LOC111095739\x3bCDH18	dist\x3d304507\x3bdist\x3d337490	.	.	intergenic	ENSCAFG00805001761\x3bENSCAFG00805001828	dist\x3d423094\x3bdist\x3d904844	.	.
chr4	85158922	A	ATATATATT	intronic	CDH18	.	.	.	intergenic	ENSCAFG00805001761\x3bENSCAFG00805001828	dist\x3d826880\x3bdist\x3d501058	.	.
chr4	85437038	C	A	intronic	CDH18	.	.	.	intergenic	ENSCAFG00805001761\x3bENSCAFG00805001828	dist\x3d1104996\x3bdist\x3d222942	.	.
chr4	86254469	GAA	G	intergenic	CDH18\x3bLOC111095664	dist\x3d136539\x3bdist\x3d141717	.	.	intergenic	ENSCAFG00805001828\x3bENSCAFG00805001885	dist\x3d139330\x3bdist\x3d817384	.	.
chr4	86319447	A	AAGCATTTGTGTGTCTTTTTTTTTTTTTTTTTTTTTTTTTT	intergenic	CDH18\x3bLOC111095664	dist\x3d201516\x3bdist\x3d76741	.	.	intergenic	ENSCAFG00805001828\x3bENSCAFG00805001885	dist\x3d204307\x3bdist\x3d752408	.	.
chr4	86356922	GTTTCTTTTCTTTTCTTTTCTTTCTTTTCTTTTCT	G	intergenic	CDH18\x3bLOC111095664	dist\x3d238992\x3bdist\x3d39232	.	.	intergenic	ENSCAFG00805001828\x3bENSCAFG00805001885	dist\x3d241783\x3bdist\x3d714899	.	.
chr4	86582920	G	GATGTAAAAAAAAAAAAAAAAAAAAAAT,GATGTAAAAAAAAAAAAAAAAAAAAAAAAT	intergenic	LOC111095664\x3bLOC111095741	dist\x3d133499\x3bdist\x3d37785	.	.	intergenic	ENSCAFG00805001828\x3bENSCAFG00805001885	dist\x3d467780\x3bdist\x3d488935	.	.
chr4	86607795	C	T	intergenic	LOC111095664\x3bLOC111095741	dist\x3d158374\x3bdist\x3d12910	.	.	intergenic	ENSCAFG00805001828\x3bENSCAFG00805001885	dist\x3d492655\x3bdist\x3d464060	.	.
chr4	87290629	T	C	intergenic	LOC119871713\x3bLOC111095665	dist\x3d164099\x3bdist\x3d38159	.	.	intergenic	ENSCAFG00805001893\x3bENSCAFG00805001900	dist\x3d164099\x3bdist\x3d56727	.	.
chr4	87355251	T	A	intergenic	LOC111095665\x3bLOC111095743	dist\x3d18676\x3bdist\x3d52373	.	.	ncRNA_intronic	ENSCAFG00805001900	.	.	.
chr4	87987441	C	CCCCCCCT	intronic	MYO10	.	.	.	intronic	ENSCAFG00805003305	.	.	.
chr4	88179965	A	G	intergenic	RETREG1\x3bZNF622	dist\x3d5465\x3bdist\x3d3348	.	.	intronic	ENSCAFG00805003946	.	.	.
chr4	88287067	T	A	intergenic	LOC106558684\x3bMARCHF11	dist\x3d31901\x3bdist\x3d102267	.	.	intergenic	ENSCAFG00805003946\x3bENSCAFG00805003991	dist\x3d82961\x3bdist\x3d111950	.	.
chr4	88448456	C	T	intronic	MARCHF11	.	.	.	intronic	ENSCAFG00805003991	.	.	.
chr4	88508808	G	A	upstream	LOC102151207	dist\x3d587	.	.	intergenic	ENSCAFG00805003991\x3bENSCAFG00805004010	dist\x3d12363\x3bdist\x3d90846	.	.
chr4	88509071	A	AC	upstream	LOC102151207	dist\x3d324	.	.	intergenic	ENSCAFG00805003991\x3bENSCAFG00805004010	dist\x3d12626\x3bdist\x3d90583	.	.
chr4	88509491	G	A	ncRNA_exonic	LOC102151207	.	.	.	intergenic	ENSCAFG00805003991\x3bENSCAFG00805004010	dist\x3d13046\x3bdist\x3d90163	.	.
chr4	88509780	A	T	ncRNA_intronic	LOC102151207	.	.	.	intergenic	ENSCAFG00805003991\x3bENSCAFG00805004010	dist\x3d13335\x3bdist\x3d89874	.	.
chr4	88509828	G	A	ncRNA_intronic	LOC102151207	.	.	.	intergenic	ENSCAFG00805003991\x3bENSCAFG00805004010	dist\x3d13383\x3bdist\x3d89826	.	.
chr4	88621636	T	C	intronic	FBXL7	.	.	.	intronic	ENSCAFG00805004010	.	.	.
chr4	88626423	G	A	intronic	FBXL7	.	.	.	intronic	ENSCAFG00805004010	.	.	.
chr4	88762777	G	GAGAC	ncRNA_intronic	LOC119874830	.	.	.	intronic	ENSCAFG00805004010	.	.	.
chr4	88916156	C	T	intronic	FBXL7	.	.	.	intronic	ENSCAFG00805004010	.	.	.
chr5	1944700	G	T	intronic	OPCML	.	.	.	intronic	ENSCAFG00805004480	.	.	.
chr5	2964491	G	GAAAC,GAAAGGAAAC	intronic	NTM	.	.	.	intronic	ENSCAFG00805004546	.	.	.
chr5	5483624	T	*	intronic	ARHGAP32	.	.	.	intronic	ENSCAFG00805019851	.	.	.
chr5	5483626	TTTTA	*	intronic	ARHGAP32	.	.	.	intronic	ENSCAFG00805019851	.	.	.
chr5	5666323	T	TG	intronic	ARHGAP32	.	.	.	intronic	ENSCAFG00805019851	.	.	.
chr5	5666324	A	ACATTTTCTAGTCAAAACATACTATAAGTGGCC	intronic	ARHGAP32	.	.	.	intronic	ENSCAFG00805019851	.	.	.
chr5	6634797	TATATATATATATATATATA	TTATATATATATATATATA,T	intergenic	LOC119871992\x3bLOC111095786	dist\x3d34832\x3bdist\x3d165729	.	.	intergenic	ENSCAFG00805021743\x3bENSCAFG00805021786	dist\x3d223298\x3bdist\x3d955534	.	.
chr5	8300713	T	TTAAAACAGTGAACTGAAAAAAAAAAAAAAAAAAACAAAAAAAAAAAAAAAAAAAAAAAAAAAAAAAAAAA,TTAAAACAGTGAACTGAAAAAAAAAAAAAAAAAAACAAAAAAAAAAAAAA	intronic	FAM118B	.	.	.	intronic	ENSCAFG00805023500\x3bENSCAFG00805023708	.	.	.
chr5	11295496	C	T	intronic	CLMP	.	.	.	intronic	ENSCAFG00805006354	.	.	.
chr5	16240862	CGAA	C	intergenic	DSCAML1\x3bCEP164	dist\x3d28997\x3bdist\x3d10944	.	.	intergenic	ENSCAFG00805002500\x3bENSCAFG00805002741	dist\x3d1218\x3bdist\x3d11296	.	.
chr5	21248780	CTTT	C	intronic	ALG9	.	.	.	intronic	ENSCAFG00805004756	.	.	.
chr5	25497752	T	TC	intronic	GUCY1A2	.	.	.	intronic	ENSCAFG00805002010	.	.	.
chr5	26796545	C	CG	intergenic	GRIA4\x3bCASP4	dist\x3d36626\x3bdist\x3d460919	.	.	intergenic	ENSCAFG00805002351\x3bENSCAFG00805002402	dist\x3d36648\x3bdist\x3d2095	.	.
chr5	30295809	T	TCCCCAACACCCCCC	intergenic	TRPC6\x3bZZEF1	dist\x3d142730\x3bdist\x3d37064	.	.	intergenic	ENSCAFG00805000278\x3bENSCAFG00805000381	dist\x3d143309\x3bdist\x3d38321	.	.
chr5	30468708	T	TA	intronic	ANKFY1	.	.	.	intronic	ENSCAFG00805000473	.	.	.
chr5	31213672	G	GTGT	intronic	WSCD1	.	.	.	intronic	ENSCAFG00805001446	.	.	.
chr5	32630505	T	G	intronic	POLR2A	.	.	.	intronic	ENSCAFG00805000758	.	.	.
chr5	35205406	C	G	ncRNA_intronic	LOC119871854	.	.	.	UTR5	ENSCAFG00805004434	ENSCAFT00805008282:c.-360G>C	.	.
chr5	35707654	A	AGTT	intronic	SHISA6	.	.	.	intronic	ENSCAFG00805004481	.	.	.
chr5	35958218	C	T	intronic	DNAH9	.	.	.	intronic	ENSCAFG00805015670	.	.	.
chr5	36501344	C	*	ncRNA_intronic	LOC102155028\x3bLOC111095895	.	.	.	ncRNA_exonic	ENSCAFG00805016277	.	.	.
chr5	37088344	T	TTTCTTTTCTTTC	intronic	ARHGAP44	.	.	.	intronic	ENSCAFG00805016954	.	.	.
chr5	37374638	CTTTCTTTCTTTCTTTCTTTCTTTCTTTCTTTCTTTCTTTTTCTTTT	C	intergenic	LOC102156372\x3bLOC102155885	dist\x3d131749\x3bdist\x3d24011	.	.	intergenic	ENSCAFG00805017424\x3bENSCAFG00805017526	dist\x3d177360\x3bdist\x3d243774	.	.
chr5	37452056	T	TTTTG	ncRNA_intronic	LOC102156000	.	.	.	intergenic	ENSCAFG00805017424\x3bENSCAFG00805017526	dist\x3d254777\x3bdist\x3d166402	.	.
chr5	39326303	AAAGAAAGAAAGAAAGAAAGAAAGAAAGAAAGAAAGAAAG	A,AAAGAAGAAAGAAAGAAAGAAAGAAAGAAAGAAAGAAAGAAAG	intronic	CDRT1	.	.	.	intronic	ENSCAFG00805018645	.	.	.
chr5	39620119	C	G	UTR3	ZNF287	XM_038536988.1:c.*1414C>G\x3bXM_038536993.1:c.*1414C>G\x3bXM_038536992.1:c.*1414C>G\x3bXM_038536989.1:c.*1414C>G\x3bXM_038536987.1:c.*1414C>G\x3bXM_038536990.1:c.*1414C>G\x3bXM_038536991.1:c.*1414C>G	.	.	UTR3	ENSCAFG00805019486	ENSCAFT00805035383:c.*1414C>G\x3bENSCAFT00805035405:c.*1414C>G	.	.
chr5	39697078	CGGGGGGGGGGGGGGGGGGGG	CGGGGGG,C	intronic	LRRC75A	.	.	.	intronic	ENSCAFG00805019662	.	.	.
chr5	39921848	GCCCC	G	intronic	NCOR1	.	.	.	intronic	ENSCAFG00805021497	.	.	.
chr5	44885247	A	AAAG	intronic	PDE4B	.	.	.	intronic	ENSCAFG00805002430	.	.	.
chr5	48367168	T	TTTCTTTCTTTC,TTTC	intronic	PATJ	.	.	.	intronic	ENSCAFG00805000390	.	.	.
chr5	48944012	T	TTTTCTTTTCTTTTC	intronic	NFIA	.	.	.	intronic	ENSCAFG00805000844	.	.	.
chr5	58977186	G	A	intergenic	LOC102151771\x3bLOC111096119	dist\x3d5586\x3bdist\x3d14385	.	.	downstream	ENSCAFG00805000757	dist\x3d126	.	.
chr5	67163716	GAAAGA	G	ncRNA_intronic	LOC106558853	.	.	.	intergenic	ENSCAFG00805002281\x3bENSCAFG00805002332	dist\x3d322856\x3bdist\x3d124355	.	.
chr5	79257011	CGGGGGGGGGGGGGGGGGGG	CGGG,C	intergenic	ZFHX3\x3bLOC111096045	dist\x3d66071\x3bdist\x3d10927	.	.	intergenic	ENSCAFG00805005052\x3bENSCAFG00805005083	dist\x3d66083\x3bdist\x3d31649	.	.
chr5	85446695	A	T	intergenic	LOC111096133\x3bLOC111096134	dist\x3d85879\x3bdist\x3d962204	.	.	intergenic	ENSCAFG00805008347\x3bENSCAFG00805008437	dist\x3d740954\x3bdist\x3d1580560	.	.
chr5	87893359	C	T	intergenic	LOC119872038\x3bLOC100687166	dist\x3d4559\x3bdist\x3d64667	.	.	intergenic	ENSCAFG00805008437\x3bENSCAFG00805008494	dist\x3d522448\x3bdist\x3d64667	.	.
chr6	5621290	A	C	intronic	NCF1	.	.	.	intronic	ENSCAFG00805012572	.	.	.
chr6	5621302	A	C	intronic	NCF1	.	.	.	intronic	ENSCAFG00805012572	.	.	.
chr6	6421738	CGGGGG	C	intergenic	CLDN4\x3bCLDN3	dist\x3d10953\x3bdist\x3d28514	.	.	intergenic	ENSCAFG00805000350\x3bENSCAFG00805000362	dist\x3d9917\x3bdist\x3d17296	.	.
chr6	7710898	A	G	downstream	SH2B2	dist\x3d589	.	.	downstream	ENSCAFG00805002509	dist\x3d589	.	.
chr6	7710901	T	TGGGGGGGGGGGGGGGGGGGGGGGGGGGGGGGGGGGGGGGGGGGGGGGGGGGGGGGG,TGGG	downstream	SH2B2	dist\x3d586	.	.	downstream	ENSCAFG00805002509	dist\x3d586	.	.
chr6	9820986	A	G	exonic	LOC102151885	.	nonsynonymous_SNV	LOC102151885:XM_038539353.1:exon2:c.533A>G:p.N178S	intronic	ENSCAFG00805001210	.	.	.
chr6	12344915	T	G,C	intronic	RNF216	.	.	.	intronic	ENSCAFG00805000625	.	.	.
chr6	15995495	T	A	intronic	C6H7orf50	.	.	.	intronic	ENSCAFG00805003821	.	.	.
chr6	18636948	TGCCCCCCA	TGGGGGGGGGGGGGGGGCCCCCCA,T	intergenic	LAT\x3bSBK1	dist\x3d7549\x3bdist\x3d22567	.	.	intergenic	ENSCAFG00805017697\x3bENSCAFG00805017796	dist\x3d7551\x3bdist\x3d21567	.	.
chr6	28034559	C	T	intronic	LOC489992	.	.	.	intronic	ENSCAFG00805031281	.	.	.
chr6	28037061	AC	A	intronic	LOC489992	.	.	.	intronic	ENSCAFG00805031281	.	.	.
chr6	28764122	C	A	intronic	RRN3	.	.	.	intronic	ENSCAFG00805031311	.	.	.
chr6	29640073	C	T	intergenic	LOC119876337\x3bLOC111096502	dist\x3d47976\x3bdist\x3d123241	.	.	intergenic	ENSCAFG00805031330\x3bENSCAFG00805031332	dist\x3d141620\x3bdist\x3d434888	.	.
chr6	29760187	G	C	intergenic	LOC119876337\x3bLOC111096502	dist\x3d168090\x3bdist\x3d3127	.	.	intergenic	ENSCAFG00805031330\x3bENSCAFG00805031332	dist\x3d261734\x3bdist\x3d314774	.	.
chr6	29786714	G	A	intergenic	LOC111096502\x3bLOC119872333	dist\x3d21490\x3bdist\x3d208351	.	.	intergenic	ENSCAFG00805031330\x3bENSCAFG00805031332	dist\x3d288261\x3bdist\x3d288247	.	.
chr6	29938762	G	GA	intergenic	LOC111096502\x3bLOC119872333	dist\x3d173538\x3bdist\x3d56303	.	.	intergenic	ENSCAFG00805031330\x3bENSCAFG00805031332	dist\x3d440309\x3bdist\x3d136199	.	.
chr6	29994055	C	A	intergenic	LOC111096502\x3bLOC119872333	dist\x3d228831\x3bdist\x3d1010	.	.	intergenic	ENSCAFG00805031330\x3bENSCAFG00805031332	dist\x3d495602\x3bdist\x3d80906	.	.
chr6	30184582	G	A	intronic	SHISA9	.	.	.	intronic	ENSCAFG00805031341	.	.	.
chr6	30270967	A	ATGTG	intronic	SHISA9	.	.	.	intronic	ENSCAFG00805031341	.	.	.
chr6	30301461	G	A	intronic	SHISA9	.	.	.	intronic	ENSCAFG00805031341	.	.	.
chr6	30538019	C	T	intergenic	CPPED1\x3bLOC100685427	dist\x3d2907\x3bdist\x3d18095	.	.	intergenic	ENSCAFG00805031347\x3bENSCAFG00805031349	dist\x3d2907\x3bdist\x3d63914	.	.
chr6	30644848	G	A	intronic	SNX29	.	.	.	intronic	ENSCAFG00805031349	.	.	.
chr6	30646640	A	AGGGGG	intronic	SNX29	.	.	.	intronic	ENSCAFG00805031349	.	.	.
chr6	30677269	T	TTTTG	intronic	SNX29	.	.	.	intronic	ENSCAFG00805031349	.	.	.
chr6	30867047	G	T	intronic	SNX29	.	.	.	intronic	ENSCAFG00805031349	.	.	.
chr6	31167584	G	C	intergenic	TNFRSF17\x3bLOC102151240	dist\x3d31585\x3bdist\x3d50504	.	.	intergenic	ENSCAFG00805031351\x3bENSCAFG00805031353	dist\x3d31586\x3bdist\x3d54367	.	.
chr6	31692032	T	G	intronic	LOC111096475	.	.	.	ncRNA_intronic	ENSCAFG00805004944	.	.	.
chr6	34963827	G	A	intronic	RBFOX1	.	.	.	intronic	ENSCAFG00805008981	.	.	.
chr6	35111476	GA	G	intronic	RBFOX1	.	.	.	intronic	ENSCAFG00805008981	.	.	.
chr6	42051570	G	GTGTCTCTCATGAATAAAAAAATATAAAATCTAGGGGCAGCCCCTGTAGCTCAGAGGTTTAGCGCCACCTTAAGCCCAGGGCGTGATCCTGGAGACCTGGGATCAAGTCCCATGTCAGGCTCCCTGCATGGAGCCTGTTTCTCCCTCTGTGTCTCTGCCCCCCCCCACCCCCCCAA	intronic	LAMTOR5	.	.	.	intronic	ENSCAFG00805000207	.	.	.
chr6	42922996	A	T	intronic	SORT1	.	.	.	intronic	ENSCAFG00805001330	.	.	.
chr6	42944132	C	T	intronic	SORT1	.	.	.	intronic	ENSCAFG00805001330	.	.	.
chr6	43352259	G	A	intronic	AKNAD1	.	.	.	intergenic	ENSCAFG00805002434\x3bENSCAFG00805002517	dist\x3d9717\x3bdist\x3d7118	.	.
chr6	43742320	T	TCCTTC	intronic	LOC490131	.	.	.	intronic	ENSCAFG00805002880	.	.	.
chr6	43999566	C	T	intergenic	LOC102151888\x3bLOC119872348	dist\x3d34372\x3bdist\x3d19467	.	.	ncRNA_intronic	ENSCAFG00805003039	.	.	.
chr6	44543762	G	C	intronic	NTNG1	.	.	.	intronic	ENSCAFG00805003438	.	.	.
chr6	44585229	C	T	intronic	NTNG1	.	.	.	intronic	ENSCAFG00805003438	.	.	.
chr6	44753974	G	C	intronic	NTNG1	.	.	.	intronic	ENSCAFG00805003438	.	.	.
chr6	44819839	C	CGGGGCGCGGGGGGCGCGG	intronic	NTNG1	.	.	.	upstream	ENSCAFG00805003438	dist\x3d733	.	.
chr6	44822818	G	A	intergenic	NTNG1\x3bPRMT6	dist\x3d1027\x3bdist\x3d67667	.	.	intergenic	ENSCAFG00805003438\x3bENSCAFG00805003505	dist\x3d3712\x3bdist\x3d69128	.	.
chr6	44860097	GA	G	intergenic	NTNG1\x3bPRMT6	dist\x3d38307\x3bdist\x3d30387	.	.	intergenic	ENSCAFG00805003438\x3bENSCAFG00805003505	dist\x3d40992\x3bdist\x3d31848	.	.
chr6	44914094	A	C	intergenic	PRMT6\x3bLOC119872246	dist\x3d20978\x3bdist\x3d19221	.	.	intergenic	ENSCAFG00805003505\x3bENSCAFG00805003511	dist\x3d21018\x3bdist\x3d2610	.	.
chr6	45088149	C	T	intergenic	LOC119876379\x3bLOC102152114	dist\x3d19567\x3bdist\x3d6489	.	.	intergenic	ENSCAFG00805003526\x3bNONE	dist\x3d104417\x3bdist\x3dNONE	.	.
chr6	45161555	A	G	ncRNA_intronic	LOC111096360	.	.	.	intergenic	ENSCAFG00805003526\x3bNONE	dist\x3d177823\x3bdist\x3dNONE	.	.
chr6	45252089	T	C	ncRNA_intronic	LOC119872249	.	.	.	intergenic	ENSCAFG00805003526\x3bNONE	dist\x3d268357\x3bdist\x3dNONE	.	.
chr6	45290018	T	C	intergenic	LOC119872249\x3bLOC119872250	dist\x3d34505\x3bdist\x3d224232	.	.	intergenic	ENSCAFG00805003526\x3bNONE	dist\x3d306286\x3bdist\x3dNONE	.	.
chr6	45290024	G	T	intergenic	LOC119872249\x3bLOC119872250	dist\x3d34511\x3bdist\x3d224226	.	.	intergenic	ENSCAFG00805003526\x3bNONE	dist\x3d306292\x3bdist\x3dNONE	.	.
chr6	45290027	T	TC	intergenic	LOC119872249\x3bLOC119872250	dist\x3d34514\x3bdist\x3d224223	.	.	intergenic	ENSCAFG00805003526\x3bNONE	dist\x3d306295\x3bdist\x3dNONE	.	.
chr6	45290040	T	G	intergenic	LOC119872249\x3bLOC119872250	dist\x3d34527\x3bdist\x3d224210	.	.	intergenic	ENSCAFG00805003526\x3bNONE	dist\x3d306308\x3bdist\x3dNONE	.	.
chr6	45290281	T	C	intergenic	LOC119872249\x3bLOC119872250	dist\x3d34768\x3bdist\x3d223969	.	.	intergenic	ENSCAFG00805003526\x3bNONE	dist\x3d306549\x3bdist\x3dNONE	.	.
chr6	45435503	G	A	intergenic	LOC119872249\x3bLOC119872250	dist\x3d179990\x3bdist\x3d78747	.	.	intergenic	ENSCAFG00805003526\x3bENSCAFG00805003548	dist\x3d451771\x3bdist\x3d1945794	.	.
chr6	46017967	T	C	intergenic	LOC106558908\x3bLOC111096363	dist\x3d80448\x3bdist\x3d529852	.	.	intergenic	ENSCAFG00805003526\x3bENSCAFG00805003548	dist\x3d1034235\x3bdist\x3d1363330	.	.
chr6	47527012	G	A	ncRNA_intronic	LOC111096366	.	.	.	ncRNA_intronic	ENSCAFG00805003593	.	.	.
chr6	47615053	C	A	intergenic	LOC100685796\x3bLOC111096511	dist\x3d11086\x3bdist\x3d70832	.	.	intergenic	ENSCAFG00805003593\x3bENSCAFG00805003736	dist\x3d21744\x3bdist\x3d248246	.	.
chr6	47615054	A	T	intergenic	LOC100685796\x3bLOC111096511	dist\x3d11087\x3bdist\x3d70831	.	.	intergenic	ENSCAFG00805003593\x3bENSCAFG00805003736	dist\x3d21745\x3bdist\x3d248245	.	.
chr6	47695585	A	AT	ncRNA_intronic	LOC111096511	.	.	.	intergenic	ENSCAFG00805003593\x3bENSCAFG00805003736	dist\x3d102276\x3bdist\x3d167714	.	.
chr6	47777500	G	A	intergenic	LOC111096511\x3bLOC102152700	dist\x3d68566\x3bdist\x3d34640	.	.	intergenic	ENSCAFG00805003593\x3bENSCAFG00805003736	dist\x3d184191\x3bdist\x3d85799	.	.
chr6	47787144	G	A	intergenic	LOC111096511\x3bLOC102152700	dist\x3d78210\x3bdist\x3d24996	.	.	intergenic	ENSCAFG00805003593\x3bENSCAFG00805003736	dist\x3d193835\x3bdist\x3d76155	.	.
chr6	47793747	T	G	intergenic	LOC111096511\x3bLOC102152700	dist\x3d84813\x3bdist\x3d18393	.	.	intergenic	ENSCAFG00805003593\x3bENSCAFG00805003736	dist\x3d200438\x3bdist\x3d69552	.	.
chr6	47839408	A	G	ncRNA_intronic	LOC102152700	.	.	.	intergenic	ENSCAFG00805003593\x3bENSCAFG00805003736	dist\x3d246099\x3bdist\x3d23891	.	.
chr6	48110447	G	A	intergenic	LOC119872351\x3bLOC100686044	dist\x3d11049\x3bdist\x3d89989	.	.	intergenic	ENSCAFG00805003736\x3bENSCAFG00805003975	dist\x3d49863\x3bdist\x3d588826	.	.
chr6	48234542	T	A	intergenic	LOC100686044\x3bLOC119876380	dist\x3d5518\x3bdist\x3d142949	.	.	intergenic	ENSCAFG00805003736\x3bENSCAFG00805003975	dist\x3d173958\x3bdist\x3d464731	.	.
chr6	48304983	A	AAAGAAAGAAAGAAAGAAGAGAGAAAGAAAGAAAGAAAGAAAGAAAGAAAGAAAG	intergenic	LOC100686044\x3bLOC119876380	dist\x3d75959\x3bdist\x3d72508	.	.	intergenic	ENSCAFG00805003736\x3bENSCAFG00805003975	dist\x3d244399\x3bdist\x3d394290	.	.
chr6	48653102	A	T	intergenic	LOC119876381\x3bOLFM3	dist\x3d256061\x3bdist\x3d46328	.	.	intergenic	ENSCAFG00805003736\x3bENSCAFG00805003975	dist\x3d592518\x3bdist\x3d46171	.	.
chr6	48820012	C	A	intronic	OLFM3	.	.	.	intronic	ENSCAFG00805003975	.	.	.
chr6	48832268	GAA	G	intronic	OLFM3	.	.	.	intronic	ENSCAFG00805003975	.	.	.
chr6	48832271	GGAAGGA	G	intronic	OLFM3	.	.	.	intronic	ENSCAFG00805003975	.	.	.
chr6	49030588	C	A,T	intergenic	OLFM3\x3bLOC119872415	dist\x3d138502\x3bdist\x3d107322	.	.	intergenic	ENSCAFG00805003975\x3bENSCAFG00805003980	dist\x3d141653\x3bdist\x3d107322	.	.
chr6	49030590	C	A	intergenic	OLFM3\x3bLOC119872415	dist\x3d138504\x3bdist\x3d107320	.	.	intergenic	ENSCAFG00805003975\x3bENSCAFG00805003980	dist\x3d141655\x3bdist\x3d107320	.	.
chr6	49291586	A	AGGGATCCCTGGGTGGCGCAGCGGTTTGGCGCCTGCCTTTGGCCCAGGGCGCC,AGGGATCCCTGGGTGGCGC	ncRNA_intronic	LOC119872352	.	.	.	intergenic	ENSCAFG00805003986\x3bENSCAFG00805003993	dist\x3d122237\x3bdist\x3d42989	.	.
chr6	49998317	G	GA	intronic	CDC14A	.	.	.	intronic	ENSCAFG00805004202	.	.	.
chr6	50007420	A	G	intronic	CDC14A	.	.	.	intronic	ENSCAFG00805004202	.	.	.
chr6	50423270	A	G	intronic	SLC35A3	.	.	.	intronic	ENSCAFG00805017793	.	.	.
chr6	50740042	CT	C	ncRNA_intronic	LOC119872255	.	.	.	upstream	ENSCAFG00805018251	dist\x3d658	.	.
chr6	55202471	C	CGGGGCCGGGGGGG	upstream	F3	dist\x3d799	.	.	intronic	ENSCAFG00805023054	.	.	.
chr6	59777282	T	G	intergenic	LOC612422\x3bGBP5	dist\x3d11837\x3bdist\x3d14696	.	.	intergenic	ENSCAFG00805029164\x3bENSCAFG00805029324	dist\x3d88811\x3bdist\x3d14670	.	.
chr6	60388892	A	C	intergenic	LOC119872361\x3bLOC102152020	dist\x3d46837\x3bdist\x3d78174	.	.	intergenic	ENSCAFG00805004801\x3bENSCAFG00805004806	dist\x3d87348\x3bdist\x3d866360	.	.
chr6	72331739	G	C	exonic	ERICH3	.	synonymous_SNV	ERICH3:XM_038538958.1:exon14:c.3297G>C:p.R1099R	ncRNA_exonic	ENSCAFG00805016799	.	.	.
chr6	72578447	GA	G	intronic	TNNI3K	.	.	.	intronic	ENSCAFG00805016907	.	.	.
chr6	72612709	A	G	intronic	TNNI3K	.	.	.	intronic	ENSCAFG00805016907	.	.	.
chr6	73170555	ATGTT	A	intergenic	LOC119872373\x3bLOC111096535	dist\x3d99768\x3bdist\x3d34270	.	.	intergenic	ENSCAFG00805017430\x3bENSCAFG00805017479	dist\x3d328952\x3bdist\x3d1120710	.	.
chr6	73821493	C	T	intergenic	LOC111096452\x3bLOC111096453	dist\x3d123793\x3bdist\x3d350631	.	.	intergenic	ENSCAFG00805017430\x3bENSCAFG00805017479	dist\x3d979889\x3bdist\x3d469776	.	.
chr6	73865861	C	T	intergenic	LOC111096452\x3bLOC111096453	dist\x3d168161\x3bdist\x3d306263	.	.	intergenic	ENSCAFG00805017430\x3bENSCAFG00805017479	dist\x3d1024257\x3bdist\x3d425408	.	.
chr6	73957186	T	C	intergenic	LOC111096452\x3bLOC111096453	dist\x3d259486\x3bdist\x3d214938	.	.	intergenic	ENSCAFG00805017430\x3bENSCAFG00805017479	dist\x3d1115582\x3bdist\x3d334083	.	.
chr6	74352471	A	G	intergenic	LOC111096453\x3bLOC119876394	dist\x3d169709\x3bdist\x3d3724	.	.	intergenic	ENSCAFG00805017555\x3bENSCAFG00805017574	dist\x3d6555\x3bdist\x3d1154	.	.
chr6	74521828	T	C	intronic	NEGR1	.	.	.	intronic	ENSCAFG00805017803	.	.	.
chr6	74559878	AT	A	intronic	NEGR1	.	.	.	intronic	ENSCAFG00805017803	.	.	.
chr6	74559880	AAAAT	A	intronic	NEGR1	.	.	.	intronic	ENSCAFG00805017803	.	.	.
chr6	74562874	A	ATGAT	intronic	NEGR1	.	.	.	intronic	ENSCAFG00805017803	.	.	.
chr6	74593670	T	TTTTTTTG	intronic	NEGR1	.	.	.	intronic	ENSCAFG00805017803	.	.	.
chr6	74742161	A	G	intronic	NEGR1	.	.	.	intronic	ENSCAFG00805017803	.	.	.
chr6	74954614	A	C	intronic	NEGR1	.	.	.	intronic	ENSCAFG00805017803	.	.	.
chr6	75084090	A	T	ncRNA_intronic	LOC119872290	.	.	.	intronic	ENSCAFG00805017803	.	.	.
chr6	75213534	GC	GCCCCCCCCC,G	exonic	LOC119876346	.	frameshift_insertion	LOC119876346:XM_038538959.1:exon1:c.455_456insCCCCCCCC:p.R159Pfs*133	intergenic	ENSCAFG00805017803\x3bENSCAFG00805017854	dist\x3d41192\x3bdist\x3d179075	.	.
chr6	75470579	A	G	intronic	PTGER3	.	.	.	intronic	ENSCAFG00805018496	.	.	.
chr6	76612506	T	TCCCCGCGCCCCCCGCGCC	intronic	LRRC7	.	.	.	intronic	ENSCAFG00805020330	.	.	.
chr6	76753512	G	A	intergenic	LOC111096540\x3bLOC111096462	dist\x3d63765\x3bdist\x3d98029	.	.	intergenic	ENSCAFG00805020330\x3bENSCAFG00805020568	dist\x3d139685\x3bdist\x3d107075	.	.
chr6	76761091	T	A	intergenic	LOC111096540\x3bLOC111096462	dist\x3d71344\x3bdist\x3d90450	.	.	intergenic	ENSCAFG00805020330\x3bENSCAFG00805020568	dist\x3d147264\x3bdist\x3d99496	.	.
chr6	77031535	AAAGAAAGAAAGAAAGAAAG	A	intergenic	LOC106558929\x3bDEPDC1	dist\x3d125096\x3bdist\x3d347777	.	.	intergenic	ENSCAFG00805020568\x3bENSCAFG00805020659	dist\x3d170843\x3bdist\x3d347616	.	.
chr7	4414304	AAAGAAAGAAAGAAAG	A	intronic	NEK7	.	.	.	intronic	ENSCAFG00805001313	.	.	.
chr7	4414308	AAAGAAAGAAAG	*	intronic	NEK7	.	.	.	intronic	ENSCAFG00805001313	.	.	.
chr7	10069624	GAAAGAAAGAAAGAAAGAAAGAAAGAAAGAAAGAAAGAAAGAAAGAAAGAAAGAAAGAAAGAAAGAAAGAAAGAAAGAAA	G	ncRNA_intronic	LOC106559017	.	.	.	intergenic	ENSCAFG00805000466\x3bENSCAFG00805000604	dist\x3d29433\x3bdist\x3d25192	.	.
chr7	10298241	C	CTT	intergenic	DTL\x3bLOC111096623	dist\x3d75398\x3bdist\x3d21487	.	.	intergenic	ENSCAFG00805000697\x3bENSCAFG00805000855	dist\x3d75403\x3bdist\x3d58149	.	.
chr7	16531300	TCTCTCTCTCTCTCTCTC	T,TTCTCTCTCTCTC	intronic	NMNAT2	.	.	.	intronic	ENSCAFG00805004376	.	.	.
chr7	16531309	C	T	intronic	NMNAT2	.	.	.	intronic	ENSCAFG00805004376	.	.	.
chr7	22006238	AG	A	intergenic	LOC102156735\x3bLOC111096879	dist\x3d223862\x3bdist\x3d85273	.	.	intergenic	ENSCAFG00805025622\x3bENSCAFG00805025762	dist\x3d376616\x3bdist\x3d215298	.	.
chr7	22006240	AG	A	intergenic	LOC102156735\x3bLOC111096879	dist\x3d223864\x3bdist\x3d85271	.	.	intergenic	ENSCAFG00805025622\x3bENSCAFG00805025762	dist\x3d376618\x3bdist\x3d215296	.	.
chr7	22034297	TTTCTTTCTTTCTTTCTTTCTTTCTTTC	T	intergenic	LOC102156735\x3bLOC111096879	dist\x3d251921\x3bdist\x3d57188	.	.	intergenic	ENSCAFG00805025622\x3bENSCAFG00805025762	dist\x3d404675\x3bdist\x3d187213	.	.
chr7	24016989	C	T	intronic	TNR	.	.	.	intronic	ENSCAFG00805027963	.	.	.
chr7	51797723	GGGGGGGGAGGGGGGGGAGGGGGGGGAGGGGGGGAGGGGGGGGTAGGGGGA	GGGGGGA,G	ncRNA_intronic	LOC119872694	.	.	.	intergenic	ENSCAFG00805004414\x3bENSCAFG00805004420	dist\x3d426551\x3bdist\x3d645727	.	.
chr7	54158448	G	A	intergenic	RPRD1A\x3bC7H18orf21	dist\x3d1595\x3bdist\x3d14257	.	.	intergenic	ENSCAFG00805007305\x3bENSCAFG00805007445	dist\x3d1595\x3bdist\x3d12513	.	.
chr7	58443243	GAAGCAAAGAACGAACGAAGA	G	intergenic	DSC3\x3bLOC100685526	dist\x3d4488\x3bdist\x3d156190	.	.	intergenic	ENSCAFG00805013217\x3bENSCAFG00805013380	dist\x3d8186\x3bdist\x3d1169404	.	.
chr7	58443251	GAACGAACGAAGA	*	intergenic	DSC3\x3bLOC100685526	dist\x3d4495\x3bdist\x3d156190	.	.	intergenic	ENSCAFG00805013217\x3bENSCAFG00805013380	dist\x3d8193\x3bdist\x3d1169404	.	.
chr7	58443272	AAGAAACCCCGACGAAAGCACCGAAACGAAGAAACAAAGACAAAATAAAGAAAGAATAAAGAAGAAAAGAAGATAAG	AAAGAAACAAAGACAAAATAAAGAAAGAATAAAGAAGAAAAGAAGATAAG,A	intergenic	DSC3\x3bLOC100685526	dist\x3d4517\x3bdist\x3d156154	.	.	intergenic	ENSCAFG00805013217\x3bENSCAFG00805013380	dist\x3d8215\x3bdist\x3d1169368	.	.
chr7	61974682	GGGGGGGGGGGGGGA	G,GGGGGGGGGGGGGGGGTGGGGGGGGGGGGGA	intergenic	AQP4\x3bKCTD1	dist\x3d66485\x3bdist\x3d93219	.	.	intergenic	ENSCAFG00805014206\x3bENSCAFG00805014250	dist\x3d20338\x3bdist\x3d97225	.	.
chr7	63187632	GGGCGCGGGCGGCGGCGGCGGCGGC	G	upstream\x3bdownstream	ZNF521\x3bLOC111096793	dist\x3d113\x3bdist\x3d648	.	.	exonic	ENSCAFG00805015266	.	nonframeshift_deletion	ENSCAFG00805015266:ENSCAFT00805027738:exon1:c.291_314del:p.R99_A106del,ENSCAFG00805015266:ENSCAFT00805027766:exon1:c.291_314del:p.R99_A106del
chr7	68534094	AAGAAAGAAAGAAAGAAAGAAGAAAGACAGAAAGAAAGAAGAAAGAAAAGAAAGAAAGAAAGAAAGAAAGAAAGAAAGAAAGAGAAAGAAAAGAAAAAGAAAAAGAAAAAGAAAGAAAGAAAGAAAGAAAGAAAGAAAGAAAGAAAG	A	intergenic	LOC480188\x3bLOC100683484	dist\x3d2606\x3bdist\x3d39617	.	.	intergenic	ENSCAFG00805008666\x3bENSCAFG00805008707	dist\x3d2601\x3bdist\x3d694244	.	.
chr7	70212017	C	CAATTTTAGGGACCCCAAAAAAAAAAAAAAAAAAAAAAAAAAAAAAAAAAAAAAAAAAAAAAAA,CAATTTTAGGGACCCCAAAAAAAAAAAAAAAAAAAAAAAAAAAAAAAAAAAAAA	intronic	DLGAP1	.	.	.	intronic	ENSCAFG00805010063	.	.	.
chr7	72404558	C	T	exonic	L3MBTL4	.	nonsynonymous_SNV	L3MBTL4:XM_038543808.1:exon16:c.1364G>A:p.R455Q,L3MBTL4:XM_038543802.1:exon17:c.1625G>A:p.R542Q,L3MBTL4:XM_038543804.1:exon17:c.1625G>A:p.R542Q,L3MBTL4:XM_038543801.1:exon19:c.1625G>A:p.R542Q,L3MBTL4:XM_038543798.1:exon21:c.1625G>A:p.R542Q,L3MBTL4:XM_038543799.1:exon21:c.1625G>A:p.R542Q,L3MBTL4:XM_038543800.1:exon21:c.1625G>A:p.R542Q,L3MBTL4:XM_038543803.1:exon21:c.1625G>A:p.R542Q,L3MBTL4:XM_0385…	exonic	ENSCAFG00805011563	.	nonsynonymous_SNV	ENSCAFG00805011563:ENSCAFT00805021326:exon16:c.1712G>A:p.R571Q,ENSCAFG00805011563:ENSCAFT00805021361:exon16:c.1676G>A:p.R559Q,ENSCAFG00805011563:ENSCAFT00805021276:exon17:c.1823G>A:p.R608Q
chr7	72550258	T	C	intronic	L3MBTL4	.	.	.	intronic	ENSCAFG00805011563	.	.	.
chr7	72672588	T	TA	intronic	L3MBTL4	.	.	.	intronic	ENSCAFG00805011563	.	.	.
chr7	72690962	G	C	intronic	L3MBTL4	.	.	.	intronic	ENSCAFG00805011563	.	.	.
chr7	72737735	C	T	intronic	L3MBTL4	.	.	.	intronic	ENSCAFG00805011563	.	.	.
chr7	72739276	G	T	intronic	L3MBTL4	.	.	.	intronic	ENSCAFG00805011563	.	.	.
chr7	72748076	T	C	intronic	L3MBTL4	.	.	.	intronic	ENSCAFG00805011563	.	.	.
chr7	72837817	TTGTTTTGTTTTGTTTTGCTGTTTC	T	intronic	L3MBTL4	.	.	.	intronic	ENSCAFG00805011563	.	.	.
chr7	72837841	CTGTTT	*	intronic	L3MBTL4	.	.	.	intronic	ENSCAFG00805011563	.	.	.
chr7	72858883	GCCGGC	G	intronic	L3MBTL4	.	.	.	intronic	ENSCAFG00805011563	.	.	.
chr7	73651884	T	TTTC	intergenic	LRRC30\x3bLOC119872647	dist\x3d14538\x3bdist\x3d89806	.	.	intergenic	ENSCAFG00805012732\x3bENSCAFG00805013560	dist\x3d16741\x3bdist\x3d242672	.	.
chr7	74301838	G	A	intronic	PTPRM	.	.	.	intronic	ENSCAFG00805013560	.	.	.
chr7	74425249	T	A	intronic	PTPRM	.	.	.	intronic	ENSCAFG00805013560	.	.	.
chr7	74435516	AAAAC	A	intronic	PTPRM	.	.	.	intronic	ENSCAFG00805013560	.	.	.
chr7	74618107	G	GTAAAATATGAGTATATATTTAAATGTGTATATATAATGT,GTAAAATATGAGTATATATTTAAATGTGT	intronic	PTPRM	.	.	.	intronic	ENSCAFG00805013560	.	.	.
chr7	74637492	C	T	intronic	PTPRM	.	.	.	intronic	ENSCAFG00805013560	.	.	.
chr7	74669522	T	G	intronic	PTPRM	.	.	.	intronic	ENSCAFG00805013560	.	.	.
chr7	74885410	GGGAAGA	GGAGGAAGA,G	intergenic	RAB12\x3bMTCL1	dist\x3d15040\x3bdist\x3d31598	.	.	intergenic	ENSCAFG00805014010\x3bENSCAFG00805014502	dist\x3d16109\x3bdist\x3d31493	.	.
chr7	75176570	C	A	intergenic	LOC106559069\x3bNDUFV2	dist\x3d76112\x3bdist\x3d51136	.	.	intergenic	ENSCAFG00805014502\x3bENSCAFG00805014718	dist\x3d131226\x3bdist\x3d51216	.	.
chr7	75237422	A	G	intronic	NDUFV2	.	.	.	intronic	ENSCAFG00805014718	.	.	.
chr7	75589971	T	G	intronic	RALBP1	.	.	.	intronic	ENSCAFG00805015108	.	.	.
chr7	75626378	T	C	intronic	PPP4R1	.	.	.	intronic	ENSCAFG00805015240	.	.	.
chr7	76110501	T	C	ncRNA_intronic	LOC106559070	.	.	.	intergenic	ENSCAFG00805004850\x3bENSCAFG00805004854	dist\x3d123215\x3bdist\x3d210906	.	.
chr7	76370794	G	T	intergenic	LOC111096829\x3bAPCDD1	dist\x3d141424\x3bdist\x3d52736	.	.	downstream	ENSCAFG00805004860	dist\x3d443	.	.
chr7	76634873	T	C	intronic	PIEZO2	.	.	.	intronic	ENSCAFG00805005503	.	.	.
chr7	77568705	G	A	intronic	GNAL	.	.	.	UTR3	ENSCAFG00805005957	ENSCAFT00805010901:c.*1381G>A	.	.
chr7	77579440	TA	T	intronic	GNAL	.	.	.	intronic	ENSCAFG00805005957	.	.	.
chr7	77638267	G	A	intergenic	MPPE1\x3bLOC111096833	dist\x3d5460\x3bdist\x3d45003	.	.	intergenic	ENSCAFG00805006188\x3bENSCAFG00805006393	dist\x3d5401\x3bdist\x3d48465	.	.
chr7	77672871	G	T	intergenic	MPPE1\x3bLOC111096833	dist\x3d40064\x3bdist\x3d10399	.	.	intergenic	ENSCAFG00805006188\x3bENSCAFG00805006393	dist\x3d40005\x3bdist\x3d13861	.	.
chr7	77828999	A	T	intronic	TUBB6	.	.	.	intronic	ENSCAFG00805006597	.	.	.
chr7	77889037	A	T	intergenic	AFG3L2\x3bLOC100686563	dist\x3d12525\x3bdist\x3d11676	.	.	intergenic	ENSCAFG00805006644\x3bENSCAFG00805006686	dist\x3d12481\x3bdist\x3d11118	.	.
chr7	77899617	C	T	intergenic	AFG3L2\x3bLOC100686563	dist\x3d23105\x3bdist\x3d1096	.	.	downstream	ENSCAFG00805006686	dist\x3d538	.	.
chr7	77922103	G	C	intronic	PRELID3A	.	.	.	intronic	ENSCAFG00805006847	.	.	.
chr7	78021058	C	A	intronic	SPIRE1	.	.	.	intronic	ENSCAFG00805007257	.	.	.
chr7	78121696	G	T	intronic	SPIRE1	.	.	.	intronic	ENSCAFG00805007257	.	.	.
chr7	78168679	T	TA	intronic	CEP76	.	.	.	intronic	ENSCAFG00805007536	.	.	.
chr7	78291419	C	T	intronic	PTPN2	.	.	.	intronic	ENSCAFG00805007791	.	.	.
chr7	78310108	T	C	intronic	PTPN2	.	.	.	intronic	ENSCAFG00805007791	.	.	.
chr7	78720840	GGGCC	G	intronic	CFAP53	.	.	.	intronic	ENSCAFG00805008977	.	.	.
chr7	78720847	A	T	intronic	CFAP53	.	.	.	intronic	ENSCAFG00805008977	.	.	.
chr7	78720850	G	GTC	intronic	CFAP53	.	.	.	intronic	ENSCAFG00805008977	.	.	.
chr7	78720853	A	T	intronic	CFAP53	.	.	.	intronic	ENSCAFG00805008977	.	.	.
chr7	78720858	TTCA	T	intronic	CFAP53	.	.	.	intronic	ENSCAFG00805008977	.	.	.
chr7	79006287	G	A	intronic	MYO5B	.	.	.	intronic	ENSCAFG00805009305	.	.	.
chr7	79526711	A	T	intronic	DYM	.	.	.	intronic	ENSCAFG00805010187	.	.	.
chr7	79673139	G	C	intronic	DYM	.	.	.	intronic	ENSCAFG00805010187	.	.	.
chr7	79761460	G	A	intergenic	DYM\x3bLOC119872710	dist\x3d34997\x3bdist\x3d1165	.	.	intronic	ENSCAFG00805010187	.	.	.
chr7	79810382	T	C	intronic	SMAD7	.	.	.	intronic	ENSCAFG00805010275	.	.	.
chr7	79844004	G	A	intergenic	SMAD7\x3bCTIF	dist\x3d9298\x3bdist\x3d36302	.	.	intergenic	ENSCAFG00805010275\x3bENSCAFG00805010471	dist\x3d8749\x3bdist\x3d32660	.	.
chr7	79915386	G	T	intronic	CTIF	.	.	.	intronic	ENSCAFG00805010471	.	.	.
chr7	79932776	G	GA	intronic	CTIF	.	.	.	intronic	ENSCAFG00805010471	.	.	.
chr7	79979090	C	T	ncRNA_intronic	LOC111096841	.	.	.	intronic	ENSCAFG00805010471	.	.	.
chr7	80050512	C	A	intronic	CTIF	.	.	.	intronic	ENSCAFG00805010471	.	.	.
chr7	80231494	C	A	intergenic	LOC102157270\x3bLOC119872627	dist\x3d9444\x3bdist\x3d33169	.	.	intergenic	ENSCAFG00805010514\x3bENSCAFG00805010529	dist\x3d51047\x3bdist\x3d62113	.	.
chr7	80264582	GGAGCGCGGCACGGAGCGCGGCACC	G	upstream\x3bdownstream	LOC119872627\x3bLOC119876424	dist\x3d57\x3bdist\x3d57	.	.	intergenic	ENSCAFG00805010514\x3bENSCAFG00805010529	dist\x3d84136\x3bdist\x3d29001	.	.
chr7	80264594	GGAGCGCGGCACC	*	upstream\x3bdownstream	LOC119872627\x3bLOC119876424	dist\x3d57\x3bdist\x3d57	.	.	intergenic	ENSCAFG00805010514\x3bENSCAFG00805010529	dist\x3d84147\x3bdist\x3d29001	.	.
chr7	80272870	G	A	intronic	LOC119872627	.	.	.	intergenic	ENSCAFG00805010514\x3bENSCAFG00805010529	dist\x3d92423\x3bdist\x3d20737	.	.
chr7	80301314	A	G	intronic	LOC119872627	.	.	.	intergenic	ENSCAFG00805010529\x3bENSCAFG00805010547	dist\x3d3316\x3bdist\x3d11235	.	.
chr7	80301845	AGCGAGC	A	intronic	LOC119872627	.	.	.	intergenic	ENSCAFG00805010529\x3bENSCAFG00805010547	dist\x3d3848\x3bdist\x3d10698	.	.
chr7	80301852	C	T	intronic	LOC119872627	.	.	.	intergenic	ENSCAFG00805010529\x3bENSCAFG00805010547	dist\x3d3854\x3bdist\x3d10697	.	.
chr7	80420864	G	A	intronic	LOC119872627	.	.	.	intronic	ENSCAFG00805010742	.	.	.
chr7	80421702	T	A	intronic	LOC119872627	.	.	.	intronic	ENSCAFG00805010742	.	.	.
chr7	80429789	A	C	intronic	LOC119872627	.	.	.	intronic	ENSCAFG00805010742	.	.	.
chr7	80431979	G	GTGTT	intronic	LOC119872627	.	.	.	intronic	ENSCAFG00805010742	.	.	.
chr7	80436238	A	G	intronic	LOC119872627	.	.	.	intronic	ENSCAFG00805010742	.	.	.
chr7	80455156	G	A	intronic	LOC119872627	.	.	.	intronic	ENSCAFG00805010742	.	.	.
chr7	80471715	G	A	ncRNA_intronic	LOC119872628	.	.	.	intronic	ENSCAFG00805010742	.	.	.
chr7	80486133	C	CCCTCCCTCCTTCCTCCCTCCTT	intronic	LOC119872627	.	.	.	intronic	ENSCAFG00805010742	.	.	.
chr7	80493535	GTGA	G,GGA	intronic	LOC119872627	.	.	.	intronic	ENSCAFG00805010742	.	.	.
chr7	80493540	CTT	C	intronic	LOC119872627	.	.	.	intronic	ENSCAFG00805010742	.	.	.
chr7	80493543	A	AG	intronic	LOC119872627	.	.	.	intronic	ENSCAFG00805010742	.	.	.
chr7	80516163	T	C	intronic	LOC119872627	.	.	.	intronic	ENSCAFG00805010742	.	.	.
chr7	80544863	C	T	intronic	LOC119872627	.	.	.	intronic	ENSCAFG00805010742	.	.	.
chr7	80578143	G	T	intronic	LOC119872627	.	.	.	intronic	ENSCAFG00805010742	.	.	.
chr7	80578144	A	T	intronic	LOC119872627	.	.	.	intronic	ENSCAFG00805010742	.	.	.
chr7	80944056	G	A	intergenic	MAPK4\x3bLOC100688129	dist\x3d22268\x3bdist\x3d30465	.	.	intergenic	ENSCAFG00805010956\x3bENSCAFG00805010995	dist\x3d1701\x3bdist\x3d114535	.	.
chr7	81048551	A	ATTTTTTTTTTTTTTTTTTTTAAATTTTTTT,ATTTTTTTTTTTTTTTTTTTAAATTTTTTT	intergenic	LOC100688129\x3bLOC403581	dist\x3d66815\x3bdist\x3d10040	.	.	intergenic	ENSCAFG00805010956\x3bENSCAFG00805010995	dist\x3d106196\x3bdist\x3d10040	.	.
chr8	4283814	G	GA	intergenic	IRF9\x3bLOC111096970	dist\x3d1511\x3bdist\x3d2682	.	.	intronic	ENSCAFG00805019402	.	.	.
chr8	4283818	T	TAGCTATTCTGACAGGCGCGAGGTGATAGATCAC	intergenic	IRF9\x3bLOC111096970	dist\x3d1515\x3bdist\x3d2678	.	.	intronic	ENSCAFG00805019402	.	.	.
chr8	13382179	G	C	downstream	LOC119876479	dist\x3d237	.	.	intergenic	ENSCAFG00805002763\x3bENSCAFG00805002771	dist\x3d125137\x3bdist\x3d96025	.	.
chr8	14266483	C	CGGG,CGGGGGGGGGGGGG	upstream	NFKBIA	dist\x3d600	.	.	upstream	ENSCAFG00805003483	dist\x3d104	.	.
chr8	15221092	AT	*	ncRNA_intronic	LOC119872840	.	.	.	intronic	ENSCAFG00805003903	.	.	.
chr8	15221095	T	*	ncRNA_intronic	LOC119872840	.	.	.	intronic	ENSCAFG00805003903	.	.	.
chr8	15502418	T	TATATATATATATATATAAATATATATATATATATAA,*	intronic	SLC25A21	.	.	.	intronic	ENSCAFG00805003966	.	.	.
chr8	15588564	GAAAGAAAGAAAGAAAGAAAAGA	G	intronic	SLC25A21	.	.	.	intronic	ENSCAFG00805003966	.	.	.
chr8	15588565	AAAG	*	intronic	SLC25A21	.	.	.	intronic	ENSCAFG00805003966	.	.	.
chr8	17951023	TTTC	TTTCTTC,T	ncRNA_intronic	LOC102156547	.	.	.	intergenic	ENSCAFG00805007903\x3bENSCAFG00805007929	dist\x3d101931\x3bdist\x3d370098	.	.
chr8	18185867	C	CTTTCTTTT	intergenic	LOC102156547\x3bLOC119876584	dist\x3d162759\x3bdist\x3d135254	.	.	intergenic	ENSCAFG00805007903\x3bENSCAFG00805007929	dist\x3d336775\x3bdist\x3d135254	.	.
chr8	18185919	CTTT	C	intergenic	LOC102156547\x3bLOC119876584	dist\x3d162812\x3bdist\x3d135199	.	.	intergenic	ENSCAFG00805007903\x3bENSCAFG00805007929	dist\x3d336828\x3bdist\x3d135199	.	.
chr8	18749638	C	A	intergenic	LOC119876584\x3bLOC100688581	dist\x3d428403\x3bdist\x3d121564	.	.	intergenic	ENSCAFG00805007966\x3bENSCAFG00805008012	dist\x3d61128\x3bdist\x3d121586	.	.
chr8	21120475	A	T	intergenic	LOC100684027\x3bLOC119872988	dist\x3d438865\x3bdist\x3d406057	.	.	intergenic	ENSCAFG00805008103\x3bENSCAFG00805008128	dist\x3d1365232\x3bdist\x3d730355	.	.
chr8	23625416	T	TATAA,TAA	intergenic	LOC111097259\x3bLOC100682850	dist\x3d75798\x3bdist\x3d89718	.	.	intergenic	ENSCAFG00805009548\x3bENSCAFG00805009758	dist\x3d332920\x3bdist\x3d270286	.	.
chr8	29180546	A	C	ncRNA_intronic	LOC111097036	.	.	.	intronic	ENSCAFG00805001730	.	.	.
chr8	36850704	A	*	intergenic	PRKCH\x3bHIF1A	dist\x3d115317\x3bdist\x3d45936	.	.	intergenic	ENSCAFG00805001496\x3bENSCAFG00805001625	dist\x3d115322\x3bdist\x3d45777	.	.
chr8	36850707	A	*	intergenic	PRKCH\x3bHIF1A	dist\x3d115320\x3bdist\x3d45933	.	.	intergenic	ENSCAFG00805001496\x3bENSCAFG00805001625	dist\x3d115325\x3bdist\x3d45774	.	.
chr8	36850708	A	*	intergenic	PRKCH\x3bHIF1A	dist\x3d115321\x3bdist\x3d45932	.	.	intergenic	ENSCAFG00805001496\x3bENSCAFG00805001625	dist\x3d115326\x3bdist\x3d45773	.	.
chr8	36850711	A	*	intergenic	PRKCH\x3bHIF1A	dist\x3d115324\x3bdist\x3d45929	.	.	intergenic	ENSCAFG00805001496\x3bENSCAFG00805001625	dist\x3d115329\x3bdist\x3d45770	.	.
chr8	36850712	A	*	intergenic	PRKCH\x3bHIF1A	dist\x3d115325\x3bdist\x3d45928	.	.	intergenic	ENSCAFG00805001496\x3bENSCAFG00805001625	dist\x3d115330\x3bdist\x3d45769	.	.
chr8	36850714	GA	*	intergenic	PRKCH\x3bHIF1A	dist\x3d115327\x3bdist\x3d45925	.	.	intergenic	ENSCAFG00805001496\x3bENSCAFG00805001625	dist\x3d115332\x3bdist\x3d45766	.	.
chr8	36850744	A	*	intergenic	PRKCH\x3bHIF1A	dist\x3d115357\x3bdist\x3d45896	.	.	intergenic	ENSCAFG00805001496\x3bENSCAFG00805001625	dist\x3d115362\x3bdist\x3d45737	.	.
chr8	36850745	AGAAAGAAAGAAAGAAG	*	intergenic	PRKCH\x3bHIF1A	dist\x3d115358\x3bdist\x3d45879	.	.	intergenic	ENSCAFG00805001496\x3bENSCAFG00805001625	dist\x3d115363\x3bdist\x3d45720	.	.
chr8	38997621	G	GC	intergenic	ESR2\x3bLOC100685320	dist\x3d7477\x3bdist\x3d22231	.	.	intergenic	ENSCAFG00805002395\x3bENSCAFG00805002454	dist\x3d19572\x3bdist\x3d22231	.	.
chr8	38998380	C	T	intergenic	ESR2\x3bLOC100685320	dist\x3d8236\x3bdist\x3d21472	.	.	intergenic	ENSCAFG00805002395\x3bENSCAFG00805002454	dist\x3d20331\x3bdist\x3d21472	.	.
chr8	39083663	T	TTAAAACATTTGAGGTATAAAAAAAAAAGTAAAAAAAAAATAAAATAAAATAAAATAAAAAAAAATAAAAAAAATAAAAAAATAAAATAAAAAATAAAAAAAAATAAAAAAAAAAA,TTAAAACATTTGAGGTATAAAAAAAAAAGTAAAAAAAAAATAAAAAAAAATAAAATAAAAAAAATAAAAAAAAATAAAAAAAATAAAATAAAAAAAAATAAAAAAAATAAA	intronic	LOC480351	.	.	.	intronic	ENSCAFG00805002491	.	.	.
chr8	39169416	G	GGGGTGGGGGGGGGT,GT	intronic	AKAP5	.	.	.	intronic	ENSCAFG00805002640	.	.	.
chr8	43756193	G	C	intergenic	LOC119876497\x3bSRSF5	dist\x3d3939\x3bdist\x3d33915	.	.	intergenic	ENSCAFG00805000868\x3bENSCAFG00805000989	dist\x3d12987\x3bdist\x3d33915	.	.
chr8	45564212	G	GGT	intergenic	SIPA1L1\x3bLOC119876468	dist\x3d26079\x3bdist\x3d55401	.	.	intergenic	ENSCAFG00805002589\x3bENSCAFG00805002681	dist\x3d27708\x3bdist\x3d55396	.	.
chr8	46617578	CACA	C	UTR5	DCAF4	XM_038545164.1:c.-10902_-10900del-	.	.	intronic	ENSCAFG00805003417	.	.	.
chr8	46617580	CACACACACA	*	UTR5	DCAF4	XM_038545164.1:c.-10901_-10898delins0	.	.	intronic	ENSCAFG00805003417	.	.	.
chr8	47845884	T	TTTCTTTCTTTCTTTCTTTCTTTC,TTTCTTTCTTTCTTTCTTTC	intronic	VRTN	.	.	.	intergenic	ENSCAFG00805004468\x3bENSCAFG00805004508	dist\x3d36094\x3bdist\x3d1924	.	.
chr8	59829761	A	AAAG	intronic	KCNK10	.	.	.	intronic	ENSCAFG00805014427	.	.	.
chr8	59877903	A	G	intronic	KCNK10	.	.	.	intronic	ENSCAFG00805014427	.	.	.
chr8	60120003	G	GAAAAAAAAAAAAAAAA,GAAAAAAAAA	intergenic	PTPN21\x3bZC3H14	dist\x3d5379\x3bdist\x3d4569	.	.	intergenic	ENSCAFG00805008232\x3bENSCAFG00805008613	dist\x3d9181\x3bdist\x3d4566	.	.
chr8	62045069	C	T	intronic	TTC7B	.	.	.	intronic	ENSCAFG00805010389	.	.	.
chr8	63413157	T	TGGTG	intronic	CCDC197	.	.	.	intronic	ENSCAFG00805012582	.	.	.
chr8	63413159	T	TCAA	intronic	CCDC197	.	.	.	intronic	ENSCAFG00805012582	.	.	.
chr8	64560037	C	CCA	ncRNA_exonic	LOC106559136	.	.	.	intergenic	ENSCAFG00805015142\x3bENSCAFG00805015307	dist\x3d40391\x3bdist\x3d37431	.	.
chr8	71310766	A	AAAGAGGAAAGAGGAAAGAGGAAAGAGGAAAGAGGAAAGAGGAAAGAGG,AAAGAGGAAAGAGGAAAGAGGAAAGAGGAAAGAGG	intronic	CDC42BPB	.	.	.	intronic	ENSCAFG00805008090	.	.	.
chr8	74156950	ATATATATG	A	intergenic	LOC119876534\x3bLOC119876535	dist\x3d8802\x3bdist\x3d8544	.	.	intergenic	ENSCAFG00805006464\x3bENSCAFG00805006505	dist\x3d9077\x3bdist\x3d26328	.	.
chr8	74156968	A	G	intergenic	LOC119876534\x3bLOC119876535	dist\x3d8819\x3bdist\x3d8534	.	.	intergenic	ENSCAFG00805006464\x3bENSCAFG00805006505	dist\x3d9094\x3bdist\x3d26318	.	.
chr8	74418726	AAGAAGG	AAAGG,A	intergenic	LOC119869014\x3bLOC119876540	dist\x3d14285\x3bdist\x3d11165	.	.	intergenic	ENSCAFG00805006619\x3bENSCAFG00805006657	dist\x3d14561\x3bdist\x3d128029	.	.
chr8	74741870	G	C	intergenic	LOC119876544\x3bLOC119869056	dist\x3d38179\x3bdist\x3d25139	.	.	intronic	ENSCAFG00805006829\x3bENSCAFG00805007083	.	.	.
chr8	75231885	G	T	upstream	LOC119876551	dist\x3d306	.	.	upstream	ENSCAFG00805007381\x3bENSCAFG00805007464	dist\x3d215	.	.
chr8	75961153	G	A	intergenic	LOC119876572\x3bLOC119869041	dist\x3d21727\x3bdist\x3d11962	.	.	intergenic	ENSCAFG00805008228\x3bENSCAFG00805008270	dist\x3d21887\x3bdist\x3d112422	.	.
chr9	206036	G	A	intergenic	NONE\x3bMETRNL	dist\x3dNONE\x3bdist\x3d129474	.	.	intergenic	NONE\x3bENSCAFG00805008618	dist\x3dNONE\x3bdist\x3d129186	.	.
chr9	227559	A	C	intergenic	NONE\x3bMETRNL	dist\x3dNONE\x3bdist\x3d107951	.	.	intergenic	NONE\x3bENSCAFG00805008618	dist\x3dNONE\x3bdist\x3d107663	.	.
chr9	331531	G	A	intergenic	NONE\x3bMETRNL	dist\x3dNONE\x3bdist\x3d3979	.	.	intergenic	NONE\x3bENSCAFG00805008618	dist\x3dNONE\x3bdist\x3d3691	.	.
chr9	776958	C	T	intronic	HEXD	.	.	.	intronic	ENSCAFG00805009521	.	.	.
chr9	1198681	A	G	UTR3	MAFG	XM_038546300.1:c.*2140A>G\x3bXM_038546301.1:c.*2140A>G\x3bXM_038546304.1:c.*2140A>G\x3bXM_038546298.1:c.*2140A>G\x3bXM_038546302.1:c.*2140A>G\x3bXM_038546303.1:c.*2140A>G\x3bXM_038546299.1:c.*2140A>G	.	.	upstream	ENSCAFG00805013192\x3bENSCAFG00805013651	dist\x3d942	.	.
chr9	1301625	C	CTGTG	intergenic	GCGR\x3bSLC25A10	dist\x3d14752\x3bdist\x3d6288	.	.	intronic	ENSCAFG00805014392	.	.	.
chr9	1625639	C	T	intergenic	LOC102151164\x3bSLC38A10	dist\x3d19666\x3bdist\x3d21364	.	.	intergenic	ENSCAFG00805016591\x3bENSCAFG00805016710	dist\x3d65552\x3bdist\x3d21317	.	.
chr9	1669565	A	ATTGAAGTTGACTATTTTTTTTTTTTTTTTTTTTTTTTTTTTTTTTTTTTTTTTTTTTT,ATTGAAGTTGACTATTTTTTTTTTTTTTTTTTTTTTTTT	intronic	SLC38A10	.	.	.	intronic	ENSCAFG00805016710	.	.	.
chr9	1713286	AT	A	splicing	CEP131	XM_038546343.1:exon13:c.1645-14T>-\x3bXM_038546344.1:exon10:c.1078-14T>-	.	.	splicing	ENSCAFG00805017212	ENSCAFT00805031460:exon13:c.1642-14T>-\x3bENSCAFT00805031472:exon13:c.1642-14T>-	.	.
chr9	1882775	C	T	intronic	RPTOR	.	.	.	intronic	ENSCAFG00805018140	.	.	.
chr9	2351928	A	AGGGGGGGGGGGGG	intronic	RNF213	.	.	.	intronic	ENSCAFG00805018783	.	.	.
chr9	3228066	C	T	intronic	RBFOX3	.	.	.	intronic	ENSCAFG00805022231	.	.	.
chr9	3606702	G	A	intronic	DNAH17	.	.	.	intronic	ENSCAFG00805023412	.	.	.
chr9	4160713	C	T	intergenic	LOC111097282\x3bLOC111097285	dist\x3d83557\x3bdist\x3d19907	.	.	intergenic	ENSCAFG00805025540\x3bENSCAFG00805025727	dist\x3d131277\x3bdist\x3d230446	.	.
chr9	4231632	GGGCAGGGTGGGCAGGGTGGGCAA	G	intergenic	LOC111097286\x3bSEPTIN9	dist\x3d7279\x3bdist\x3d168771	.	.	intergenic	ENSCAFG00805025540\x3bENSCAFG00805025727	dist\x3d202197\x3bdist\x3d159504	.	.
chr9	4486430	G	C	intronic	SEPTIN9	.	.	.	intronic	ENSCAFG00805026034	.	.	.
chr9	4842048	G	A	intronic	MGAT5B	.	.	.	intronic	ENSCAFG00805015991	.	.	.
chr9	4901393	AC	A	intergenic	MGAT5B\x3bMFSD11	dist\x3d44544\x3bdist\x3d2043	.	.	intergenic	ENSCAFG00805015991\x3bENSCAFG00805016146	dist\x3d29671\x3bdist\x3d1982	.	.
chr9	5099576	G	A	exonic	CYGB	.	synonymous_SNV	CYGB:NM_001077587.1:exon3:c.420G>A:p.T140T	exonic	ENSCAFG00805016853	.	synonymous_SNV	ENSCAFG00805016853:ENSCAFT00805030547:exon3:c.441G>A:p.T147T
chr9	5290361	G	A	downstream	UBALD2	dist\x3d681	.	.	downstream	ENSCAFG00805017738	dist\x3d532	.	.
chr9	5312771	C	T	intronic	RNF157	.	.	.	intronic	ENSCAFG00805017999	.	.	.
chr9	5313761	T	G	intronic	RNF157	.	.	.	intronic	ENSCAFG00805017999	.	.	.
chr9	5318252	A	C	intronic	RNF157	.	.	.	intronic	ENSCAFG00805017999	.	.	.
chr9	5344841	T	TC	intronic	RNF157	.	.	.	intronic	ENSCAFG00805017999	.	.	.
chr9	5430237	T	A	intronic	EXOC7	.	.	.	intronic	ENSCAFG00805018587	.	.	.
chr9	5487467	AATTTT	A	intergenic	SRP68\x3bEVPL	dist\x3d2985\x3bdist\x3d4834	.	.	intergenic	ENSCAFG00805018907\x3bENSCAFG00805019107	dist\x3d2984\x3bdist\x3d6250	.	.
chr9	5567868	TTTTC	T	splicing	FBF1	XM_038546548.1:exon5:r.spl\x3bXM_038546547.1:exon5:r.spl\x3bXM_038546550.1:exon5:r.spl\x3bXM_038546545.1:exon5:r.spl\x3bXM_038546546.1:exon5:r.spl\x3bXM_038546549.1:exon5:r.spl	.	.	splicing	ENSCAFG00805021351	ENSCAFT00805038906:exon5:r.spl\x3bENSCAFT00805039002:exon4:r.spl\x3bENSCAFT00805039126:exon4:r.spl\x3bENSCAFT00805039179:exon3:r.spl	.	.
chr9	5567872	CT	*	splicing	FBF1	XM_038546548.1:exon5:c.92-14C>0\x3bXM_038546547.1:exon5:c.92-14C>0\x3bXM_038546550.1:exon5:c.92-14C>0\x3bXM_038546545.1:exon5:c.92-14C>0\x3bXM_038546546.1:exon5:c.92-14C>0\x3bXM_038546549.1:exon5:c.92-14C>0	.	.	splicing	ENSCAFG00805021351	ENSCAFT00805038906:exon5:c.92-14C>0\x3bENSCAFT00805039002:exon4:c.92-14C>0\x3bENSCAFT00805039126:exon4:c.74-14C>0\x3bENSCAFT00805039179:exon3:c.32-14C>0	.	.
chr9	5613607	G	C	intergenic	TRIM47\x3bWBP2	dist\x3d2243\x3bdist\x3d10545	.	.	intergenic	ENSCAFG00805022071\x3bENSCAFG00805022293	dist\x3d2228\x3bdist\x3d10601	.	.
chr9	5719181	C	T	exonic	ITGB4	.	nonsynonymous_SNV	ITGB4:XM_038546580.1:exon24:c.2722G>A:p.E908K,ITGB4:XM_038546581.1:exon24:c.2722G>A:p.E908K,ITGB4:XM_038546582.1:exon24:c.2722G>A:p.E908K,ITGB4:XM_038546579.1:exon25:c.2722G>A:p.E908K	exonic	ENSCAFG00805023679	.	nonsynonymous_SNV	ENSCAFG00805023679:ENSCAFT00805042880:exon24:c.2722G>A:p.E908K,ENSCAFG00805023679:ENSCAFT00805042939:exon25:c.2722G>A:p.E908K,ENSCAFG00805023679:ENSCAFT00805042983:exon25:c.2722G>A:p.E908K
chr9	5739566	C	T	intergenic	ITGB4\x3bSAP30BP	dist\x3d3799\x3bdist\x3d8274	.	.	intergenic	ENSCAFG00805023679\x3bENSCAFG00805023858	dist\x3d3698\x3bdist\x3d8277	.	.
chr9	5740231	A	G	intergenic	ITGB4\x3bSAP30BP	dist\x3d4464\x3bdist\x3d7609	.	.	intergenic	ENSCAFG00805023679\x3bENSCAFG00805023858	dist\x3d4363\x3bdist\x3d7612	.	.
chr9	5757618	G	A	intronic	SAP30BP	.	.	.	intronic	ENSCAFG00805023858	.	.	.
chr9	5872213	A	AAAAAAAAAAATAAATAAATAAATAAACAAAATCTT	intronic	LLGL2	.	.	.	intronic	ENSCAFG00805025145	.	.	.
chr9	5980136	G	A	intergenic	LOC111097294\x3bGRB2	dist\x3d31614\x3bdist\x3d8454	.	.	intergenic	ENSCAFG00805025833\x3bENSCAFG00805026064	dist\x3d32498\x3bdist\x3d8370	.	.
chr9	6070805	G	A	intergenic	GRB2\x3bSLC25A19	dist\x3d9730\x3bdist\x3d17183	.	.	intergenic	ENSCAFG00805026064\x3bENSCAFG00805026289	dist\x3d9734\x3bdist\x3d17237	.	.
chr9	6353606	C	CCTCT	intergenic	CDR2L\x3bHID1	dist\x3d2863\x3bdist\x3d11067	.	.	intergenic	ENSCAFG00805027377\x3bENSCAFG00805027513	dist\x3d2355\x3bdist\x3d11017	.	.
chr9	6894702	C	T	ncRNA_intronic	LOC119873405	.	.	.	intergenic	ENSCAFG00805018633\x3bENSCAFG00805018704	dist\x3d17806\x3bdist\x3d21096	.	.
chr9	6914987	C	T	UTR3	GPR142	XM_038546705.1:c.*1985G>A	.	.	downstream	ENSCAFG00805018704	dist\x3d811	.	.
chr9	6964441	C	T	intronic	DNAI2	.	.	.	intronic	ENSCAFG00805019061	.	.	.
chr9	7212842	TCCCCCCCCCCCCCCCCCCCCCCCCCCCCCCCCCCCCCCCCCCCCCCCCCC	TCCC,T	intergenic	RPL38\x3bLOC111097511	dist\x3d168148\x3bdist\x3d19743	.	.	intergenic	ENSCAFG00805019365\x3bENSCAFG00805019564	dist\x3d167675\x3bdist\x3d275345	.	.
chr9	7253767	C	T	intergenic	LOC111097511\x3bLOC111097298	dist\x3d17157\x3bdist\x3d62159	.	.	intergenic	ENSCAFG00805019365\x3bENSCAFG00805019564	dist\x3d208599\x3bdist\x3d234467	.	.
chr9	7370139	A	T	intergenic	LOC111097298\x3bLOC119873407	dist\x3d34557\x3bdist\x3d115697	.	.	intergenic	ENSCAFG00805019365\x3bENSCAFG00805019564	dist\x3d324971\x3bdist\x3d118095	.	.
chr9	7445751	T	A	intergenic	LOC111097298\x3bLOC119873407	dist\x3d110169\x3bdist\x3d40085	.	.	intergenic	ENSCAFG00805019365\x3bENSCAFG00805019564	dist\x3d400583\x3bdist\x3d42483	.	.
chr9	11124600	T	G	ncRNA_intronic	LOC100684380\x3bLOC111097334	.	.	.	intergenic	ENSCAFG00805022384\x3bENSCAFG00805022407	dist\x3d2350\x3bdist\x3d5560	.	.
chr9	11252044	T	G	intronic	ABCA6	.	.	.	intergenic	ENSCAFG00805022718\x3bENSCAFG00805023369	dist\x3d32959\x3bdist\x3d26805	.	.
chr9	11436482	G	A	ncRNA_intronic	LOC119873258	.	.	.	intronic	ENSCAFG00805024082	.	.	.
chr9	11447344	C	A	intronic	ABCA8	.	.	.	intronic	ENSCAFG00805024082	.	.	.
chr9	11570566	C	T	intergenic	LOC119873417\x3bLOC119873416	dist\x3d43772\x3bdist\x3d5276	.	.	intergenic	ENSCAFG00805024082\x3bENSCAFG00805024381	dist\x3d64836\x3bdist\x3d8913	.	.
chr9	11594809	G	A	intronic	LOC610995	.	.	.	intronic	ENSCAFG00805024381	.	.	.
chr9	11626025	A	G	intergenic	LOC610995\x3bFAM20A	dist\x3d18080\x3bdist\x3d44091	.	.	intergenic	ENSCAFG00805024381\x3bENSCAFG00805024475	dist\x3d18005\x3bdist\x3d43422	.	.
chr9	11685836	A	G	intronic	FAM20A	.	.	.	intronic	ENSCAFG00805024475	.	.	.
chr9	11787498	C	T	intronic	WIPI1	.	.	.	intronic	ENSCAFG00805024702	.	.	.
chr9	11881800	G	A	intergenic	ARSG\x3bSLC16A6	dist\x3d4623\x3bdist\x3d10481	.	.	intronic	ENSCAFG00805024909	.	.	.
chr9	11937743	G	A	intergenic	AMZ2\x3bGNA13	dist\x3d7732\x3bdist\x3d15748	.	.	intergenic	ENSCAFG00805025311\x3bENSCAFG00805025327	dist\x3d7424\x3bdist\x3d15751	.	.
chr9	12047938	G	A	intronic	RGS9	.	.	.	intronic	ENSCAFG00805025455	.	.	.
chr9	13627457	TGGA	T	intronic	HELZ	.	.	.	intronic	ENSCAFG00805027068	.	.	.
chr9	13817646	C	G	intronic	PITPNC1	.	.	.	intronic	ENSCAFG00805027551	.	.	.
chr9	13919321	C	T	intronic	PITPNC1	.	.	.	intronic	ENSCAFG00805027551	.	.	.
chr9	13949450	CA	C	intronic	PITPNC1	.	.	.	intronic	ENSCAFG00805027551	.	.	.
chr9	13949451	A	*	intronic	PITPNC1	.	.	.	intronic	ENSCAFG00805027551	.	.	.
chr9	13959375	C	CT	intronic	PITPNC1	.	.	.	intronic	ENSCAFG00805027551	.	.	.
chr9	13962259	T	A	intronic	PITPNC1	.	.	.	intronic	ENSCAFG00805027551	.	.	.
chr9	13989370	A	T	intronic	PITPNC1	.	.	.	intronic	ENSCAFG00805027551	.	.	.
chr9	14005225	A	AAGAAAGAAAGAAAGAAAGAAAGAAAGAAAGAAAG	intronic	PITPNC1	.	.	.	intronic	ENSCAFG00805027551	.	.	.
chr9	14195520	A	T	intronic	BPTF	.	.	.	intronic	ENSCAFG00805028463	.	.	.
chr9	14195523	T	A	intronic	BPTF	.	.	.	intronic	ENSCAFG00805028463	.	.	.
chr9	14211905	T	TTTTA	intronic	BPTF	.	.	.	intronic	ENSCAFG00805028463	.	.	.
chr9	14235873	T	C	intronic	BPTF	.	.	.	intronic	ENSCAFG00805028463	.	.	.
chr9	14330492	ATCC	A	intronic	BPTF	.	.	.	intronic	ENSCAFG00805028463	.	.	.
chr9	14365366	C	CCCCCAAAA	downstream	TRNAR-CCG	dist\x3d248	.	.	intergenic	ENSCAFG00805028933\x3bENSCAFG00805028981	dist\x3d20550\x3bdist\x3d4092	.	.
chr9	14439078	T	A	intergenic	KPNA2\x3bSMURF2	dist\x3d60418\x3bdist\x3d14947	.	.	intergenic	ENSCAFG00805028981\x3bENSCAFG00805029079	dist\x3d60427\x3bdist\x3d14387	.	.
chr9	14511694	T	TA	intronic	SMURF2	.	.	.	intronic	ENSCAFG00805029079	.	.	.
chr9	14565807	A	G	intronic	SMURF2	.	.	.	intronic	ENSCAFG00805029079	.	.	.
chr9	14674229	T	A	upstream	MILR1	dist\x3d202	.	.	upstream	ENSCAFG00805029492	dist\x3d275	.	.
chr9	14716931	G	A	intronic	PECAM1	.	.	.	intronic	ENSCAFG00805029680	.	.	.
chr9	14721658	G	A	exonic	PECAM1	.	synonymous_SNV	PECAM1:XM_038546859.1:exon5:c.954G>A:p.V318V,PECAM1:XM_038546860.1:exon5:c.954G>A:p.V318V,PECAM1:XM_038546861.1:exon5:c.954G>A:p.V318V,PECAM1:XM_038546862.1:exon5:c.954G>A:p.V318V	exonic	ENSCAFG00805029680	.	synonymous_SNV	ENSCAFG00805029680:ENSCAFT00805053975:exon5:c.954G>A:p.V318V,ENSCAFG00805029680:ENSCAFT00805053888:exon6:c.954G>A:p.V318V,ENSCAFG00805029680:ENSCAFT00805053899:exon6:c.1149G>A:p.V383V,ENSCAFG00805029680:ENSCAFT00805053931:exon6:c.1149G>A:p.V383V
chr9	14781648	G	T	intergenic	PECAM1\x3bLOC119873412	dist\x3d22815\x3bdist\x3d9058	.	.	intergenic	ENSCAFG00805029680\x3bENSCAFG00805029747	dist\x3d22813\x3bdist\x3d17315	.	.
chr9	14791975	C	T	ncRNA_intronic	LOC119873412	.	.	.	intergenic	ENSCAFG00805029680\x3bENSCAFG00805029747	dist\x3d33140\x3bdist\x3d6988	.	.
chr9	14819636	AG	A	intronic	TEX2	.	.	.	ncRNA_intronic	ENSCAFG00805029747	.	.	.
chr9	15110673	G	A	intronic	LOC480476\x3bSMARCD2	.	.	.	intronic	ENSCAFG00805006943	.	.	.
chr9	15154164	CTAA	C	intronic	DDX42	.	.	.	UTR3	ENSCAFG00805007192	ENSCAFT00805013211:c.*2242_*2244delTAA	.	.
chr9	15425985	G	A	exonic	ACE	.	synonymous_SNV	ACE:XM_038546924.1:exon5:c.783C>T:p.L261L	exonic	ENSCAFG00805008888	.	synonymous_SNV	ENSCAFG00805008888:ENSCAFT00805016438:exon6:c.762C>T:p.L254L,ENSCAFG00805008888:ENSCAFT00805016463:exon6:c.762C>T:p.L254L
chr9	15500216	A	G	exonic	LOC119876628	.	synonymous_SNV	LOC119876628:XM_038546940.1:exon1:c.567A>G:p.T189T	intronic	ENSCAFG00805009187\x3bENSCAFG00805009262	.	.	.
chr9	15584410	C	T	intronic	TANC2	.	.	.	intronic	ENSCAFG00805009187	.	.	.
chr9	15859928	CTTTCTTTCTTTCTTTCTTTTTTT	CTTTT,C	ncRNA_intronic	LOC106559249	.	.	.	intergenic	ENSCAFG00805009187\x3bENSCAFG00805009301	dist\x3d23631\x3bdist\x3d106585	.	.
chr9	15892145	T	TAAAAAAAAAAAAAAA,TA	ncRNA_intronic	LOC106559249	.	.	.	intergenic	ENSCAFG00805009187\x3bENSCAFG00805009301	dist\x3d55847\x3bdist\x3d74387	.	.
chr9	15992896	T	C	ncRNA_intronic	LOC102156027	.	.	.	intronic	ENSCAFG00805009301	.	.	.
chr9	16619361	T	C	downstream	RPRML	dist\x3d267	.	.	downstream	ENSCAFG00805010426	dist\x3d340	.	.
chr9	16652567	C	T	intronic	GOSR2	.	.	.	intronic	ENSCAFG00805010675	.	.	.
chr9	16673982	C	CATAAATAAATAA	intergenic	GOSR2\x3bWNT9B	dist\x3d7403\x3bdist\x3d21518	.	.	intergenic	ENSCAFG00805010675\x3bENSCAFG00805010749	dist\x3d7792\x3bdist\x3d21528	.	.
chr9	16681384	CT	C	intergenic	GOSR2\x3bWNT9B	dist\x3d14806\x3bdist\x3d14115	.	.	intergenic	ENSCAFG00805010675\x3bENSCAFG00805010749	dist\x3d15195\x3bdist\x3d14125	.	.
chr9	16727494	G	C	intergenic	WNT9B\x3bWNT3	dist\x3d24819\x3bdist\x3d16259	.	.	intergenic	ENSCAFG00805010749\x3bENSCAFG00805010806	dist\x3d9156\x3bdist\x3d16249	.	.
chr9	17024784	T	A	ncRNA_intronic	LOC119873411	.	.	.	intergenic	ENSCAFG00805011242\x3bENSCAFG00805011672	dist\x3d47551\x3bdist\x3d79290	.	.
chr9	17236945	ATAAATT	A	intergenic	SPPL2C\x3bMAPT	dist\x3d72021\x3bdist\x3d12765	.	.	intronic	ENSCAFG00805012166	.	.	.
chr9	18360466	TACCCTCCC	T,TCCCACCCTCCC	ncRNA_intronic	LOC119873263	.	.	.	intronic	ENSCAFG00805015643	.	.	.
chr9	18371549	C	CTCCCCTCCCCTCCCCTCCCCTCCCCT,CTCCCCTCCCCTCCCCT	intergenic	DCAKD\x3bLOC111097344	dist\x3d2429\x3bdist\x3d28986	.	.	intergenic	ENSCAFG00805015643\x3bENSCAFG00805015681	dist\x3d2426\x3bdist\x3d39381	.	.
chr9	18430640	G	A	intronic	KIF18B	.	.	.	intronic	ENSCAFG00805015758	.	.	.
chr9	18685833	T	TAATCCTGGGGTTCAGGGATTGAGTC	intronic	MEIOC	.	.	.	intronic	ENSCAFG00805004778	.	.	.
chr9	18686170	CGGGGGGGGGGGGGGGGGGGGGGGGGGGGGGGGGG	C	intronic	MEIOC	.	.	.	intronic	ENSCAFG00805004778	.	.	.
chr9	18816875	A	G	intronic	GPATCH8	.	.	.	intronic	ENSCAFG00805004797	.	.	.
chr9	18875205	G	A	intronic	GPATCH8	.	.	.	intronic	ENSCAFG00805004797	.	.	.
chr9	19067190	TG	T,TGG	downstream	UBTF	dist\x3d333	.	.	UTR3	ENSCAFG00805005176	ENSCAFT00805009758:c.*1068_*1069insG	.	.
chr9	19067986	T	C	intergenic	UBTF\x3bATXN7L3	dist\x3d1129\x3bdist\x3d5770	.	.	UTR3	ENSCAFG00805005176	ENSCAFT00805009758:c.*1864T>C	.	.
chr9	19106924	G	T	downstream	HROB	dist\x3d558	.	.	intergenic	ENSCAFG00805005490\x3bENSCAFG00805005599	dist\x3d3551\x3bdist\x3d1124	.	.
chr9	19198239	C	T	intronic	LSM12	.	.	.	intronic	ENSCAFG00805005872	.	.	.
chr9	19400896	A	T	intronic	DUSP3	.	.	.	intronic	ENSCAFG00805006731	.	.	.
chr9	19657421	A	T	intergenic	DHX8\x3bLOC119873424	dist\x3d15034\x3bdist\x3d44701	.	.	intergenic	ENSCAFG00805007144\x3bENSCAFG00805007170	dist\x3d14950\x3bdist\x3d48253	.	.
chr9	20372712	T	A	intergenic	ATP6V0A1\x3bCAVIN1	dist\x3d11978\x3bdist\x3d12648	.	.	intergenic	ENSCAFG00805011666\x3bENSCAFG00805011767	dist\x3d12036\x3bdist\x3d12636	.	.
chr9	22138069	TGAAAGAAAGAAAGAAAGAAAGAAAGAAAGAAAGAAA	T	ncRNA_splicing	LOC111097355	.	.	.	intergenic	ENSCAFG00805009978\x3bENSCAFG00805010057	dist\x3d5244\x3bdist\x3d19817	.	.
chr9	23005977	TTTG	T	intronic	FBXL20	.	.	.	intronic	ENSCAFG00805016628	.	.	.
chr9	23005996	T	G	intronic	FBXL20	.	.	.	intronic	ENSCAFG00805016628	.	.	.
chr9	23041642	T	TAAAAAATATAAAAAAAAAAAAAAAAAAAAA,TAAAAAATATAAAAAAAAAAAAAAAAAAAA	intronic	FBXL20	.	.	.	intronic	ENSCAFG00805016628	.	.	.
chr9	23930078	CTCTCTG	C	ncRNA_intronic	LOC111097362	.	.	.	intergenic	ENSCAFG00805008919\x3bENSCAFG00805009071	dist\x3d6879\x3bdist\x3d24467	.	.
chr9	24905556	T	C	intergenic	LOC119873428\x3bHOXB13	dist\x3d43420\x3bdist\x3d2831	.	.	intergenic	ENSCAFG00805011174\x3bENSCAFG00805011211	dist\x3d58363\x3bdist\x3d4828	.	.
chr9	25275395	TTC	T	intronic	B4GALNT2	.	.	.	intronic	ENSCAFG00805012428	.	.	.
chr9	26193851	A	G	intergenic	LOC119873496\x3bTMEM92	dist\x3d5268\x3bdist\x3d13430	.	.	intergenic	ENSCAFG00805015692\x3bENSCAFG00805015796	dist\x3d5268\x3bdist\x3d13355	.	.
chr9	26204008	G	A	intergenic	LOC119873496\x3bTMEM92	dist\x3d15425\x3bdist\x3d3273	.	.	intergenic	ENSCAFG00805015692\x3bENSCAFG00805015796	dist\x3d15425\x3bdist\x3d3198	.	.
chr9	26205332	C	T	intergenic	LOC119873496\x3bTMEM92	dist\x3d16749\x3bdist\x3d1949	.	.	intergenic	ENSCAFG00805015692\x3bENSCAFG00805015796	dist\x3d16749\x3bdist\x3d1874	.	.
chr9	26206061	A	G	intergenic	LOC119873496\x3bTMEM92	dist\x3d17478\x3bdist\x3d1220	.	.	intergenic	ENSCAFG00805015692\x3bENSCAFG00805015796	dist\x3d17478\x3bdist\x3d1145	.	.
chr9	26206721	T	G	upstream	TMEM92	dist\x3d560	.	.	upstream	ENSCAFG00805015796	dist\x3d485	.	.
chr9	26210024	G	A	intronic	TMEM92	.	.	.	intronic	ENSCAFG00805015796	.	.	.
chr9	26211932	G	T	UTR3	TMEM92	XM_038546145.1:c.*244G>T	.	.	UTR3	ENSCAFG00805015796	ENSCAFT00805028670:c.*474G>T\x3bENSCAFT00805028687:c.*244G>T	.	.
chr9	26230631	GGGTGGGGGGGGT	GGGGGGGGGT,G	intergenic	TMEM92\x3bXYLT2	dist\x3d18458\x3bdist\x3d37061	.	.	intergenic	ENSCAFG00805015796\x3bENSCAFG00805015862	dist\x3d16830\x3bdist\x3d37051	.	.
chr9	26405854	G	A	intronic	EPN3	.	.	.	intergenic	ENSCAFG00805004851\x3bENSCAFG00805004886	dist\x3d1974\x3bdist\x3d2611	.	.
chr9	26676271	C	A	intergenic	WFIKKN2\x3bTOB1	dist\x3d8465\x3bdist\x3d10684	.	.	intronic	ENSCAFG00805006843	.	.	.
chr9	26886125	G	A	intronic	SPAG9	.	.	.	intronic	ENSCAFG00805007601	.	.	.
chr9	26911460	GAAAA	G	intronic	SPAG9	.	.	.	intronic	ENSCAFG00805007601	.	.	.
chr9	26986869	CA	C	intronic	MBTD1	.	.	.	intronic	ENSCAFG00805008134	.	.	.
chr9	29509770	C	T	intergenic	LOC111097538\x3bLOC119873543	dist\x3d38025\x3bdist\x3d29105	.	.	intergenic	ENSCAFG00805008708\x3bENSCAFG00805008729	dist\x3d292066\x3bdist\x3d29105	.	.
chr9	30214021	G	A	intronic	STXBP4	.	.	.	intronic	ENSCAFG00805009086	.	.	.
chr9	31498494	A	T	intergenic	NOG\x3bC9H17orf67	dist\x3d81661\x3bdist\x3d95161	.	.	intergenic	ENSCAFG00805010053\x3bENSCAFG00805010076	dist\x3d81711\x3bdist\x3d95148	.	.
chr9	31547532	G	C	intergenic	NOG\x3bC9H17orf67	dist\x3d130699\x3bdist\x3d46123	.	.	intergenic	ENSCAFG00805010053\x3bENSCAFG00805010076	dist\x3d130749\x3bdist\x3d46110	.	.
chr9	31762930	CA	C	intronic	SCPEP1	.	.	.	intronic	ENSCAFG00805010407	.	.	.
chr9	31770218	C	A	upstream	LOC119876649	dist\x3d635	.	.	intergenic	ENSCAFG00805010407\x3bENSCAFG00805010440	dist\x3d5711\x3bdist\x3d9480	.	.
chr9	31772660	ATT	ATTT,*	ncRNA_intronic	LOC119876649	.	.	.	intergenic	ENSCAFG00805010407\x3bENSCAFG00805010440	dist\x3d8153\x3bdist\x3d7038	.	.
chr9	31772842	CTCTG	C	ncRNA_intronic	LOC119876649	.	.	.	intergenic	ENSCAFG00805010407\x3bENSCAFG00805010440	dist\x3d8336\x3bdist\x3d6852	.	.
chr9	31905354	A	T	intergenic	AKAP1\x3bLOC119873519	dist\x3d36891\x3bdist\x3d27464	.	.	intergenic	ENSCAFG00805010506\x3bENSCAFG00805010533	dist\x3d39813\x3bdist\x3d27464	.	.
chr9	32035777	G	T	intronic	MSI2	.	.	.	intronic	ENSCAFG00805010810	.	.	.
chr9	32175102	T	A	intronic	MSI2	.	.	.	intronic	ENSCAFG00805010810	.	.	.
chr9	32540158	G	A	intronic	CUEDC1	.	.	.	intronic	ENSCAFG00805011093	.	.	.
chr9	32555611	A	G	ncRNA_intronic	LOC102155002	.	.	.	intronic	ENSCAFG00805011093	.	.	.
chr9	32609520	T	TAAAAAAAAAATACCTTTAAAAA	intergenic	LOC102155002\x3bVEZF1	dist\x3d4106\x3bdist\x3d10636	.	.	intergenic	ENSCAFG00805011166\x3bENSCAFG00805011212	dist\x3d24081\x3bdist\x3d12189	.	.
chr9	32676470	C	T	ncRNA_intronic	LOC102155836\x3bLOC106559300	.	.	.	intergenic	ENSCAFG00805011316\x3bENSCAFG00805011351	dist\x3d20791\x3bdist\x3d44124	.	.
chr9	32838153	C	A	intronic	MKS1	.	.	.	exonic	ENSCAFG00805012028	.	nonsynonymous_SNV	ENSCAFG00805012028:ENSCAFT00805022358:exon15:c.1367G>T:p.R456M
chr9	32886002	T	A	intronic	LPO	.	.	.	intronic	ENSCAFG00805012275	.	.	.
chr9	33025497	G	A	intronic	RNF43	.	.	.	intronic	ENSCAFG00805014534	.	.	.
chr9	33030667	T	G	ncRNA_intronic	LOC111097406	.	.	.	upstream	ENSCAFG00805014534	dist\x3d453	.	.
chr9	33063440	C	T	intronic	HSF5	.	.	.	intronic	ENSCAFG00805014650	.	.	.
chr9	33345277	G	A	intronic	PPM1E	.	.	.	intronic	ENSCAFG00805016523	.	.	.
chr9	33775728	G	GGGGGTGT	intronic	GDPD1	.	.	.	intronic	ENSCAFG00805018867	.	.	.
chr9	33984294	G	GT	ncRNA_exonic	LOC111097411	.	.	.	intergenic	ENSCAFG00805018901\x3bENSCAFG00805019132	dist\x3d83185\x3bdist\x3d39930	.	.
chr9	34174692	CA	C	intergenic	PTRH2\x3bMIR21	dist\x3d11431\x3bdist\x3d131568	.	.	intronic	ENSCAFG00805020071	.	.	.
chr9	34202732	G	GCTCTACTTATTTTAAGAGTCTCATGCTCTACCGACTGAGCTAGCCGGGCT	intergenic	PTRH2\x3bMIR21	dist\x3d39470\x3bdist\x3d103529	.	.	intronic	ENSCAFG00805020071	.	.	.
chr9	34296390	C	T	intergenic	PTRH2\x3bMIR21	dist\x3d133128\x3bdist\x3d9871	.	.	intronic	ENSCAFG00805020071	.	.	.
chr9	34316566	T	TTCTTAA	ncRNA_intronic	LOC119873309	.	.	.	intergenic	ENSCAFG00805020071\x3bENSCAFG00805020698	dist\x3d6416\x3bdist\x3d5329	.	.
chr9	34316570	C	A	ncRNA_intronic	LOC119873309	.	.	.	intergenic	ENSCAFG00805020071\x3bENSCAFG00805020698	dist\x3d6420\x3bdist\x3d5325	.	.
chr9	34316571	C	A	ncRNA_intronic	LOC119873309	.	.	.	intergenic	ENSCAFG00805020071\x3bENSCAFG00805020698	dist\x3d6421\x3bdist\x3d5324	.	.
chr9	34368751	A	G	intronic	RPS6KB1	.	.	.	intronic	ENSCAFG00805020996	.	.	.
chr9	34460327	G	A	intergenic	LOC119873545\x3bLOC119873308	dist\x3d49090\x3bdist\x3d92883	.	.	intergenic	ENSCAFG00805021218\x3bENSCAFG00805021260	dist\x3d7089\x3bdist\x3d44480	.	.
chr9	35026644	C	T	intergenic	LOC100855486\x3bLOC119876611	dist\x3d4769\x3bdist\x3d1404	.	.	intergenic	ENSCAFG00805022216\x3bENSCAFG00805022333	dist\x3d4769\x3bdist\x3d105358	.	.
chr9	35500944	A	AAATAAATC,AATC	intronic	BCAS3	.	.	.	intronic	ENSCAFG00805023158	.	.	.
chr9	35585653	CGGGGGGGGGGGGGGGG	CGGGGG,C	intronic	BCAS3	.	.	.	intronic	ENSCAFG00805023158	.	.	.
chr9	35787354	A	T	intronic	BCAS3	.	.	.	intronic	ENSCAFG00805023158	.	.	.
chr9	35824601	A	AAAAGAAAAGAAAAGAAAAGAAAAG	intronic	PPM1D	.	.	.	intronic	ENSCAFG00805023266	.	.	.
chr9	35996633	A	G	intronic	APPBP2	.	.	.	intronic	ENSCAFG00805023446	.	.	.
chr9	35997110	A	T	intronic	APPBP2	.	.	.	intronic	ENSCAFG00805023446	.	.	.
chr9	36050133	T	G	exonic	C9H17orf64	.	nonsynonymous_SNV	C9H17orf64:XM_038547990.1:exon1:c.18A>C:p.E6D,C9H17orf64:XM_038547991.1:exon1:c.18A>C:p.E6D	UTR5	ENSCAFG00805023504	ENSCAFT00805042507:c.-372A>C	.	.
chr9	36116698	T	TTCTTTTCTTTTCTTTTCTTTTCTTTTC	intronic	USP32	.	.	.	intronic	ENSCAFG00805023717	.	.	.
chr9	36171233	CTT	C	intronic	USP32	.	.	.	intronic	ENSCAFG00805023717	.	.	.
chr9	36171295	TTTTCTTTTTC	T,TTTTCTTTCTTTTTC	intronic	USP32	.	.	.	intronic	ENSCAFG00805023717	.	.	.
chr9	36187799	G	GACACACACACAC	intronic	USP32	.	.	.	intronic	ENSCAFG00805023717	.	.	.
chr9	36335427	GGTGAGA	G	intergenic	CA4\x3bLOC100855647	dist\x3d31923\x3bdist\x3d6298	.	.	intergenic	ENSCAFG00805024034\x3bENSCAFG00805024098	dist\x3d30989\x3bdist\x3d7538	.	.
chr9	36388483	G	C	intronic	MYO19\x3bPIGW	.	.	.	upstream	ENSCAFG00805025226	dist\x3d6	.	.
chr9	36531738	C	A	intergenic	MRM1\x3bLOC111097545	dist\x3d83805\x3bdist\x3d134478	.	.	intergenic	ENSCAFG00805025634\x3bENSCAFG00805025748	dist\x3d83812\x3bdist\x3d196825	.	.
chr9	36553814	G	A	intergenic	MRM1\x3bLOC111097545	dist\x3d105881\x3bdist\x3d112402	.	.	intergenic	ENSCAFG00805025634\x3bENSCAFG00805025748	dist\x3d105888\x3bdist\x3d174749	.	.
chr9	36557098	AAGAAAG	*	intergenic	MRM1\x3bLOC111097545	dist\x3d109165\x3bdist\x3d109112	.	.	intergenic	ENSCAFG00805025634\x3bENSCAFG00805025748	dist\x3d109172\x3bdist\x3d171459	.	.
chr9	36558505	G	A	intergenic	MRM1\x3bLOC111097545	dist\x3d110572\x3bdist\x3d107711	.	.	intergenic	ENSCAFG00805025634\x3bENSCAFG00805025748	dist\x3d110579\x3bdist\x3d170058	.	.
chr9	36629855	G	C	intergenic	MRM1\x3bLOC111097545	dist\x3d181922\x3bdist\x3d36361	.	.	intergenic	ENSCAFG00805025634\x3bENSCAFG00805025748	dist\x3d181929\x3bdist\x3d98708	.	.
chr9	36747618	T	A	intronic	AATF	.	.	.	intronic	ENSCAFG00805025847	.	.	.
chr9	36798037	A	C	intronic	AATF	.	.	.	intronic	ENSCAFG00805025847	.	.	.
chr9	36975849	A	G	intronic	ACACA	.	.	.	intronic	ENSCAFG00805026665	.	.	.
chr9	37096990	C	T	intronic	ACACA\x3bC9H17orf78	.	.	.	intronic	ENSCAFG00805026665	.	.	.
chr9	37097375	G	A	intronic	ACACA\x3bC9H17orf78	.	.	.	intronic	ENSCAFG00805026665	.	.	.
chr9	37172207	CTTTCTTTCTTTCTTTA	C	intronic	TADA2A	.	.	.	intronic	ENSCAFG00805027225	.	.	.
chr9	37311215	C	T	intronic	SYNRG	.	.	.	intronic	ENSCAFG00805027530	.	.	.
chr9	37906403	CGGCGGGGCGG	CGGCGGGGCGGGGCGGGGCGGGGCGG,C	upstream	RASL10B	dist\x3d234	.	.	intergenic	ENSCAFG00805029638\x3bENSCAFG00805029900	dist\x3d3250\x3bdist\x3d5466	.	.
chr9	38003588	T	TCC,TCCCTCCCTCC	intronic	AP2B1	.	.	.	intronic	ENSCAFG00805029900	.	.	.
chr9	38108968	T	C	exonic	SLFN12	.	unknown	UNKNOWN	intergenic	ENSCAFG00805030074\x3bENSCAFG00805030095	dist\x3d14323\x3bdist\x3d9330	.	.
chr9	38241806	C	CAG	intronic	RFFL	.	.	.	intronic	ENSCAFG00805030440	.	.	.
chr9	39114465	G	A	intronic	ASIC2	.	.	.	intronic	ENSCAFG00805004846	.	.	.
chr9	39906853	C	T	intronic	ASIC2	.	.	.	intronic	ENSCAFG00805004846	.	.	.
chr9	40817090	G	T	ncRNA_exonic	LOC119873323	.	.	.	upstream	ENSCAFG00805006637	dist\x3d419	.	.
chr9	40904102	G	GATCCCTGGGTGGCGCAGCGGTTTGGCCCCTGCCTTTGGCCCAGGGC	intergenic	ATAD5\x3bCRLF3	dist\x3d14397\x3bdist\x3d1406	.	.	intergenic	ENSCAFG00805007017\x3bENSCAFG00805007032	dist\x3d3053\x3bdist\x3d1365	.	.
chr9	41196801	C	T	ncRNA_exonic	LOC102157275	.	.	.	intergenic	ENSCAFG00805007431\x3bENSCAFG00805007452	dist\x3d97904\x3bdist\x3d14432	.	.
chr9	41891243	T	TTTTCTTTCTTTCTTTCTTTC	intergenic	TRNAE-UUC\x3bKSR1	dist\x3d5353\x3bdist\x3d60705	.	.	intergenic	ENSCAFG00805008350\x3bENSCAFG00805008665	dist\x3d33950\x3bdist\x3d60674	.	.
chr9	45420077	C	G	intronic	DOC2B	.	.	.	intronic	ENSCAFG00805008718	.	.	.
chr9	45420085	C	G	intronic	DOC2B	.	.	.	intronic	ENSCAFG00805008718	.	.	.
chr9	46249120	C	CA	intronic	SMG6	.	.	.	intronic	ENSCAFG00805010662	.	.	.
chr9	47158534	CTTTT	C	intergenic	OR3A1\x3bOR3A1H	dist\x3d5566\x3bdist\x3d15141	.	.	intergenic	ENSCAFG00805013002\x3bENSCAFG00805013069	dist\x3d5548\x3bdist\x3d15141	.	.
chr9	53707179	CT	C	intronic	HMCN2	.	.	.	intronic	ENSCAFG00805028523	.	.	.
chr9	54002739	GA	G	intronic	FNBP1	.	.	.	intronic	ENSCAFG00805029115	.	.	.
chr9	54002748	AAAGAAAG	A	intronic	FNBP1	.	.	.	intronic	ENSCAFG00805029115	.	.	.
chr9	54002752	AAAG	*	intronic	FNBP1	.	.	.	intronic	ENSCAFG00805029115	.	.	.
chr9	54558635	T	C	intergenic	LOC111097492\x3bLOC111097493	dist\x3d21321\x3bdist\x3d15482	.	.	intergenic	ENSCAFG00805029695\x3bENSCAFG00805029715	dist\x3d287956\x3bdist\x3d39468	.	.
chr9	54559195	G	A	intergenic	LOC111097492\x3bLOC111097493	dist\x3d21881\x3bdist\x3d14922	.	.	intergenic	ENSCAFG00805029695\x3bENSCAFG00805029715	dist\x3d288516\x3bdist\x3d38908	.	.
chr9	56066505	CTTT	C	intronic	GARNL3	.	.	.	intronic	ENSCAFG00805013805	.	.	.
chr9	60606658	G	A	intronic	TTLL11	.	.	.	intronic	ENSCAFG00805009097	.	.	.
chr9	60606660	T	C	intronic	TTLL11	.	.	.	intronic	ENSCAFG00805009097	.	.	.
chr9	60606671	A	G	intronic	TTLL11	.	.	.	intronic	ENSCAFG00805009097	.	.	.
chr10	1828975	T	TAACACCACCAAGTAAAAAAAAAAAAAAAAAAAAAAAAAAAAAAAAAAAAAAAAAAAA	intronic	R3HDM2	.	.	.	intronic	ENSCAFG00805006124	.	.	.
chr10	2620748	CTTTTTTTTT	C	intergenic	ATP23\x3bLOC119873578	dist\x3d267441\x3bdist\x3d113565	.	.	intergenic	ENSCAFG00805010939\x3bENSCAFG00805011105	dist\x3d267436\x3bdist\x3d463829	.	.
chr10	3312400	AGAAAGAAAGAAAAAG	A	intergenic	LRIG3\x3bLOC119876757	dist\x3d180600\x3bdist\x3d113060	.	.	ncRNA_intronic	ENSCAFG00805011230	.	.	.
chr10	4588727	T	TCTCTCCTCTC	intergenic	LOC119873559\x3bLOC106559344	dist\x3d98609\x3bdist\x3d169571	.	.	intergenic	ENSCAFG00805011386\x3bENSCAFG00805011414	dist\x3d724771\x3bdist\x3d772998	.	.
chr10	4599598	C	T	intergenic	LOC119873559\x3bLOC106559344	dist\x3d109480\x3bdist\x3d158700	.	.	intergenic	ENSCAFG00805011386\x3bENSCAFG00805011414	dist\x3d735642\x3bdist\x3d762127	.	.
chr10	4890812	C	G	intergenic	LOC106559344\x3bTAFA2	dist\x3d132097\x3bdist\x3d470909	.	.	intergenic	ENSCAFG00805011386\x3bENSCAFG00805011414	dist\x3d1026856\x3bdist\x3d470913	.	.
chr10	4962364	G	A	intergenic	LOC106559344\x3bTAFA2	dist\x3d203649\x3bdist\x3d399357	.	.	intergenic	ENSCAFG00805011386\x3bENSCAFG00805011414	dist\x3d1098408\x3bdist\x3d399361	.	.
chr10	5113397	T	A	intergenic	LOC106559344\x3bTAFA2	dist\x3d354682\x3bdist\x3d248324	.	.	intergenic	ENSCAFG00805011386\x3bENSCAFG00805011414	dist\x3d1249441\x3bdist\x3d248328	.	.
chr10	5198208	GC	G	intergenic	LOC106559344\x3bTAFA2	dist\x3d439494\x3bdist\x3d163512	.	.	intergenic	ENSCAFG00805011386\x3bENSCAFG00805011414	dist\x3d1334253\x3bdist\x3d163516	.	.
chr10	5480456	TGTATTA	T	intronic	TAFA2	.	.	.	intronic	ENSCAFG00805011414	.	.	.
chr10	5507797	TTTTG	T	intronic	TAFA2	.	.	.	intergenic	ENSCAFG00805011414\x3bENSCAFG00805011428	dist\x3d9452\x3bdist\x3d63452	.	.
chr10	5508533	C	T	intronic	TAFA2	.	.	.	intergenic	ENSCAFG00805011414\x3bENSCAFG00805011428	dist\x3d10187\x3bdist\x3d62720	.	.
chr10	5559260	G	A	intronic	TAFA2	.	.	.	intergenic	ENSCAFG00805011414\x3bENSCAFG00805011428	dist\x3d60914\x3bdist\x3d11993	.	.
chr10	5681057	A	G	intronic	TAFA2	.	.	.	ncRNA_intronic	ENSCAFG00805011865	.	.	.
chr10	5807326	G	A	intronic	TAFA2	.	.	.	intergenic	ENSCAFG00805011865\x3bENSCAFG00805012233	dist\x3d125420\x3bdist\x3d67160	.	.
chr10	6344369	T	C	intronic	PPM1H	.	.	.	intronic	ENSCAFG00805015094	.	.	.
chr10	6362502	A	ATTT	intronic	PPM1H	.	.	.	intronic	ENSCAFG00805015094	.	.	.
chr10	6405962	G	GAGGGCCAGGACAGA	intronic	PPM1H	.	.	.	intronic	ENSCAFG00805015094	.	.	.
chr10	6405994	C	CAGGCCGGAGGGGCAGGCCGGAGGGGCAGGCCGGAGGGG,CAGGCCGGAGGGG	intronic	PPM1H	.	.	.	intronic	ENSCAFG00805015094	.	.	.
chr10	6406086	G	GCAGGCAGGGGGGCCAGGCCGGAGGGGCAGGCAGGGGGGC	intronic	PPM1H	.	.	.	intronic	ENSCAFG00805015094	.	.	.
chr10	6407981	G	GTC	intronic	PPM1H	.	.	.	intronic	ENSCAFG00805015094	.	.	.
chr10	6407983	G	C	intronic	PPM1H	.	.	.	intronic	ENSCAFG00805015094	.	.	.
chr10	6526519	C	CT	intergenic	LOC111097817\x3bLOC119873583	dist\x3d51810\x3bdist\x3d61385	.	.	intergenic	ENSCAFG00805015094\x3bENSCAFG00805015195	dist\x3d87164\x3bdist\x3d105366	.	.
chr10	6526520	A	G	intergenic	LOC111097817\x3bLOC119873583	dist\x3d51811\x3bdist\x3d61384	.	.	intergenic	ENSCAFG00805015094\x3bENSCAFG00805015195	dist\x3d87165\x3bdist\x3d105365	.	.
chr10	6534529	TAAC	T	intergenic	LOC111097817\x3bLOC119873583	dist\x3d59821\x3bdist\x3d53372	.	.	intergenic	ENSCAFG00805015094\x3bENSCAFG00805015195	dist\x3d95175\x3bdist\x3d97353	.	.
chr10	6534696	GTATA	G	intergenic	LOC111097817\x3bLOC119873583	dist\x3d59988\x3bdist\x3d53204	.	.	intergenic	ENSCAFG00805015094\x3bENSCAFG00805015195	dist\x3d95342\x3bdist\x3d97185	.	.
chr10	6535853	G	T	intergenic	LOC111097817\x3bLOC119873583	dist\x3d61144\x3bdist\x3d52051	.	.	intergenic	ENSCAFG00805015094\x3bENSCAFG00805015195	dist\x3d96498\x3bdist\x3d96032	.	.
chr10	6536372	T	C	intergenic	LOC111097817\x3bLOC119873583	dist\x3d61663\x3bdist\x3d51532	.	.	intergenic	ENSCAFG00805015094\x3bENSCAFG00805015195	dist\x3d97017\x3bdist\x3d95513	.	.
chr10	6536383	CTATCTATCTATT	C	intergenic	LOC111097817\x3bLOC119873583	dist\x3d61675\x3bdist\x3d51509	.	.	intergenic	ENSCAFG00805015094\x3bENSCAFG00805015195	dist\x3d97029\x3bdist\x3d95490	.	.
chr10	6536387	CTATCTATT	*	intergenic	LOC111097817\x3bLOC119873583	dist\x3d61678\x3bdist\x3d51509	.	.	intergenic	ENSCAFG00805015094\x3bENSCAFG00805015195	dist\x3d97032\x3bdist\x3d95490	.	.
chr10	6536762	TTA	T	intergenic	LOC111097817\x3bLOC119873583	dist\x3d62054\x3bdist\x3d51140	.	.	intergenic	ENSCAFG00805015094\x3bENSCAFG00805015195	dist\x3d97408\x3bdist\x3d95121	.	.
chr10	6536899	T	A	intergenic	LOC111097817\x3bLOC119873583	dist\x3d62190\x3bdist\x3d51005	.	.	intergenic	ENSCAFG00805015094\x3bENSCAFG00805015195	dist\x3d97544\x3bdist\x3d94986	.	.
chr10	6539431	TAA	T,TAAAA	intergenic	LOC111097817\x3bLOC119873583	dist\x3d64723\x3bdist\x3d48471	.	.	intergenic	ENSCAFG00805015094\x3bENSCAFG00805015195	dist\x3d100077\x3bdist\x3d92452	.	.
chr10	6544685	A	AT	intergenic	LOC111097817\x3bLOC119873583	dist\x3d69976\x3bdist\x3d43219	.	.	intergenic	ENSCAFG00805015094\x3bENSCAFG00805015195	dist\x3d105330\x3bdist\x3d87200	.	.
chr10	6545408	TA	TAAA,T	intergenic	LOC111097817\x3bLOC119873583	dist\x3d70699\x3bdist\x3d42496	.	.	intergenic	ENSCAFG00805015094\x3bENSCAFG00805015195	dist\x3d106053\x3bdist\x3d86477	.	.
chr10	6630733	T	A	ncRNA_intronic	LOC119873583	.	.	.	intergenic	ENSCAFG00805015094\x3bENSCAFG00805015195	dist\x3d191378\x3bdist\x3d1152	.	.
chr10	6836021	G	A	intergenic	LOC111097582\x3bLOC119873804	dist\x3d120669\x3bdist\x3d92033	.	.	intergenic	ENSCAFG00805015275\x3bENSCAFG00805015291	dist\x3d120685\x3bdist\x3d92033	.	.
chr10	7839514	A	G	intronic	TBC1D30	.	.	.	intronic	ENSCAFG00805006946	.	.	.
chr10	7973397	A	G	intergenic	LOC102156825\x3bLOC111097819	dist\x3d28551\x3bdist\x3d6744	.	.	intergenic	ENSCAFG00805007011\x3bENSCAFG00805007080	dist\x3d39868\x3bdist\x3d44031	.	.
chr10	8066846	G	GT	intronic	WIF1	.	.	.	intronic	ENSCAFG00805007080	.	.	.
chr10	8150579	A	T	intronic	LEMD3	.	.	.	intronic	ENSCAFG00805007117	.	.	.
chr10	8567385	G	GCATTAGATCTGATTCTCTAGAAAAAACAAATACAAATATATCTGT,GCATTAGATCTGATTCTCTAGAAAAAACAAATACAAATATATCTGTGAACTCCTGACATATGGAGAA	intergenic	LOC111097584\x3bLOC111097820	dist\x3d124408\x3bdist\x3d67297	.	.	intergenic	ENSCAFG00805007275\x3bENSCAFG00805007364	dist\x3d169518\x3bdist\x3d136090	.	.
chr10	8567387	G	A	intergenic	LOC111097584\x3bLOC111097820	dist\x3d124410\x3bdist\x3d67295	.	.	intergenic	ENSCAFG00805007275\x3bENSCAFG00805007364	dist\x3d169520\x3bdist\x3d136088	.	.
chr10	8675448	C	A	ncRNA_exonic	LOC111097846	.	.	.	intergenic	ENSCAFG00805007275\x3bENSCAFG00805007364	dist\x3d277581\x3bdist\x3d28027	.	.
chr10	8782872	T	TAAAACTGCTTGCTCCAATAAAAAAAAAAAAAAAAA	intronic	HMGA2	.	.	.	intronic	ENSCAFG00805007364	.	.	.
chr10	8963705	A	C	intergenic	LOC100684165\x3bLLPH	dist\x3d73633\x3bdist\x3d24062	.	.	intergenic	ENSCAFG00805007364\x3bENSCAFG00805007411	dist\x3d117708\x3bdist\x3d24254	.	.
chr10	9107329	G	T	intergenic	LOC111097585\x3bHELB	dist\x3d10111\x3bdist\x3d13512	.	.	intergenic	ENSCAFG00805007762\x3bENSCAFG00805007800	dist\x3d14947\x3bdist\x3d13556	.	.
chr10	9176080	C	G	intronic	GRIP1	.	.	.	intronic	ENSCAFG00805008244	.	.	.
chr10	9245924	T	A	intronic	GRIP1	.	.	.	intronic	ENSCAFG00805008244	.	.	.
chr10	9444659	AAAGAAAG	A	intronic	GRIP1	.	.	.	intergenic	ENSCAFG00805008541\x3bENSCAFG00805008553	dist\x3d17259\x3bdist\x3d178054	.	.
chr10	9459516	G	A	intronic	GRIP1	.	.	.	intergenic	ENSCAFG00805008541\x3bENSCAFG00805008553	dist\x3d32115\x3bdist\x3d163204	.	.
chr10	9567939	A	C	intronic	GRIP1	.	.	.	intergenic	ENSCAFG00805008541\x3bENSCAFG00805008553	dist\x3d140538\x3bdist\x3d54781	.	.
chr10	10170879	T	TGA	ncRNA_intronic	LOC102151646	.	.	.	intergenic	ENSCAFG00805008582\x3bENSCAFG00805008673	dist\x3d131496\x3bdist\x3d172052	.	.
chr10	11188125	A	AGAAAGAAAGAAAG	intergenic	RAP1B\x3bNUP107	dist\x3d10214\x3bdist\x3d11010	.	.	intergenic	ENSCAFG00805009489\x3bENSCAFG00805009736	dist\x3d10231\x3bdist\x3d11063	.	.
chr10	13210930	CCAT	C	intergenic	TSPAN8\x3bLOC119873827	dist\x3d23901\x3bdist\x3d7641	.	.	intergenic	ENSCAFG00805013034\x3bENSCAFG00805013064	dist\x3d24152\x3bdist\x3d7641	.	.
chr10	15640770	T	A	ncRNA_intronic	LOC102155615	.	.	.	intergenic	ENSCAFG00805015258\x3bENSCAFG00805015423	dist\x3d1157739\x3bdist\x3d93722	.	.
chr10	15652789	G	C	intergenic	LOC102155615\x3bLOC111097603	dist\x3d7069\x3bdist\x3d68621	.	.	intergenic	ENSCAFG00805015258\x3bENSCAFG00805015423	dist\x3d1169758\x3bdist\x3d81703	.	.
chr10	15664347	T	G	intergenic	LOC102155615\x3bLOC111097603	dist\x3d18627\x3bdist\x3d57063	.	.	intergenic	ENSCAFG00805015258\x3bENSCAFG00805015423	dist\x3d1181316\x3bdist\x3d70145	.	.
chr10	15692104	C	T	intergenic	LOC102155615\x3bLOC111097603	dist\x3d46384\x3bdist\x3d29306	.	.	intergenic	ENSCAFG00805015258\x3bENSCAFG00805015423	dist\x3d1209073\x3bdist\x3d42388	.	.
chr10	15743095	T	TG	ncRNA_intronic	LOC119876718	.	.	.	intergenic	ENSCAFG00805015434\x3bENSCAFG00805015584	dist\x3d4751\x3bdist\x3d234743	.	.
chr10	15824209	C	T	intergenic	LOC119876717\x3bLOC106559348	dist\x3d69027\x3bdist\x3d64840	.	.	intergenic	ENSCAFG00805015434\x3bENSCAFG00805015584	dist\x3d85865\x3bdist\x3d153629	.	.
chr10	15836457	T	A	intergenic	LOC119876717\x3bLOC106559348	dist\x3d81275\x3bdist\x3d52592	.	.	intergenic	ENSCAFG00805015434\x3bENSCAFG00805015584	dist\x3d98113\x3bdist\x3d141381	.	.
chr10	15845334	A	G	intergenic	LOC119876717\x3bLOC106559348	dist\x3d90152\x3bdist\x3d43715	.	.	intergenic	ENSCAFG00805015434\x3bENSCAFG00805015584	dist\x3d106990\x3bdist\x3d132504	.	.
chr10	15856851	T	C	intergenic	LOC119876717\x3bLOC106559348	dist\x3d101669\x3bdist\x3d32198	.	.	intergenic	ENSCAFG00805015434\x3bENSCAFG00805015584	dist\x3d118507\x3bdist\x3d120987	.	.
chr10	15865242	C	G	intergenic	LOC119876717\x3bLOC106559348	dist\x3d110060\x3bdist\x3d23807	.	.	intergenic	ENSCAFG00805015434\x3bENSCAFG00805015584	dist\x3d126898\x3bdist\x3d112596	.	.
chr10	15866190	T	C	intergenic	LOC119876717\x3bLOC106559348	dist\x3d111008\x3bdist\x3d22859	.	.	intergenic	ENSCAFG00805015434\x3bENSCAFG00805015584	dist\x3d127846\x3bdist\x3d111648	.	.
chr10	15887687	T	G	intergenic	LOC119876717\x3bLOC106559348	dist\x3d132505\x3bdist\x3d1362	.	.	intergenic	ENSCAFG00805015434\x3bENSCAFG00805015584	dist\x3d149343\x3bdist\x3d90151	.	.
chr10	15993765	C	T	intronic	KCNC2	.	.	.	intronic	ENSCAFG00805015584	.	.	.
chr10	16243629	A	T	intronic	CAPS2	.	.	.	intronic	ENSCAFG00805016100	.	.	.
chr10	16261470	C	T	intronic	CAPS2	.	.	.	intronic	ENSCAFG00805016100	.	.	.
chr10	16340798	G	A	intronic	GLIPR1	.	.	.	intronic	ENSCAFG00805016451	.	.	.
chr10	16463929	CTT	C	intergenic	LOC119873562\x3bOR6C2F	dist\x3d24720\x3bdist\x3d13122	.	.	intergenic	ENSCAFG00805016486\x3bENSCAFG00805016538	dist\x3d47181\x3bdist\x3d124841	.	.
chr10	16463933	CTTTCTTTCTTTCTTTCTTTCTTTCTTTCTTTCTTTCTTTTCTTTTTCTT	C	intergenic	LOC119873562\x3bOR6C2F	dist\x3d24724\x3bdist\x3d13071	.	.	intergenic	ENSCAFG00805016486\x3bENSCAFG00805016538	dist\x3d47185\x3bdist\x3d124790	.	.
chr10	16531228	G	A	intergenic	OR6C2F\x3bLOC119873748	dist\x3d53237\x3bdist\x3d33510	.	.	intergenic	ENSCAFG00805016486\x3bENSCAFG00805016538	dist\x3d114479\x3bdist\x3d57544	.	.
chr10	16570172	CA	C	intergenic	LOC119873748\x3bOR6C35	dist\x3d4498\x3bdist\x3d18599	.	.	intergenic	ENSCAFG00805016486\x3bENSCAFG00805016538	dist\x3d153424\x3bdist\x3d18599	.	.
chr10	16642036	G	T	intergenic	OR6C17\x3bLOC119873749	dist\x3d19294\x3bdist\x3d58412	.	.	intergenic	ENSCAFG00805016574\x3bENSCAFG00805016818	dist\x3d19294\x3bdist\x3d58492	.	.
chr10	16788913	G	GTT	intergenic	LOC100685032\x3bLOC119873751	dist\x3d13661\x3bdist\x3d54020	.	.	intergenic	ENSCAFG00805016856\x3bENSCAFG00805016877	dist\x3d73804\x3bdist\x3d99332	.	.
chr10	16932915	C	T	intergenic	OR6C6K\x3bLOC119876698	dist\x3d43544\x3bdist\x3d16854	.	.	intergenic	ENSCAFG00805016900\x3bENSCAFG00805016940	dist\x3d36176\x3bdist\x3d21516	.	.
chr10	17325735	T	G	intergenic	LOC119873565\x3bLOC608046	dist\x3d15836\x3bdist\x3d11072	.	.	intergenic	ENSCAFG00805017364\x3bENSCAFG00805017469	dist\x3d17023\x3bdist\x3d137245	.	.
chr10	17868628	G	A	intronic	PLXNB2	.	.	.	intronic	ENSCAFG00805020567	.	.	.
chr10	18172371	A	AG	intergenic	PIM3\x3bLOC119873600	dist\x3d2338\x3bdist\x3d1078	.	.	intergenic	ENSCAFG00805022990\x3bENSCAFG00805023144	dist\x3d2402\x3bdist\x3d21051	.	.
chr10	22474383	CCGGGGGG	C	intergenic	SHISAL1\x3bPARVG	dist\x3d8176\x3bdist\x3d11339	.	.	intergenic	ENSCAFG00805029167\x3bENSCAFG00805029214	dist\x3d1051\x3bdist\x3d12979	.	.
chr10	26775301	C	CCTTTTCTTTTCTTTTCTTTTCTTTTCTTTT	intronic	PDGFB	.	.	.	intronic	ENSCAFG00805018888	.	.	.
chr10	31137523	TTCCTTCCTTCCTTCCTTCCTTTC	T,TCTTCCTTCCTTCCTTCCTTTC	intronic	LARGE1	.	.	.	intronic	ENSCAFG00805005247	.	.	.
chr10	37646718	A	C	intergenic	LOC100688434\x3bLOC111097843	dist\x3d97332\x3bdist\x3d82899	.	.	intergenic	ENSCAFG00805011738\x3bENSCAFG00805011803	dist\x3d97332\x3bdist\x3d273441	.	.
chr10	42072823	GAAGA	G	intergenic	IL1R2\x3bMAP4K4	dist\x3d15768\x3bdist\x3d67687	.	.	intergenic	ENSCAFG00805007055\x3bENSCAFG00805008804	dist\x3d15504\x3bdist\x3d70357	.	.
chr10	42072826	GAAAA	*	intergenic	IL1R2\x3bMAP4K4	dist\x3d15770\x3bdist\x3d67684	.	.	intergenic	ENSCAFG00805007055\x3bENSCAFG00805008804	dist\x3d15506\x3bdist\x3d70354	.	.
chr10	43364157	TTTG	T	intronic	CHST10	.	.	.	intronic	ENSCAFG00805010883	.	.	.
chr10	52303679	TTTAA	T	ncRNA_intronic	LOC111097747	.	.	.	ncRNA_intronic	ENSCAFG00805010672	.	.	.
chr10	54687292	G	GAAAGGAAAGGAAAGGAAAGGAAAGA,GAAAGGAAAGGAAAGGAAAGGAAAGGAAAGA	intergenic	LOC100683314\x3bLOC119873777	dist\x3d374258\x3bdist\x3d466742	.	.	intergenic	ENSCAFG00805011458\x3bENSCAFG00805011584	dist\x3d441634\x3bdist\x3d1288434	.	.
chr10	57179656	A	ACAAC	intronic	RTN4	.	.	.	intronic	ENSCAFG00805015857	.	.	.
chr10	58072930	C	A	ncRNA_intronic	LOC119873681	.	.	.	intergenic	ENSCAFG00805006162\x3bENSCAFG00805006366	dist\x3d24271\x3bdist\x3d134539	.	.
chr10	58129547	A	T	intergenic	LOC119873681\x3bLOC111097852	dist\x3d43123\x3bdist\x3d21650	.	.	intergenic	ENSCAFG00805006162\x3bENSCAFG00805006366	dist\x3d80888\x3bdist\x3d77922	.	.
chr10	59028951	C	A	ncRNA_intronic	LOC111097760	.	.	.	intergenic	ENSCAFG00805006423\x3bENSCAFG00805006440	dist\x3d491275\x3bdist\x3d266507	.	.
chr10	59707094	G	A	intronic	VRK2	.	.	.	intergenic	ENSCAFG00805006440\x3bENSCAFG00805006544	dist\x3d411433\x3bdist\x3d3237	.	.
chr10	60406377	G	A	intergenic	LOC111097768\x3bLOC111097769	dist\x3d129639\x3bdist\x3d215507	.	.	ncRNA_intronic	ENSCAFG00805007050	.	.	.
chr10	60640313	A	T	ncRNA_intronic	LOC111097769	.	.	.	ncRNA_intronic	ENSCAFG00805007331	.	.	.
chr10	60829718	A	T	ncRNA_intronic	LOC102154692	.	.	.	intergenic	ENSCAFG00805007331\x3bENSCAFG00805007522	dist\x3d179454\x3bdist\x3d1044889	.	.
chr10	61672142	GAAATAGAAAAGAAAGAAAAGA	G	intergenic	LOC102155088\x3bLOC111097771	dist\x3d59133\x3bdist\x3d44925	.	.	intergenic	ENSCAFG00805007331\x3bENSCAFG00805007522	dist\x3d1021879\x3bdist\x3d202444	.	.
chr10	61672183	AAAGAAAAGAAAAGAAAAGAAAAGAAAAGAAAAGCCAATAAATTAAAGTATAAATTCGAACTTATTAATTAGGACGTAATCCTTAC	A	intergenic	LOC102155088\x3bLOC111097771	dist\x3d59174\x3bdist\x3d44820	.	.	intergenic	ENSCAFG00805007331\x3bENSCAFG00805007522	dist\x3d1021920\x3bdist\x3d202339	.	.
chr10	61672274	GAAGCCACCCTAAATAAA	G,GAAAGCCACCCTAAATAAA	intergenic	LOC102155088\x3bLOC111097771	dist\x3d59265\x3bdist\x3d44797	.	.	intergenic	ENSCAFG00805007331\x3bENSCAFG00805007522	dist\x3d1022011\x3bdist\x3d202316	.	.
chr10	61865352	G	A	upstream	LOC102154951	dist\x3d128	.	.	intergenic	ENSCAFG00805007331\x3bENSCAFG00805007522	dist\x3d1215088\x3bdist\x3d9255	.	.
chr10	69125918	A	C	intronic	ANTXR1	.	.	.	intronic	ENSCAFG00805006788	.	.	.
chr10	69125934	CGG	C	intronic	ANTXR1	.	.	.	intronic	ENSCAFG00805006788	.	.	.
chr10	69125937	CCCGGGGGGGATTGCCGCGGGGGCTGGTGGGCCTCGGGGGCGCTGCAGCCTG	C	intronic	ANTXR1	.	.	.	intronic	ENSCAFG00805006788	.	.	.
chr11	147508	G	C	ncRNA_intronic	LOC119876782	.	.	.	intergenic	NONE\x3bENSCAFG00805010607	dist\x3dNONE\x3bdist\x3d84391	.	.
chr11	230692	T	C	ncRNA_intronic	LOC119876782	.	.	.	intergenic	NONE\x3bENSCAFG00805010607	dist\x3dNONE\x3bdist\x3d1207	.	.
chr11	345369	G	A	intergenic	LOC119876784\x3bZFP62	dist\x3d11863\x3bdist\x3d11339	.	.	intergenic	ENSCAFG00805010665\x3bENSCAFG00805010755	dist\x3d14123\x3bdist\x3d11343	.	.
chr11	572263	G	A	ncRNA_exonic	TRNAP-UGG	.	.	.	intergenic	ENSCAFG00805010947\x3bENSCAFG00805010998	dist\x3d28557\x3bdist\x3d4450	.	.
chr11	964519	G	A	intronic	LOC481472	.	.	.	intergenic	ENSCAFG00805011610\x3bENSCAFG00805011649	dist\x3d106429\x3bdist\x3d19563	.	.
chr11	971833	T	C	intronic	LOC481472	.	.	.	intergenic	ENSCAFG00805011610\x3bENSCAFG00805011649	dist\x3d113743\x3bdist\x3d12249	.	.
chr11	1008638	T	TGAGA	intronic	LOC481472	.	.	.	intergenic	ENSCAFG00805011649\x3bENSCAFG00805011750	dist\x3d22334\x3bdist\x3d12655	.	.
chr11	1044758	ATGTT	A	intronic	LOC481472	.	.	.	intronic	ENSCAFG00805011750	.	.	.
chr11	1044761	T	*	intronic	LOC481472	.	.	.	intronic	ENSCAFG00805011750	.	.	.
chr11	1118133	AC	A	intergenic	LOC119873847\x3bLOC119876776	dist\x3d6394\x3bdist\x3d2024	.	.	intergenic	ENSCAFG00805011899\x3bENSCAFG00805011922	dist\x3d9306\x3bdist\x3d13459	.	.
chr11	1757380	CGGGCGGGGCGGGGCG	C,CGGGGCGGGGCGGGGCG	intronic	RASGEF1C	.	.	.	intronic	ENSCAFG00805014157	.	.	.
chr11	2013326	C	A	intronic	RNF130	.	.	.	intronic	ENSCAFG00805004955	.	.	.
chr11	2218280	C	T	intronic	MAML1	.	.	.	intronic	ENSCAFG00805005418	.	.	.
chr11	2314899	C	A	upstream	HNRNPH1	dist\x3d979	.	.	intergenic	ENSCAFG00805005768\x3bENSCAFG00805005905	dist\x3d33062\x3bdist\x3d1013	.	.
chr11	2558464	A	T	intronic	ADAMTS2	.	.	.	intronic	ENSCAFG00805006406	.	.	.
chr11	2685867	A	T	intronic	ADAMTS2	.	.	.	intronic	ENSCAFG00805006406	.	.	.
chr11	2978505	A	AT	intergenic	OR1AD1\x3bLOC607157	dist\x3d1365\x3bdist\x3d14932	.	.	intergenic	ENSCAFG00805006939\x3bENSCAFG00805006959	dist\x3d1365\x3bdist\x3d7674	.	.
chr11	3013387	C	T	ncRNA_intronic	LOC119876790	.	.	.	intergenic	ENSCAFG00805007002\x3bENSCAFG00805007038	dist\x3d3023\x3bdist\x3d118144	.	.
chr11	3119849	G	A	intergenic	LOC119873850\x3bOR1X2	dist\x3d39336\x3bdist\x3d11682	.	.	intergenic	ENSCAFG00805007002\x3bENSCAFG00805007038	dist\x3d109485\x3bdist\x3d11682	.	.
chr11	3285912	G	A	intronic	COL23A1	.	.	.	intronic	ENSCAFG00805007363	.	.	.
chr11	3316820	C	T	ncRNA_intronic	LOC119873851	.	.	.	intronic	ENSCAFG00805007363	.	.	.
chr11	3409291	C	T	intronic	COL23A1	.	.	.	intronic	ENSCAFG00805007363	.	.	.
chr11	3458464	G	A	intronic	COL23A1	.	.	.	intronic	ENSCAFG00805007363	.	.	.
chr11	3549140	CAT	C	intronic	COL23A1	.	.	.	intronic	ENSCAFG00805007363	.	.	.
chr11	3556848	A	T	intronic	COL23A1	.	.	.	intronic	ENSCAFG00805007363	.	.	.
chr11	3869223	TA	T	intronic	YTHDC2	.	.	.	intronic	ENSCAFG00805008324	.	.	.
chr11	3935199	C	T	ncRNA_intronic	LOC119876791	.	.	.	intergenic	ENSCAFG00805008324\x3bENSCAFG00805008464	dist\x3d54883\x3bdist\x3d178211	.	.
chr11	3950994	T	TAA	ncRNA_intronic	LOC102156427	.	.	.	intergenic	ENSCAFG00805008324\x3bENSCAFG00805008464	dist\x3d70678\x3bdist\x3d162416	.	.
chr11	3963712	C	CT	ncRNA_intronic	LOC102156427	.	.	.	intergenic	ENSCAFG00805008324\x3bENSCAFG00805008464	dist\x3d83396\x3bdist\x3d149698	.	.
chr11	3963893	A	ATGGGATCCTTGGGTGGCGCAGCGGTTTGGCGCCTGCCTTTGGCCCAGGGCGCGATCCTGG,ATGGGATCCTTGGGTGGCGCAGCGGTTTGGCGCCTGCCTTTGGCCCAGGGCGCG	ncRNA_intronic	LOC102156427	.	.	.	intergenic	ENSCAFG00805008324\x3bENSCAFG00805008464	dist\x3d83577\x3bdist\x3d149517	.	.
chr11	3963895	A	G,T	ncRNA_intronic	LOC102156427	.	.	.	intergenic	ENSCAFG00805008324\x3bENSCAFG00805008464	dist\x3d83579\x3bdist\x3d149515	.	.
chr11	3985401	C	T	intergenic	LOC102156427\x3bLOC119874018	dist\x3d3907\x3bdist\x3d41416	.	.	intergenic	ENSCAFG00805008324\x3bENSCAFG00805008464	dist\x3d105085\x3bdist\x3d128009	.	.
chr11	3990047	T	TTTCTTTCTTTC,TTTCTTTCTTTCTTTTTCTTTCTTTCTTTCTTTCTTTCTTTCTTTCTTTCTTTCTTTCTTCTTTCTTTCTCTTTC	intergenic	LOC102156427\x3bLOC119874018	dist\x3d8553\x3bdist\x3d36770	.	.	intergenic	ENSCAFG00805008324\x3bENSCAFG00805008464	dist\x3d109731\x3bdist\x3d123363	.	.
chr11	4052296	T	C	ncRNA_intronic	LOC119874018	.	.	.	intergenic	ENSCAFG00805008324\x3bENSCAFG00805008464	dist\x3d171980\x3bdist\x3d61114	.	.
chr11	4055299	T	A	ncRNA_intronic	LOC119874018	.	.	.	intergenic	ENSCAFG00805008324\x3bENSCAFG00805008464	dist\x3d174983\x3bdist\x3d58111	.	.
chr11	4059658	G	A	ncRNA_intronic	LOC119874018	.	.	.	intergenic	ENSCAFG00805008324\x3bENSCAFG00805008464	dist\x3d179342\x3bdist\x3d53752	.	.
chr11	4136941	C	G	ncRNA_intronic	LOC111097982	.	.	.	ncRNA_intronic	ENSCAFG00805008464	.	.	.
chr11	4136955	C	G	ncRNA_intronic	LOC111097982	.	.	.	ncRNA_intronic	ENSCAFG00805008464	.	.	.
chr11	4138008	C	A	ncRNA_intronic	LOC111097982	.	.	.	ncRNA_intronic	ENSCAFG00805008464	.	.	.
chr11	4138020	A	T	ncRNA_intronic	LOC111097982	.	.	.	ncRNA_intronic	ENSCAFG00805008464	.	.	.
chr11	4149541	CT	C	ncRNA_intronic	LOC111097982	.	.	.	ncRNA_intronic	ENSCAFG00805008464	.	.	.
chr11	4149548	TTC	T	ncRNA_intronic	LOC111097982	.	.	.	ncRNA_intronic	ENSCAFG00805008464	.	.	.
chr11	4149555	CCT	C	ncRNA_intronic	LOC111097982	.	.	.	ncRNA_intronic	ENSCAFG00805008464	.	.	.
chr11	4162901	G	*	ncRNA_intronic	LOC111097982	.	.	.	ncRNA_intronic	ENSCAFG00805008464	.	.	.
chr11	4168136	T	TCC	ncRNA_intronic	LOC111097982	.	.	.	ncRNA_intronic	ENSCAFG00805008464	.	.	.
chr11	4205844	G	A	ncRNA_intronic	LOC111097982	.	.	.	ncRNA_intronic	ENSCAFG00805008464	.	.	.
chr11	4234341	T	TTCTCTCTCTCTC	ncRNA_intronic	LOC111097982	.	.	.	ncRNA_intronic	ENSCAFG00805008464	.	.	.
chr11	4236985	CGCGGGGCGGGGCGG	C	upstream\x3bdownstream	KCNN2\x3bLOC111097982	dist\x3d745\x3bdist\x3d81	.	.	ncRNA_exonic	ENSCAFG00805008464	.	.	.
chr11	4236988	GGGGCGGGGCGGGCGGGGCGGGGC	*	upstream\x3bdownstream	KCNN2\x3bLOC111097982	dist\x3d747\x3bdist\x3d83	.	.	ncRNA_exonic	ENSCAFG00805008464	.	.	.
chr11	4245112	GTTATC	G	intronic	KCNN2	.	.	.	intergenic	ENSCAFG00805008464\x3bENSCAFG00805008490	dist\x3d6947\x3bdist\x3d16382	.	.
chr11	4245117	C	*	intronic	KCNN2	.	.	.	intergenic	ENSCAFG00805008464\x3bENSCAFG00805008490	dist\x3d6951\x3bdist\x3d16382	.	.
chr11	4280362	T	TC	intronic	KCNN2	.	.	.	UTR3	ENSCAFG00805008529	ENSCAFT00805015596:c.*585_*586insC	.	.
chr11	4376085	G	C	intronic	KCNN2	.	.	.	intronic	ENSCAFG00805008646\x3bENSCAFG00805008686	.	.	.
chr11	4390738	CTTTTTTT	C	intronic	KCNN2	.	.	.	intronic	ENSCAFG00805008646\x3bENSCAFG00805008686	.	.	.
chr11	4860588	C	CCACACA	intergenic	KCNN2\x3bLOC119874019	dist\x3d168319\x3bdist\x3d177044	.	.	intergenic	ENSCAFG00805008646\x3bENSCAFG00805008867	dist\x3d167902\x3bdist\x3d290606	.	.
chr11	4929085	T	TATA	intergenic	KCNN2\x3bLOC119874019	dist\x3d236816\x3bdist\x3d108547	.	.	intergenic	ENSCAFG00805008646\x3bENSCAFG00805008867	dist\x3d236399\x3bdist\x3d222109	.	.
chr11	4942840	C	T	intergenic	KCNN2\x3bLOC119874019	dist\x3d250571\x3bdist\x3d94792	.	.	intergenic	ENSCAFG00805008646\x3bENSCAFG00805008867	dist\x3d250154\x3bdist\x3d208354	.	.
chr11	5149835	CCCCCCCCCCACACA	C	intergenic	LOC119876777\x3bTRIM36	dist\x3d19005\x3bdist\x3d3052	.	.	intergenic	ENSCAFG00805008646\x3bENSCAFG00805008867	dist\x3d457150\x3bdist\x3d1345	.	.
chr11	5206280	CGGGACTCGATCCT	C	intergenic	TRIM36\x3bLOC119873852	dist\x3d8666\x3bdist\x3d13468	.	.	intergenic	ENSCAFG00805008867\x3bENSCAFG00805008924	dist\x3d8870\x3bdist\x3d7507	.	.
chr11	5262265	AG	A	intronic	PGGT1B	.	.	.	intronic	ENSCAFG00805008991	.	.	.
chr11	5293329	C	T	intergenic	PGGT1B\x3bCCDC112	dist\x3d2723\x3bdist\x3d2002	.	.	intergenic	ENSCAFG00805008991\x3bENSCAFG00805009096	dist\x3d2739\x3bdist\x3d2923	.	.
chr11	5329969	G	A	intergenic	LOC119876793\x3bLOC100682743	dist\x3d4759\x3bdist\x3d19022	.	.	intronic	ENSCAFG00805009096	.	.	.
chr11	5501370	G	A	ncRNA_intronic	LOC119873853	.	.	.	intergenic	ENSCAFG00805009197\x3bENSCAFG00805009284	dist\x3d4471\x3bdist\x3d15720	.	.
chr11	5571897	G	A	intergenic	LOC100687002\x3bTICAM2	dist\x3d21516\x3bdist\x3d10481	.	.	intergenic	ENSCAFG00805009309\x3bENSCAFG00805009342	dist\x3d21516\x3bdist\x3d8496	.	.
chr11	5764776	GA	G	intergenic	LOC111097989\x3bCDO1	dist\x3d3963\x3bdist\x3d18597	.	.	intergenic	ENSCAFG00805009399\x3bENSCAFG00805009446	dist\x3d56860\x3bdist\x3d18597	.	.
chr11	5952470	A	T	intergenic	LOC119874020\x3bLVRN	dist\x3d14656\x3bdist\x3d2381	.	.	intergenic	ENSCAFG00805009610\x3bENSCAFG00805009816	dist\x3d70748\x3bdist\x3d2136	.	.
chr11	6305043	T	A	intergenic	COMMD10\x3bLOC119873855	dist\x3d49068\x3bdist\x3d39460	.	.	intergenic	ENSCAFG00805010028\x3bENSCAFG00805010266	dist\x3d46874\x3bdist\x3d84893	.	.
chr11	6336774	T	A	intergenic	COMMD10\x3bLOC119873855	dist\x3d80799\x3bdist\x3d7729	.	.	intergenic	ENSCAFG00805010028\x3bENSCAFG00805010266	dist\x3d78605\x3bdist\x3d53162	.	.
chr11	6358767	C	A	intergenic	LOC119873855\x3bSEMA6A	dist\x3d3292\x3bdist\x3d28690	.	.	intergenic	ENSCAFG00805010028\x3bENSCAFG00805010266	dist\x3d100598\x3bdist\x3d31169	.	.
chr11	6607954	G	C	ncRNA_intronic	LOC102152574	.	.	.	ncRNA_intronic	ENSCAFG00805010359	.	.	.
chr11	6640558	CA	CTTTCTTTCTTTCTTTCTTTA,C	ncRNA_intronic	LOC102152574	.	.	.	ncRNA_intronic	ENSCAFG00805010359	.	.	.
chr11	6643331	TTTTA	T	ncRNA_intronic	LOC102152574	.	.	.	ncRNA_intronic	ENSCAFG00805010359	.	.	.
chr11	6679898	A	G	ncRNA_intronic	LOC102152574	.	.	.	intergenic	ENSCAFG00805010359\x3bENSCAFG00805010387	dist\x3d31668\x3bdist\x3d1175219	.	.
chr11	6680548	T	TAAAATAAAATAAAATAAAATAAA	ncRNA_intronic	LOC102152574	.	.	.	intergenic	ENSCAFG00805010359\x3bENSCAFG00805010387	dist\x3d32318\x3bdist\x3d1174569	.	.
chr11	6750843	T	TTCTTTCTTTCTTTCTTTCTTTC	intergenic	LOC102152574\x3bLOC119873857	dist\x3d51864\x3bdist\x3d305235	.	.	intergenic	ENSCAFG00805010359\x3bENSCAFG00805010387	dist\x3d102613\x3bdist\x3d1104274	.	.
chr11	6776912	C	A	intergenic	LOC102152574\x3bLOC119873857	dist\x3d77933\x3bdist\x3d279166	.	.	intergenic	ENSCAFG00805010359\x3bENSCAFG00805010387	dist\x3d128682\x3bdist\x3d1078205	.	.
chr11	6831364	C	T	intergenic	LOC102152574\x3bLOC119873857	dist\x3d132385\x3bdist\x3d224714	.	.	intergenic	ENSCAFG00805010359\x3bENSCAFG00805010387	dist\x3d183134\x3bdist\x3d1023753	.	.
chr11	6861091	G	A	intergenic	LOC102152574\x3bLOC119873857	dist\x3d162112\x3bdist\x3d194987	.	.	intergenic	ENSCAFG00805010359\x3bENSCAFG00805010387	dist\x3d212861\x3bdist\x3d994026	.	.
chr11	6992343	C	G	intergenic	LOC102152574\x3bLOC119873857	dist\x3d293364\x3bdist\x3d63735	.	.	intergenic	ENSCAFG00805010359\x3bENSCAFG00805010387	dist\x3d344113\x3bdist\x3d862774	.	.
chr11	7001236	A	G	intergenic	LOC102152574\x3bLOC119873857	dist\x3d302257\x3bdist\x3d54842	.	.	intergenic	ENSCAFG00805010359\x3bENSCAFG00805010387	dist\x3d353006\x3bdist\x3d853881	.	.
chr11	7092045	C	T	ncRNA_intronic	LOC119873857	.	.	.	intergenic	ENSCAFG00805010359\x3bENSCAFG00805010387	dist\x3d443815\x3bdist\x3d763072	.	.
chr11	7096656	T	G	ncRNA_intronic	LOC119873857	.	.	.	intergenic	ENSCAFG00805010359\x3bENSCAFG00805010387	dist\x3d448426\x3bdist\x3d758461	.	.
chr11	7103690	G	GCCCCCGC,GCCCCCCCCC	ncRNA_intronic	LOC119873857	.	.	.	intergenic	ENSCAFG00805010359\x3bENSCAFG00805010387	dist\x3d455460\x3bdist\x3d751427	.	.
chr11	7148856	AAAAAAAACAAAC	A	ncRNA_intronic	LOC119873857	.	.	.	intergenic	ENSCAFG00805010359\x3bENSCAFG00805010387	dist\x3d500627\x3bdist\x3d706249	.	.
chr11	7148860	A	*	ncRNA_intronic	LOC119873857	.	.	.	intergenic	ENSCAFG00805010359\x3bENSCAFG00805010387	dist\x3d500630\x3bdist\x3d706257	.	.
chr11	7148868	CA	*	ncRNA_intronic	LOC119873857	.	.	.	intergenic	ENSCAFG00805010359\x3bENSCAFG00805010387	dist\x3d500638\x3bdist\x3d706249	.	.
chr11	7318471	C	T	intergenic	LOC119873857\x3bLOC119874021	dist\x3d33403\x3bdist\x3d265366	.	.	intergenic	ENSCAFG00805010359\x3bENSCAFG00805010387	dist\x3d670241\x3bdist\x3d536646	.	.
chr11	7334844	A	C	intergenic	LOC119873857\x3bLOC119874021	dist\x3d49776\x3bdist\x3d248993	.	.	intergenic	ENSCAFG00805010359\x3bENSCAFG00805010387	dist\x3d686614\x3bdist\x3d520273	.	.
chr11	7344916	T	C	intergenic	LOC119873857\x3bLOC119874021	dist\x3d59848\x3bdist\x3d238921	.	.	intergenic	ENSCAFG00805010359\x3bENSCAFG00805010387	dist\x3d696686\x3bdist\x3d510201	.	.
chr11	7372810	G	T	intergenic	LOC119873857\x3bLOC119874021	dist\x3d87742\x3bdist\x3d211027	.	.	intergenic	ENSCAFG00805010359\x3bENSCAFG00805010387	dist\x3d724580\x3bdist\x3d482307	.	.
chr11	7405478	TG	T	intergenic	LOC119873857\x3bLOC119874021	dist\x3d120411\x3bdist\x3d178358	.	.	intergenic	ENSCAFG00805010359\x3bENSCAFG00805010387	dist\x3d757249\x3bdist\x3d449638	.	.
chr11	7918660	G	T	intergenic	LOC100687242\x3bLOC106559451	dist\x3d61316\x3bdist\x3d6419	.	.	intergenic	ENSCAFG00805010430\x3bENSCAFG00805010508	dist\x3d60969\x3bdist\x3d6428	.	.
chr11	8328463	T	C	ncRNA_intronic	LOC102152834	.	.	.	intergenic	ENSCAFG00805010553\x3bENSCAFG00805010681	dist\x3d125465\x3bdist\x3d203811	.	.
chr11	8530345	C	T	intergenic	LOC102153083\x3bDTWD2	dist\x3d22879\x3bdist\x3d3735	.	.	intergenic	ENSCAFG00805010553\x3bENSCAFG00805010681	dist\x3d327347\x3bdist\x3d1929	.	.
chr11	8923894	G	A	intronic	TNFAIP8	.	.	.	intronic	ENSCAFG00805011237	.	.	.
chr11	9006202	G	A	intronic	HSD17B4	.	.	.	intronic	ENSCAFG00805011613	.	.	.
chr11	9191628	GCAGAGCAGCAGTCCCCTCA	G	intergenic	LOC106559456\x3bLOC119874004	dist\x3d2021\x3bdist\x3d3563	.	.	intergenic	ENSCAFG00805011747\x3bENSCAFG00805011795	dist\x3d58540\x3bdist\x3d35704	.	.
chr11	9191649	GGCAGC	G	intergenic	LOC106559456\x3bLOC119874004	dist\x3d2042\x3bdist\x3d3556	.	.	intergenic	ENSCAFG00805011747\x3bENSCAFG00805011795	dist\x3d58561\x3bdist\x3d35697	.	.
chr11	9191653	GCAGGGCAGCAGGCCTCGCAAGGCATCAGGGCAGCAGGCCTCTCAGGACAGCAGGGCTGTAGGCCTCGCAGGGAAGCAGAGTAGGTGTCTCAGGGCAGCAGGGTTGATGGTGTCCCAGGGTAGCAGAAGGCAGGCCTCTCAGGGCAGTAGGGTAGCAGGAGTCTCAGGTCAGTAATGCATCAGGCCTCGCAAGGCAT	*	intergenic	LOC106559456\x3bLOC119874004	dist\x3d2045\x3bdist\x3d3532	.	.	intergenic	ENSCAFG00805011747\x3bENSCAFG00805011795	dist\x3d58564\x3bdist\x3d35673	.	.
chr11	9203654	G	A	intergenic	LOC119874004\x3bLOC119876761	dist\x3d5525\x3bdist\x3d23288	.	.	intergenic	ENSCAFG00805011747\x3bENSCAFG00805011795	dist\x3d70565\x3bdist\x3d23697	.	.
chr11	9343069	T	C	intergenic	LOC119876761\x3bLOC119876778	dist\x3d114981\x3bdist\x3d8643	.	.	intronic	ENSCAFG00805012017	.	.	.
chr11	9344446	C	G	intergenic	LOC119876761\x3bLOC119876778	dist\x3d116358\x3bdist\x3d7266	.	.	intronic	ENSCAFG00805012017	.	.	.
chr11	9353691	AT	A	intronic	LOC119876778	.	.	.	intronic	ENSCAFG00805012017	.	.	.
chr11	9364600	C	T	intronic	LOC119876778	.	.	.	intronic	ENSCAFG00805012017	.	.	.
chr11	9403062	A	G	intergenic	LOC119876778\x3bLOC102151165	dist\x3d27303\x3bdist\x3d33353	.	.	intronic	ENSCAFG00805012017	.	.	.
chr11	9404038	T	G	intergenic	LOC119876778\x3bLOC102151165	dist\x3d28279\x3bdist\x3d32377	.	.	intronic	ENSCAFG00805012017	.	.	.
chr11	9414859	G	A	intergenic	LOC119876778\x3bLOC102151165	dist\x3d39100\x3bdist\x3d21556	.	.	intronic	ENSCAFG00805012017	.	.	.
chr11	9425023	C	T	intergenic	LOC119876778\x3bLOC102151165	dist\x3d49264\x3bdist\x3d11392	.	.	intronic	ENSCAFG00805012017	.	.	.
chr11	9486904	GAATA	G	intergenic	LOC102151165\x3bLOC111097922	dist\x3d33166\x3bdist\x3d13082	.	.	intergenic	ENSCAFG00805012017\x3bENSCAFG00805012131	dist\x3d35797\x3bdist\x3d698887	.	.
chr11	9497874	C	T	intergenic	LOC102151165\x3bLOC111097922	dist\x3d44135\x3bdist\x3d2116	.	.	intergenic	ENSCAFG00805012017\x3bENSCAFG00805012131	dist\x3d46766\x3bdist\x3d687921	.	.
chr11	9507175	A	T	intergenic	LOC111097922\x3bLOC111097922	dist\x3d5184\x3bdist\x3d14343	.	.	intergenic	ENSCAFG00805012017\x3bENSCAFG00805012131	dist\x3d56067\x3bdist\x3d678620	.	.
chr11	9613679	C	CA	intergenic	LOC111097922\x3bLOC100684353	dist\x3d71459\x3bdist\x3d121551	.	.	intergenic	ENSCAFG00805012017\x3bENSCAFG00805012131	dist\x3d162571\x3bdist\x3d572116	.	.
chr11	9674411	C	T	intergenic	LOC111097922\x3bLOC100684353	dist\x3d132191\x3bdist\x3d60819	.	.	intergenic	ENSCAFG00805012017\x3bENSCAFG00805012131	dist\x3d223303\x3bdist\x3d511384	.	.
chr11	9764635	C	T	intergenic	LOC100684353\x3bLOC119874007	dist\x3d27629\x3bdist\x3d12300	.	.	intergenic	ENSCAFG00805012017\x3bENSCAFG00805012131	dist\x3d313527\x3bdist\x3d421160	.	.
chr11	9997484	A	C	intergenic	LOC100686979\x3bLOC100686900	dist\x3d12467\x3bdist\x3d135719	.	.	intergenic	ENSCAFG00805012017\x3bENSCAFG00805012131	dist\x3d546376\x3bdist\x3d188311	.	.
chr11	10030612	C	T	intergenic	LOC100686979\x3bLOC100686900	dist\x3d45595\x3bdist\x3d102591	.	.	intergenic	ENSCAFG00805012017\x3bENSCAFG00805012131	dist\x3d579504\x3bdist\x3d155183	.	.
chr11	10141032	C	CTAAT	intergenic	LOC100686900\x3bLOC119874091	dist\x3d6887\x3bdist\x3d44763	.	.	intergenic	ENSCAFG00805012017\x3bENSCAFG00805012131	dist\x3d689924\x3bdist\x3d44763	.	.
chr11	10223670	A	AAAATAAATAAAT	intergenic	LOC119874091\x3bPRR16	dist\x3d37770\x3bdist\x3d43846	.	.	intergenic	ENSCAFG00805012131\x3bENSCAFG00805012242	dist\x3d37770\x3bdist\x3d67075	.	.
chr11	10331813	A	C	intronic	PRR16	.	.	.	intronic	ENSCAFG00805012242	.	.	.
chr11	10524595	T	TATCTATCC	intergenic	PRR16\x3bLOC119873864	dist\x3d58450\x3bdist\x3d28828	.	.	intronic	ENSCAFG00805012242	.	.	.
chr11	10682557	C	T	intergenic	LOC119873865\x3bLOC119876762	dist\x3d105943\x3bdist\x3d60156	.	.	intergenic	ENSCAFG00805012242\x3bENSCAFG00805012364	dist\x3d105864\x3bdist\x3d131282	.	.
chr11	10765860	T	C	intergenic	LOC119876762\x3bLOC119876795	dist\x3d1735\x3bdist\x3d45753	.	.	intergenic	ENSCAFG00805012242\x3bENSCAFG00805012364	dist\x3d189167\x3bdist\x3d47979	.	.
chr11	11179117	A	C	intergenic	LOC119876794\x3bLOC102151636	dist\x3d258818\x3bdist\x3d21400	.	.	intergenic	ENSCAFG00805004906\x3bENSCAFG00805004913	dist\x3d261398\x3bdist\x3d27834	.	.
chr11	11290090	A	C	intronic	LOC102151636	.	.	.	intergenic	ENSCAFG00805004939\x3bENSCAFG00805004961	dist\x3d15766\x3bdist\x3d59829	.	.
chr11	11795846	G	C	ncRNA_intronic	LOC106559531	.	.	.	intergenic	ENSCAFG00805004977\x3bENSCAFG00805005061	dist\x3d95080\x3bdist\x3d39106	.	.
chr11	12561454	G	A	intronic	SNX2	.	.	.	intronic	ENSCAFG00805005525	.	.	.
chr11	12686507	G	A	intronic	SNX24	.	.	.	intronic	ENSCAFG00805005616	.	.	.
chr11	12742827	CTCTT	C	ncRNA_intronic	LOC102152525	.	.	.	intronic	ENSCAFG00805005616	.	.	.
chr11	12801928	G	A	intergenic	PPIC\x3bPRDM6	dist\x3d11785\x3bdist\x3d36179	.	.	intergenic	ENSCAFG00805005692\x3bENSCAFG00805005750	dist\x3d11184\x3bdist\x3d36781	.	.
chr11	12804539	G	GC	intergenic	PPIC\x3bPRDM6	dist\x3d14396\x3bdist\x3d33568	.	.	intergenic	ENSCAFG00805005692\x3bENSCAFG00805005750	dist\x3d13795\x3bdist\x3d34170	.	.
chr11	12811007	A	G	intergenic	PPIC\x3bPRDM6	dist\x3d20864\x3bdist\x3d27100	.	.	intergenic	ENSCAFG00805005692\x3bENSCAFG00805005750	dist\x3d20263\x3bdist\x3d27702	.	.
chr11	12834291	GGGC	G	intergenic	PPIC\x3bPRDM6	dist\x3d44149\x3bdist\x3d3813	.	.	intergenic	ENSCAFG00805005692\x3bENSCAFG00805005750	dist\x3d43548\x3bdist\x3d4415	.	.
chr11	12853853	T	A	intronic	PRDM6	.	.	.	intronic	ENSCAFG00805005750	.	.	.
chr11	12856282	A	T	intronic	PRDM6	.	.	.	intronic	ENSCAFG00805005750	.	.	.
chr11	12871566	T	G	intronic	PRDM6	.	.	.	intronic	ENSCAFG00805005750	.	.	.
chr11	12887724	C	T	intronic	PRDM6	.	.	.	intronic	ENSCAFG00805005750	.	.	.
chr11	12919000	A	G	intronic	PRDM6	.	.	.	intronic	ENSCAFG00805005750	.	.	.
chr11	13084817	G	A	intronic	CEP120	.	.	.	intronic	ENSCAFG00805006170	.	.	.
chr11	13913485	G	T	UTR3	LOC119873871	XM_038551993.1:c.*143G>T	.	.	upstream	ENSCAFG00805006446\x3bENSCAFG00805006454	dist\x3d540	.	.
chr11	14126449	T	TGGG	intergenic	LOC119873871\x3bZNF608	dist\x3d210444\x3bdist\x3d66025	.	.	intergenic	ENSCAFG00805006454\x3bENSCAFG00805006543	dist\x3d213504\x3bdist\x3d66027	.	.
chr11	14126450	T	TGGTGCAGTTGTTTGGCGCCTGCCTTTGGCCCAGGGCGCGATCCTGGAGACCCGGGATCGAG	intergenic	LOC119873871\x3bZNF608	dist\x3d210445\x3bdist\x3d66024	.	.	intergenic	ENSCAFG00805006454\x3bENSCAFG00805006543	dist\x3d213505\x3bdist\x3d66026	.	.
chr11	14391983	C	CG	exonic	LOC119876763	.	frameshift_insertion	LOC119876763:XM_038551606.1:exon1:c.670dupC:p.R224Pfs*13	exonic	ENSCAFG00805006574	.	frameshift_insertion	ENSCAFG00805006574:ENSCAFT00805011971:exon1:c.670dupC:p.R224Pfs*13
chr11	14391985	T	TCTCGG	exonic	LOC119876763	.	frameshift_insertion	LOC119876763:XM_038551606.1:exon1:c.668_669insCCGAG:p.E223Dfs*33	exonic	ENSCAFG00805006574	.	frameshift_insertion	ENSCAFG00805006574:ENSCAFT00805011971:exon1:c.668_669insCCGAG:p.E223Dfs*33
chr11	14391992	T	TCC	exonic	LOC119876763	.	frameshift_insertion	LOC119876763:XM_038551606.1:exon1:c.661_662insGG:p.D221Gfs*34	exonic	ENSCAFG00805006574	.	frameshift_insertion	ENSCAFG00805006574:ENSCAFT00805011971:exon1:c.661_662insGG:p.D221Gfs*34
chr11	14391994	G	GCTCC	exonic	LOC119876763	.	frameshift_insertion	LOC119876763:XM_038551606.1:exon1:c.659_660insGGAG:p.D221Efs*17	exonic	ENSCAFG00805006574	.	frameshift_insertion	ENSCAFG00805006574:ENSCAFT00805011971:exon1:c.659_660insGGAG:p.D221Efs*17
chr11	14392003	G	GTCCCGTTCCCGGTCTCGATCTCGA	exonic	LOC119876763	.	nonframeshift_insertion	LOC119876763:XM_038551606.1:exon1:c.650_651insTCGAGATCGAGACCGGGAACGGGA:p.R224_E225insDRDRDRER	exonic	ENSCAFG00805006574	.	nonframeshift_insertion	ENSCAFG00805006574:ENSCAFT00805011971:exon1:c.650_651insTCGAGATCGAGACCGGGAACGGGA:p.R224_E225insDRDRDRER
chr11	14392012	G	C	exonic	LOC119876763	.	synonymous_SNV	LOC119876763:XM_038551606.1:exon1:c.642C>G:p.R214R	exonic	ENSCAFG00805006574	.	synonymous_SNV	ENSCAFG00805006574:ENSCAFT00805011971:exon1:c.642C>G:p.R214R
chr11	14392015	G	A	exonic	LOC119876763	.	synonymous_SNV	LOC119876763:XM_038551606.1:exon1:c.639C>T:p.D213D	exonic	ENSCAFG00805006574	.	synonymous_SNV	ENSCAFG00805006574:ENSCAFT00805011971:exon1:c.639C>T:p.D213D
chr11	14392024	C	CCGCTCTCTGTCTCTGTCT	exonic	LOC119876763	.	nonframeshift_insertion	LOC119876763:XM_038551606.1:exon1:c.629_630insAGACAGAGACAGAGAGCG:p.R214_D215insERDRDR	exonic	ENSCAFG00805006574	.	nonframeshift_insertion	ENSCAFG00805006574:ENSCAFT00805011971:exon1:c.629_630insAGACAGAGACAGAGAGCG:p.R214_D215insERDRDR
chr11	14392045	T	A,C	exonic	LOC119876763	.	synonymous_SNV	LOC119876763:XM_038551606.1:exon1:c.609A>G:p.E203E	exonic	ENSCAFG00805006574	.	synonymous_SNV	ENSCAFG00805006574:ENSCAFT00805011971:exon1:c.609A>G:p.E203E
chr11	14392054	A	T	exonic	LOC119876763	.	synonymous_SNV	LOC119876763:XM_038551606.1:exon1:c.600T>A:p.R200R	exonic	ENSCAFG00805006574	.	synonymous_SNV	ENSCAFG00805006574:ENSCAFT00805011971:exon1:c.600T>A:p.R200R
chr11	21883947	C	CCGGGATATTGGCTTATAA,CGGCA	intergenic	FSTL4\x3bLOC111098026	dist\x3d30131\x3bdist\x3d100508	.	.	intergenic	ENSCAFG00805007688\x3bENSCAFG00805007721	dist\x3d29919\x3bdist\x3d20779	.	.
chr11	22956833	G	GTTTTTTTTT	intergenic	C11H5orf24\x3bTXNDC15	dist\x3d17603\x3bdist\x3d1239	.	.	intergenic	ENSCAFG00805010265\x3bENSCAFG00805010329	dist\x3d17603\x3bdist\x3d1239	.	.
chr11	24726850	G	T,A	intergenic	LOC481522\x3bSPOCK1	dist\x3d114405\x3bdist\x3d45038	.	.	intergenic	ENSCAFG00805011766\x3bENSCAFG00805011791	dist\x3d114921\x3bdist\x3d3305	.	.
chr11	27971851	C	A	intronic	KDM4C	.	.	.	intronic	ENSCAFG00805010829	.	.	.
chr11	28745861	T	C	intergenic	DMAC1\x3bLOC119874119	dist\x3d12249\x3bdist\x3d139313	.	.	intergenic	ENSCAFG00805010971\x3bENSCAFG00805010984	dist\x3d12247\x3bdist\x3d139313	.	.
chr11	29064679	T	TTTTTTC	intergenic	LOC100685504\x3bPTPRD	dist\x3d11732\x3bdist\x3d120892	.	.	intergenic	ENSCAFG00805010984\x3bENSCAFG00805011003	dist\x3d179402\x3bdist\x3d120903	.	.
chr11	29541546	A	AAAAAAAG	intronic	PTPRD	.	.	.	intronic	ENSCAFG00805011960	.	.	.
chr11	32147886	GAAA	G	intergenic	LOC111097934\x3bLOC119874111	dist\x3d371048\x3bdist\x3d64643	.	.	intergenic	ENSCAFG00805012583\x3bENSCAFG00805012603	dist\x3d747646\x3bdist\x3d64643	.	.
chr11	34637136	T	C	UTR3	NFIB	XM_038552406.1:c.*606A>G\x3bXM_038552407.1:c.*606A>G\x3bXM_038552408.1:c.*606A>G\x3bXM_038552409.1:c.*606A>G\x3bXM_038552410.1:c.*718A>G\x3bXM_038552411.1:c.*650A>G\x3bXM_038552412.1:c.*718A>G\x3bXM_038552413.1:c.*606A>G\x3bXM_038552414.1:c.*718A>G	.	.	UTR3	ENSCAFG00805014620	ENSCAFT00805026639:c.*718A>G	.	.
chr11	37575198	T	TTTCTTTC	ncRNA_intronic	LOC102156029	.	.	.	intergenic	ENSCAFG00805018342\x3bENSCAFG00805018705	dist\x3d28082\x3bdist\x3d38104	.	.
chr11	37727282	T	A	intronic	SH3GL2	.	.	.	intronic	ENSCAFG00805018705	.	.	.
chr11	42428045	T	TA	exonic	LOC119876769	.	nonframeshift_insertion	LOC119876769:XM_038551623.1:exon1:c.443dupA:p.X148delinsX	exonic	ENSCAFG00805020378	.	nonframeshift_insertion	ENSCAFG00805020378:ENSCAFT00805036828:exon1:c.443dupA:p.X148delinsX
chr11	42428057	A	C	UTR3	LOC119876769	XM_038551623.1:c.*10A>C	.	.	UTR3	ENSCAFG00805020378	ENSCAFT00805036828:c.*10A>C	.	.
chr11	42428151	T	C	UTR3	LOC119876769	XM_038551623.1:c.*104T>C	.	.	UTR3	ENSCAFG00805020378	ENSCAFT00805036828:c.*104T>C	.	.
chr11	42428153	C	A	UTR3	LOC119876769	XM_038551623.1:c.*106C>A	.	.	UTR3	ENSCAFG00805020378	ENSCAFT00805036828:c.*106C>A	.	.
chr11	42428159	A	T	UTR3	LOC119876769	XM_038551623.1:c.*112A>T	.	.	UTR3	ENSCAFG00805020378	ENSCAFT00805036828:c.*112A>T	.	.
chr11	42428169	C	T	UTR3	LOC119876769	XM_038551623.1:c.*122C>T	.	.	UTR3	ENSCAFG00805020378	ENSCAFT00805036828:c.*122C>T	.	.
chr11	42428174	C	A	UTR3	LOC119876769	XM_038551623.1:c.*127C>A	.	.	UTR3	ENSCAFG00805020378	ENSCAFT00805036828:c.*127C>A	.	.
chr11	42428179	A	G	UTR3	LOC119876769	XM_038551623.1:c.*132A>G	.	.	UTR3	ENSCAFG00805020378	ENSCAFT00805036828:c.*132A>G	.	.
chr11	43628251	TA	T,*	intergenic	LOC111098069\x3bLOC100686955	dist\x3d29099\x3bdist\x3d142987	.	.	intergenic	ENSCAFG00805021127\x3bENSCAFG00805021190	dist\x3d177712\x3bdist\x3d457995	.	.
chr11	43947488	A	T	intergenic	LOC100686955\x3bLOC100685742	dist\x3d169882\x3bdist\x3d86807	.	.	intergenic	ENSCAFG00805021127\x3bENSCAFG00805021190	dist\x3d496948\x3bdist\x3d138759	.	.
chr11	48878105	C	CTTCT	intergenic	LOC111097947\x3bLOC119874101	dist\x3d80802\x3bdist\x3d70587	.	.	intergenic	ENSCAFG00805024250\x3bENSCAFG00805024273	dist\x3d753139\x3bdist\x3d70587	.	.
chr11	49920244	CCTCT	C	ncRNA_intronic	LOC111097949	.	.	.	intergenic	ENSCAFG00805024307\x3bENSCAFG00805024425	dist\x3d942842\x3bdist\x3d8540	.	.
chr11	53430555	T	C	intergenic	MELK\x3bLOC119874128	dist\x3d29661\x3bdist\x3d34635	.	.	intergenic	ENSCAFG00805031038\x3bENSCAFG00805031147	dist\x3d29661\x3bdist\x3d25084	.	.
chr11	53581446	C	T	intronic	PAX5	.	.	.	intronic	ENSCAFG00805031165	.	.	.
chr11	53662128	T	TTTA	intronic	PAX5	.	.	.	intronic	ENSCAFG00805031165	.	.	.
chr11	53676468	G	A	intronic	PAX5	.	.	.	intronic	ENSCAFG00805031165	.	.	.
chr11	53680163	G	C	ncRNA_intronic	LOC119873944	.	.	.	intronic	ENSCAFG00805031165	.	.	.
chr11	54826115	C	T	upstream	LOC100683749	dist\x3d334	.	.	intergenic	ENSCAFG00805031264\x3bENSCAFG00805019175	dist\x3d163323\x3bdist\x3d70006	.	.
chr11	55715846	C	T	intronic	CORO2A	.	.	.	intergenic	ENSCAFG00805021555\x3bENSCAFG00805021582	dist\x3d8538\x3bdist\x3d3623	.	.
chr11	56408710	T	TTTTCCTTTTCTTTTCTTTTTTCTTTTC,TTTTCTTTTCTTTTCTTTTTTCTTTTC	intronic	COL15A1	.	.	.	intronic	ENSCAFG00805023211	.	.	.
chr11	57593680	G	A	intronic	TEX10	.	.	.	intronic	ENSCAFG00805025084	.	.	.
chr11	59649356	G	GAAAA	intergenic	LOC111098111\x3bLOC111098112	dist\x3d14641\x3bdist\x3d39292	.	.	intergenic	ENSCAFG00805026889\x3bENSCAFG00805026911	dist\x3d43647\x3bdist\x3d591427	.	.
chr11	59709149	G	T	ncRNA_intronic	LOC111098112	.	.	.	intergenic	ENSCAFG00805026889\x3bENSCAFG00805026911	dist\x3d103440\x3bdist\x3d531634	.	.
chr11	59969685	G	C	intergenic	LOC111098112\x3bLOC100685004	dist\x3d250630\x3bdist\x3d15932	.	.	intergenic	ENSCAFG00805026889\x3bENSCAFG00805026911	dist\x3d363976\x3bdist\x3d271098	.	.
chr11	60153075	T	A	intergenic	LOC100685004\x3bLOC106559525	dist\x3d166351\x3bdist\x3d123974	.	.	intergenic	ENSCAFG00805026889\x3bENSCAFG00805026911	dist\x3d547366\x3bdist\x3d87708	.	.
chr11	60234093	C	A	intergenic	LOC100685004\x3bLOC106559525	dist\x3d247369\x3bdist\x3d42956	.	.	intergenic	ENSCAFG00805026889\x3bENSCAFG00805026911	dist\x3d628384\x3bdist\x3d6690	.	.
chr11	60284577	C	CAG	intergenic	LOC106559525\x3bLOC106559525	dist\x3d6497\x3bdist\x3d11937	.	.	intergenic	ENSCAFG00805026911\x3bENSCAFG00805026936	dist\x3d43588\x3bdist\x3d114061	.	.
chr11	60645558	T	C	intergenic	LOC102156133\x3bLOC119876832	dist\x3d8167\x3bdist\x3d32901	.	.	intergenic	ENSCAFG00805027119\x3bENSCAFG00805027138	dist\x3d8179\x3bdist\x3d142837	.	.
chr11	60646175	G	A	intergenic	LOC102156133\x3bLOC119876832	dist\x3d8784\x3bdist\x3d32284	.	.	intergenic	ENSCAFG00805027119\x3bENSCAFG00805027138	dist\x3d8796\x3bdist\x3d142220	.	.
chr11	60646233	T	C	intergenic	LOC102156133\x3bLOC119876832	dist\x3d8842\x3bdist\x3d32226	.	.	intergenic	ENSCAFG00805027119\x3bENSCAFG00805027138	dist\x3d8854\x3bdist\x3d142162	.	.
chr11	61308355	C	CTTTTCTTTTCTTTTCTTTTCTTTTCTTTTCTTTTCTTTCTTTT	ncRNA_intronic	LOC111098116	.	.	.	intergenic	ENSCAFG00805029028\x3bENSCAFG00805029209	dist\x3d35246\x3bdist\x3d179005	.	.
chr11	63109939	T	TGGGGG	intronic	RAD23B	.	.	.	intronic	ENSCAFG00805029947	.	.	.
chr11	68263908	CGGGGGGGGGGGGGGGGG	CG,C	intronic	RGS3	.	.	.	intronic	ENSCAFG00805011972	.	.	.
chr11	69242821	C	CTTCTTTCTTTCTTTCTTTCTTTCTTTCTTTCTTTCTTTCTTTCTTTCT	ncRNA_intronic	LOC106559509	.	.	.	intergenic	ENSCAFG00805014317\x3bENSCAFG00805014386	dist\x3d23801\x3bdist\x3d57387	.	.
chr11	72180469	CCTTTTCCCTTTCTTT	C	intergenic	LOC102152863\x3bLOC119874118	dist\x3d190689\x3bdist\x3d606351	.	.	intergenic	ENSCAFG00805016947\x3bENSCAFG00805016978	dist\x3d56169\x3bdist\x3d606351	.	.
chr11	72180490	C	T	intergenic	LOC102152863\x3bLOC119874118	dist\x3d190709\x3bdist\x3d606345	.	.	intergenic	ENSCAFG00805016947\x3bENSCAFG00805016978	dist\x3d56189\x3bdist\x3d606345	.	.
chr11	72180495	CCTTCCCTTTCTTTTCTTCTCTT	C	intergenic	LOC102152863\x3bLOC119874118	dist\x3d190715\x3bdist\x3d606318	.	.	intergenic	ENSCAFG00805016947\x3bENSCAFG00805016978	dist\x3d56195\x3bdist\x3d606318	.	.
chr11	72503189	AG	A	intergenic	LOC102152863\x3bLOC119874118	dist\x3d513409\x3bdist\x3d283645	.	.	intergenic	ENSCAFG00805016947\x3bENSCAFG00805016978	dist\x3d378889\x3bdist\x3d283645	.	.
chr12	80981	G	A	intergenic	LOC119876857\x3bENPP3	dist\x3d72483\x3bdist\x3d159924	.	.	intergenic	NONE\x3bENSCAFG00805006321	dist\x3dNONE\x3bdist\x3d159925	.	.
chr12	312142	C	G	intronic	ENPP3	.	.	.	intronic	ENSCAFG00805006321	.	.	.
chr12	694598	T	TAATACTCTCAAAAAAAAAAAAAAAAAAAAAAAAAAAAAAAAAAA	ncRNA_intronic	LOC102157048	.	.	.	intergenic	ENSCAFG00805008982\x3bENSCAFG00805008994	dist\x3d3244\x3bdist\x3d81218	.	.
chr12	910355	C	T	intergenic	MUC21\x3bLOC119876866	dist\x3d26145\x3bdist\x3d44333	.	.	intergenic	ENSCAFG00805009812\x3bENSCAFG00805009850	dist\x3d26148\x3bdist\x3d44346	.	.
chr12	956925	C	T	UTR5	LOC119876866	XM_038553469.1:c.-788G>A\x3bXM_038553470.1:c.-788G>A	.	.	upstream	ENSCAFG00805009850	dist\x3d788	.	.
chr12	1026459	A	ATTTATTTATTTATTTATTTATTTATTTAT,ATTTATTTATTTAT	intergenic	LOC111098210\x3bDLA88	dist\x3d9603\x3bdist\x3d5279	.	.	intergenic	ENSCAFG00805010377\x3bENSCAFG00805010491	dist\x3d13634\x3bdist\x3d4406	.	.
chr12	1775640	AT	A	intronic	LOC481727	.	.	.	intronic	ENSCAFG00805009742	.	.	.
chr12	1884793	C	CTTTCTTTCTTTCTTTCTTTCTTTCTTTCTTTCTTT	intronic	TSBP1	.	.	.	intergenic	ENSCAFG00805009767\x3bENSCAFG00805009777	dist\x3d22512\x3bdist\x3d143185	.	.
chr12	1912319	T	A	intronic	TSBP1	.	.	.	intergenic	ENSCAFG00805009767\x3bENSCAFG00805009777	dist\x3d50038\x3bdist\x3d115659	.	.
chr12	2213300	T	A	intronic	LOC481728	.	.	.	intronic	ENSCAFG00805009934	.	.	.
chr12	2255622	A	C	intronic	BTNL2	.	.	.	intronic	ENSCAFG00805010160	.	.	.
chr12	2279580	T	A	intergenic	BTNL2\x3bDLA-DRA	dist\x3d17834\x3bdist\x3d8286	.	.	intergenic	ENSCAFG00805010160\x3bENSCAFG00805010278	dist\x3d17386\x3bdist\x3d7814	.	.
chr12	2312521	AGAGAGAGAGAGAGG	A	ncRNA_exonic	LOC119874143	.	.	.	intronic	ENSCAFG00805010337	.	.	.
chr12	2523458	G	C	intergenic	LOC100856137\x3bDLA-DOB	dist\x3d60725\x3bdist\x3d9658	.	.	intergenic	ENSCAFG00805010654\x3bENSCAFG00805010860	dist\x3d60740\x3bdist\x3d8456	.	.
chr12	2573321	A	AAGAG	intergenic	TAP2\x3bPSMB8	dist\x3d1085\x3bdist\x3d1003	.	.	intergenic	ENSCAFG00805010860\x3bENSCAFG00805010913	dist\x3d1070\x3bdist\x3d1003	.	.
chr12	2649514	G	A	intergenic	LOC119876858\x3bDLA-DMB	dist\x3d19123\x3bdist\x3d8928	.	.	intergenic	ENSCAFG00805011064\x3bENSCAFG00805011139	dist\x3d56428\x3bdist\x3d8073	.	.
chr12	3214076	C	T	exonic	ITPR3	.	stopgain	ITPR3:XM_038553756.1:exon37:c.5002C>T:p.Q1668X,ITPR3:XM_038553757.1:exon37:c.4993C>T:p.Q1665X,ITPR3:XM_038553758.1:exon37:c.5002C>T:p.Q1668X,ITPR3:XM_038553759.1:exon37:c.4978C>T:p.Q1660X,ITPR3:XM_038553760.1:exon37:c.4969C>T:p.Q1657X,ITPR3:XM_038553762.1:exon37:c.4945C>T:p.Q1649X	exonic	ENSCAFG00805016200	.	stopgain	ENSCAFG00805016200:ENSCAFT00805029388:exon36:c.4756C>T:p.Q1586X,ENSCAFG00805016200:ENSCAFT00805029614:exon36:c.4807C>T:p.Q1603X,ENSCAFG00805016200:ENSCAFT00805029887:exon36:c.4801C>T:p.Q1601X,ENSCAFG00805016200:ENSCAFT00805029486:exon37:c.4945C>T:p.Q1649X,ENSCAFG00805016200:ENSCAFT00805029789:exon37:c.4969C>T:p.Q1657X
chr12	3566721	C	T	intronic	GRM4	.	.	.	intronic	ENSCAFG00805017080	.	.	.
chr12	6240463	A	AAGAAAAG	intergenic	MTCH1\x3bFGD2	dist\x3d7080\x3bdist\x3d10133	.	.	intergenic	ENSCAFG00805014342\x3bENSCAFG00805014655	dist\x3d5645\x3bdist\x3d9916	.	.
chr12	6240468	GA	G	intergenic	MTCH1\x3bFGD2	dist\x3d7086\x3bdist\x3d10127	.	.	intergenic	ENSCAFG00805014342\x3bENSCAFG00805014655	dist\x3d5651\x3bdist\x3d9910	.	.
chr12	6240472	A	AAGGAAAG	intergenic	MTCH1\x3bFGD2	dist\x3d7089\x3bdist\x3d10124	.	.	intergenic	ENSCAFG00805014342\x3bENSCAFG00805014655	dist\x3d5654\x3bdist\x3d9907	.	.
chr12	6240477	A	G	intergenic	MTCH1\x3bFGD2	dist\x3d7094\x3bdist\x3d10119	.	.	intergenic	ENSCAFG00805014342\x3bENSCAFG00805014655	dist\x3d5659\x3bdist\x3d9902	.	.
chr12	9147411	G	A	intergenic	MOCS1\x3bLOC111098250	dist\x3d120486\x3bdist\x3d143672	.	.	intergenic	ENSCAFG00805017830\x3bENSCAFG00805017872	dist\x3d120278\x3bdist\x3d206512	.	.
chr12	15701415	G	GAAAGAAAGAAAGA,GAAAGAAAGA	intergenic	TNFRSF21\x3bLOC102153269	dist\x3d30176\x3bdist\x3d34515	.	.	intergenic	ENSCAFG00805015955\x3bENSCAFG00805015998	dist\x3d12054\x3bdist\x3d78978	.	.
chr12	15986880	G	GCCAAACATTGGAATTAATTAGGAAGCTTCAAAAAATTTTTGCCTGAGTCCTACTCCT	intronic	ADGRF2	.	.	.	intronic	ENSCAFG00805016255	.	.	.
chr12	16402409	C	CT	intergenic	PTCHD4\x3bLOC111098154	dist\x3d55726\x3bdist\x3d9377	.	.	intergenic	ENSCAFG00805005071\x3bENSCAFG00805005108	dist\x3d55282\x3bdist\x3d363199	.	.
chr12	17859914	T	TGGGG	intronic	LOC481834	.	.	.	intronic	ENSCAFG00805005902	.	.	.
chr12	21165462	C	T	intergenic	LOC119874272\x3bGCLC	dist\x3d41395\x3bdist\x3d77736	.	.	intergenic	ENSCAFG00805008213\x3bENSCAFG00805008259	dist\x3d90633\x3bdist\x3d22651	.	.
chr12	40920404	C	T	intergenic	SH3BGRL2\x3bLOC100686981	dist\x3d60142\x3bdist\x3d25893	.	.	intergenic	ENSCAFG00805018917\x3bENSCAFG00805018982	dist\x3d60142\x3bdist\x3d129468	.	.
chr12	40920435	A	G	intergenic	SH3BGRL2\x3bLOC100686981	dist\x3d60173\x3bdist\x3d25862	.	.	intergenic	ENSCAFG00805018917\x3bENSCAFG00805018982	dist\x3d60173\x3bdist\x3d129437	.	.
chr12	40924305	G	C	intergenic	SH3BGRL2\x3bLOC100686981	dist\x3d64043\x3bdist\x3d21992	.	.	intergenic	ENSCAFG00805018917\x3bENSCAFG00805018982	dist\x3d64043\x3bdist\x3d125567	.	.
chr12	42772848	CATAAATAAATAA	C	intergenic	LOC119874279\x3bIBTK	dist\x3d107738\x3bdist\x3d109392	.	.	intergenic	ENSCAFG00805020499\x3bENSCAFG00805021293	dist\x3d285022\x3bdist\x3d109619	.	.
chr12	51895573	A	AAAG,AAAGAAAG	intergenic	LOC111098176\x3bEPHA7	dist\x3d123379\x3bdist\x3d451862	.	.	intergenic	ENSCAFG00805025834\x3bENSCAFG00805026021	dist\x3d518773\x3bdist\x3d454587	.	.
chr12	57486811	CGGG	*	intronic	FBXL4	.	.	.	intronic	ENSCAFG00805028007	.	.	.
chr12	61490053	A	G	ncRNA_intronic	LOC111098184\x3bLOC119876852	.	.	.	intergenic	ENSCAFG00805005774\x3bENSCAFG00805006003	dist\x3d437404\x3bdist\x3d1066765	.	.
chr12	65201942	C	T	intronic	SCML4	.	.	.	intronic	ENSCAFG00805008095	.	.	.
chr12	65313372	GAA	G	intronic	SEC63	.	.	.	intronic	ENSCAFG00805008219	.	.	.
chr12	67535188	GGGAAGGGGAGGGGGAGGGCGGGCGAGCCACGACCCGGCCACGCGCGACGTGAGGGAGACGAAGGCCCCGCGTGGAGGGAGCGGGGGGGGGC	G	intergenic	SLC22A16\x3bLOC111098395	dist\x3d13529\x3bdist\x3d9216	.	.	downstream	ENSCAFG00805011724	dist\x3d641	.	.
chr12	67535267	AGC	*	intergenic	SLC22A16\x3bLOC111098395	dist\x3d13607\x3bdist\x3d9226	.	.	downstream	ENSCAFG00805011724	dist\x3d651	.	.
chr12	67535276	GGGC	*	intergenic	SLC22A16\x3bLOC111098395	dist\x3d13616\x3bdist\x3d9216	.	.	downstream	ENSCAFG00805011724	dist\x3d641	.	.
chr12	69617871	GA	G	intergenic	LOC111098191\x3bLOC111098192	dist\x3d191619\x3bdist\x3d97345	.	.	intergenic	ENSCAFG00805005874\x3bENSCAFG00805005891	dist\x3d454776\x3bdist\x3d763575	.	.
chr12	70137547	G	GAAGA	intergenic	LOC119874315\x3bLOC102154832	dist\x3d89789\x3bdist\x3d52028	.	.	intergenic	ENSCAFG00805005874\x3bENSCAFG00805005891	dist\x3d974451\x3bdist\x3d243900	.	.
chr12	70790638	A	AG	intronic	HS3ST5	.	.	.	intronic	ENSCAFG00805005967	.	.	.
chr12	70790642	A	T	intronic	HS3ST5	.	.	.	intronic	ENSCAFG00805005967	.	.	.
chr13	1027963	T	TGGGGCG,TGGGGCGGGGGCGGGGGCG	intronic	STK3	.	.	.	upstream	ENSCAFG00805008990	dist\x3d91	.	.
chr13	1138646	G	C	intronic	OSR2	.	.	.	intronic	ENSCAFG00805009060	.	.	.
chr13	1378327	G	T	intronic	VPS13B	.	.	.	intronic	ENSCAFG00805009164	.	.	.
chr13	1824333	C	CCCACCCAACATGACCTGAGCCAAACTCAGGAGTTGGTAGCTTAATGGACTGAA	intronic	VPS13B	.	.	.	intronic	ENSCAFG00805009164	.	.	.
chr13	2659131	TCTATTC	T	intergenic	SNX31\x3bPABPC1	dist\x3d34703\x3bdist\x3d31198	.	.	intergenic	ENSCAFG00805010928\x3bENSCAFG00805011300	dist\x3d33560\x3bdist\x3d1645	.	.
chr13	3868241	GCCCCCCGC	G	upstream	NCALD	dist\x3d238	.	.	intergenic	ENSCAFG00805012205\x3bENSCAFG00805012378	dist\x3d5919\x3bdist\x3d61403	.	.
chr13	3868248	GCCC	*	upstream	NCALD	dist\x3d244	.	.	intergenic	ENSCAFG00805012205\x3bENSCAFG00805012378	dist\x3d5925\x3bdist\x3d61402	.	.
chr13	5408560	C	T	ncRNA_intronic	LOC111098508	.	.	.	intronic	ENSCAFG00805021090	.	.	.
chr13	5668774	CCCCCCCCCT	C	intergenic	RIMS2\x3bDCSTAMP	dist\x3d12250\x3bdist\x3d30837	.	.	intergenic	ENSCAFG00805021090\x3bENSCAFG00805021804	dist\x3d14862\x3bdist\x3d40142	.	.
chr13	5816018	AGGAGCGGAGGAGCGGAGGGGGCGGAGGGGCGGAGGGCGCGGAGGGCCGGAGGGCGCGGAGGGCGCGGAG	A	intronic	DPYS	.	.	.	intronic	ENSCAFG00805021891	.	.	.
chr13	5816048	CGGAGGGCGCGGAGGGCCGGAGGGCGCGGAGGGCGCGGAGGGGGCGGAGGGGCGGAGGGG	*	intronic	DPYS	.	.	.	intronic	ENSCAFG00805021891	.	.	.
chr13	14854406	C	CTTCCTTCA	intergenic	LOC100686788\x3bLOC100686877	dist\x3d249864\x3bdist\x3d30419	.	.	intergenic	ENSCAFG00805028551\x3bENSCAFG00805028577	dist\x3d249659\x3bdist\x3d272906	.	.
chr13	17678501	GAAAAAGA	G	intronic	EXT1	.	.	.	intronic	ENSCAFG00805029304	.	.	.
chr13	17678516	GAAAGAAAGAAAGAAAGAA	G,GAAAGAAAAAGAAAAGAAAGAAAGAAAGAA	intronic	EXT1	.	.	.	intronic	ENSCAFG00805029304	.	.	.
chr13	17678572	GAAAGA	G	intronic	EXT1	.	.	.	intronic	ENSCAFG00805029304	.	.	.
chr13	20166563	TTTTCCTTTCCTTTCCTTTCCTTTCCTTTCCTTTCCTTTCCTTTCCTTTCCTTTCCTTTCCTTTCCTTTCC	TTTTCCTTTCCTTTCCTTTCCTTTCCTTTCC,*	intergenic	LOC100687902\x3bLOC100686109	dist\x3d71451\x3bdist\x3d59315	.	.	intergenic	ENSCAFG00805030546\x3bENSCAFG00805030556	dist\x3d91578\x3bdist\x3d554200	.	.
chr13	24606486	GAA	G	intergenic	LOC102151612\x3bLRATD2	dist\x3d50467\x3bdist\x3d30518	.	.	intergenic	ENSCAFG00805007995\x3bENSCAFG00805008038	dist\x3d59209\x3bdist\x3d30870	.	.
chr13	34824531	T	TCCAGGTTTGTTTTTTTTTTTTTTTTTTTTTTTAGGATA,TCCAGGTTTGTTTTTTTTTTTTTTTTTTAGGGTG	intergenic	LOC119874437\x3bLOC102155574	dist\x3d60932\x3bdist\x3d30529	.	.	intergenic	ENSCAFG00805014638\x3bENSCAFG00805014685	dist\x3d221532\x3bdist\x3d263458	.	.
chr13	34849585	C	CTTTTTTTTTTTTTTATTTTATTTTTTTTTATTGGTGTTCAATTTACTAACATACAGAAT,CTTTTTTTTTTTTTTTTT	intergenic	LOC119874437\x3bLOC102155574	dist\x3d85986\x3bdist\x3d5475	.	.	intergenic	ENSCAFG00805014638\x3bENSCAFG00805014685	dist\x3d246586\x3bdist\x3d238404	.	.
chr13	36231659	CGGGGG	C,CGGGGGGGGGGGGGGGGGG	intergenic	LOC106559645\x3bDENND3	dist\x3d35016\x3bdist\x3d29675	.	.	intergenic	ENSCAFG00805005828\x3bENSCAFG00805006257	dist\x3d48367\x3bdist\x3d29490	.	.
chr13	37611598	T	C	intronic	CYP11B2	.	.	.	intronic	ENSCAFG00805008843	.	.	.
chr13	41961217	T	*	intergenic	GNPDA2\x3bLOC100856188	dist\x3d4692\x3bdist\x3d56497	.	.	intergenic	ENSCAFG00805010112\x3bENSCAFG00805010165	dist\x3d4574\x3bdist\x3d55911	.	.
chr13	41961218	TTTTTTTTTG	*	intergenic	GNPDA2\x3bLOC100856188	dist\x3d4693\x3bdist\x3d56496	.	.	intergenic	ENSCAFG00805010112\x3bENSCAFG00805010165	dist\x3d4575\x3bdist\x3d55910	.	.
chr13	41961219	T	*	intergenic	GNPDA2\x3bLOC100856188	dist\x3d4694\x3bdist\x3d56495	.	.	intergenic	ENSCAFG00805010112\x3bENSCAFG00805010165	dist\x3d4576\x3bdist\x3d55909	.	.
chr13	41961220	T	*	intergenic	GNPDA2\x3bLOC100856188	dist\x3d4695\x3bdist\x3d56494	.	.	intergenic	ENSCAFG00805010112\x3bENSCAFG00805010165	dist\x3d4577\x3bdist\x3d55908	.	.
chr13	46697982	T	TGGGGGGGGGGGGGGGGG	intergenic	SCFD2\x3bFIP1L1	dist\x3d7342\x3bdist\x3d2332	.	.	intergenic	ENSCAFG00805006455\x3bENSCAFG00805006630	dist\x3d7364\x3bdist\x3d2332	.	.
chr13	47345885	G	GTCTCTTATAATTGTTT	intergenic	GSX2\x3bPDGFRA	dist\x3d15088\x3bdist\x3d72308	.	.	intergenic	ENSCAFG00805006883\x3bENSCAFG00805007061	dist\x3d15604\x3bdist\x3d6447	.	.
chr13	47609481	T	A	intergenic	PDGFRA\x3bKIT	dist\x3d145234\x3bdist\x3d260991	.	.	intergenic	ENSCAFG00805007061\x3bENSCAFG00805007236	dist\x3d145237\x3bdist\x3d260961	.	.
chr13	49733329	CTTTCTTTCTTTTTCTTTCTTCTTTCTTTCTT	C	ncRNA_intronic	LOC111098472	.	.	.	intergenic	ENSCAFG00805010412\x3bENSCAFG00805010541	dist\x3d6900\x3bdist\x3d60194	.	.
chr13	51136599	G	A	intergenic	LOC111098627\x3bLOC111098429	dist\x3d56510\x3bdist\x3d267488	.	.	intergenic	ENSCAFG00805011034\x3bENSCAFG00805011062	dist\x3d390151\x3bdist\x3d425793	.	.
chr13	51529528	CTTCTT	C	intergenic	LOC111098474\x3bLOC475156	dist\x3d2461\x3bdist\x3d32816	.	.	intergenic	ENSCAFG00805011034\x3bENSCAFG00805011062	dist\x3d783081\x3bdist\x3d32859	.	.
chr13	52117559	C	T	intergenic	LOC100683979\x3bLOC119865543	dist\x3d164355\x3bdist\x3d101068	.	.	intergenic	ENSCAFG00805011102\x3bENSCAFG00805011119	dist\x3d164541\x3bdist\x3d101068	.	.
chr13	52379725	AAG	A	intergenic	LOC119864852\x3bLOC119865428	dist\x3d54640\x3bdist\x3d228961	.	.	intergenic	ENSCAFG00805011119\x3bENSCAFG00805011138	dist\x3d160991\x3bdist\x3d228961	.	.
chr13	52507411	A	AG,AGAAAGGAAAGAAAG	intergenic	LOC119864852\x3bLOC119865428	dist\x3d182325\x3bdist\x3d101277	.	.	intergenic	ENSCAFG00805011119\x3bENSCAFG00805011138	dist\x3d288676\x3bdist\x3d101277	.	.
chr13	52507413	A	AAG,AG	intergenic	LOC119864852\x3bLOC119865428	dist\x3d182327\x3bdist\x3d101275	.	.	intergenic	ENSCAFG00805011119\x3bENSCAFG00805011138	dist\x3d288678\x3bdist\x3d101275	.	.
chr13	52543152	AC	A	intergenic	LOC119864852\x3bLOC119865428	dist\x3d218067\x3bdist\x3d65535	.	.	intergenic	ENSCAFG00805011119\x3bENSCAFG00805011138	dist\x3d324418\x3bdist\x3d65535	.	.
chr13	52609207	C	T	downstream	LOC119865428	dist\x3d367	.	.	downstream	ENSCAFG00805011138	dist\x3d367	.	.
chr13	53241569	G	A	intergenic	LOC119865325\x3bADGRL3	dist\x3d204221\x3bdist\x3d259768	.	.	intergenic	ENSCAFG00805011151\x3bENSCAFG00805011867	dist\x3d361787\x3bdist\x3d259546	.	.
chr13	53241778	A	T	intergenic	LOC119865325\x3bADGRL3	dist\x3d204430\x3bdist\x3d259559	.	.	intergenic	ENSCAFG00805011151\x3bENSCAFG00805011867	dist\x3d361996\x3bdist\x3d259337	.	.
chr13	53241992	G	A	intergenic	LOC119865325\x3bADGRL3	dist\x3d204644\x3bdist\x3d259345	.	.	intergenic	ENSCAFG00805011151\x3bENSCAFG00805011867	dist\x3d362210\x3bdist\x3d259123	.	.
chr13	53242059	G	A	intergenic	LOC119865325\x3bADGRL3	dist\x3d204711\x3bdist\x3d259278	.	.	intergenic	ENSCAFG00805011151\x3bENSCAFG00805011867	dist\x3d362277\x3bdist\x3d259056	.	.
chr13	53245829	C	A	intergenic	LOC119865325\x3bADGRL3	dist\x3d208481\x3bdist\x3d255508	.	.	intergenic	ENSCAFG00805011151\x3bENSCAFG00805011867	dist\x3d366047\x3bdist\x3d255286	.	.
chr13	53264595	AATAGATGATAGATAGATAGATAGATAGATAGATAGATAG	A	intergenic	LOC119865325\x3bADGRL3	dist\x3d227248\x3bdist\x3d236703	.	.	intergenic	ENSCAFG00805011151\x3bENSCAFG00805011867	dist\x3d384814\x3bdist\x3d236481	.	.
chr13	53264804	T	C	intergenic	LOC119865325\x3bADGRL3	dist\x3d227456\x3bdist\x3d236533	.	.	intergenic	ENSCAFG00805011151\x3bENSCAFG00805011867	dist\x3d385022\x3bdist\x3d236311	.	.
chr13	53265976	C	T	intergenic	LOC119865325\x3bADGRL3	dist\x3d228628\x3bdist\x3d235361	.	.	intergenic	ENSCAFG00805011151\x3bENSCAFG00805011867	dist\x3d386194\x3bdist\x3d235139	.	.
chr13	53284022	T	C	intergenic	LOC119865325\x3bADGRL3	dist\x3d246674\x3bdist\x3d217315	.	.	intergenic	ENSCAFG00805011151\x3bENSCAFG00805011867	dist\x3d404240\x3bdist\x3d217093	.	.
chr13	53284851	C	T	intergenic	LOC119865325\x3bADGRL3	dist\x3d247503\x3bdist\x3d216486	.	.	intergenic	ENSCAFG00805011151\x3bENSCAFG00805011867	dist\x3d405069\x3bdist\x3d216264	.	.
chr13	53285571	T	C	intergenic	LOC119865325\x3bADGRL3	dist\x3d248223\x3bdist\x3d215766	.	.	intergenic	ENSCAFG00805011151\x3bENSCAFG00805011867	dist\x3d405789\x3bdist\x3d215544	.	.
chr13	53285953	A	G	intergenic	LOC119865325\x3bADGRL3	dist\x3d248605\x3bdist\x3d215384	.	.	intergenic	ENSCAFG00805011151\x3bENSCAFG00805011867	dist\x3d406171\x3bdist\x3d215162	.	.
chr13	53286696	G	A	intergenic	LOC119865325\x3bADGRL3	dist\x3d249348\x3bdist\x3d214641	.	.	intergenic	ENSCAFG00805011151\x3bENSCAFG00805011867	dist\x3d406914\x3bdist\x3d214419	.	.
chr13	53286781	C	A	intergenic	LOC119865325\x3bADGRL3	dist\x3d249433\x3bdist\x3d214556	.	.	intergenic	ENSCAFG00805011151\x3bENSCAFG00805011867	dist\x3d406999\x3bdist\x3d214334	.	.
chr13	53492672	T	G	intergenic	LOC119865325\x3bADGRL3	dist\x3d455324\x3bdist\x3d8665	.	.	intergenic	ENSCAFG00805011151\x3bENSCAFG00805011867	dist\x3d612890\x3bdist\x3d8443	.	.
chr13	54062559	AAGAAGAAGAAGAAGAAGAAG	A	intronic	ADGRL3	.	.	.	intronic	ENSCAFG00805011867	.	.	.
chr13	54062562	AAGAAGAAGAAGAAGAAG	*	intronic	ADGRL3	.	.	.	intronic	ENSCAFG00805011867	.	.	.
chr13	54451924	C	CT	intergenic	LOC100683750\x3bLOC100684189	dist\x3d10883\x3bdist\x3d151124	.	.	intergenic	ENSCAFG00805012231\x3bENSCAFG00805012254	dist\x3d80084\x3bdist\x3d1609682	.	.
chr13	60575598	C	CCT	downstream	LOC607475	dist\x3d632	.	.	intergenic	ENSCAFG00805021416\x3bENSCAFG00805021493	dist\x3d115232\x3bdist\x3d24405	.	.
chr14	3641539	T	TTATATATATATATATA	intronic	EXOC4	.	.	.	intronic	ENSCAFG00805008761	.	.	.
chr14	13477009	G	GGGGGT	intronic	CROT	.	.	.	intronic	ENSCAFG00805023215	.	.	.
chr14	29009030	T	TAAAAAGAACATCTAGGAAAAAAAAAAAAATAAAAAAAAAAAAAAAAAAAAAAAAAA	intronic	DGKB	.	.	.	intronic	ENSCAFG00805011503	.	.	.
chr14	37526917	T	TTTTCTTTTTTCTTTTCTTTTCTTCTTTTCTTTTCTTTC	intergenic	STK31\x3bLOC100856158	dist\x3d6386\x3bdist\x3d14896	.	.	intergenic	ENSCAFG00805009995\x3bENSCAFG00805010097	dist\x3d6320\x3bdist\x3d382632	.	.
chr14	38842691	GA	G	intergenic	NPVF\x3bLOC106559716	dist\x3d100371\x3bdist\x3d12279	.	.	intergenic	ENSCAFG00805010918\x3bENSCAFG00805010937	dist\x3d100371\x3bdist\x3d201929	.	.
chr14	45102099	T	TA	intronic	KBTBD2	.	.	.	intronic	ENSCAFG00805026335	.	.	.
chr14	45102123	TA	TAAA,T	intronic	KBTBD2	.	.	.	intronic	ENSCAFG00805026335	.	.	.
chr14	45102149	A	AAAATAAAATAAAATAAAAT	intronic	KBTBD2	.	.	.	intronic	ENSCAFG00805026335	.	.	.
chr14	45110659	TGGGG	T	intronic	KBTBD2	.	.	.	intronic	ENSCAFG00805026335	.	.	.
chr14	49823304	T	G	intergenic	LOC111098698\x3bLOC111098832	dist\x3d89248\x3bdist\x3d23016	.	.	intergenic	ENSCAFG00805030827\x3bENSCAFG00805030831	dist\x3d530882\x3bdist\x3d778008	.	.
chr14	49823306	T	C	intergenic	LOC111098698\x3bLOC111098832	dist\x3d89250\x3bdist\x3d23014	.	.	intergenic	ENSCAFG00805030827\x3bENSCAFG00805030831	dist\x3d530884\x3bdist\x3d778006	.	.
chr14	49823309	A	C	intergenic	LOC111098698\x3bLOC111098832	dist\x3d89253\x3bdist\x3d23011	.	.	intergenic	ENSCAFG00805030827\x3bENSCAFG00805030831	dist\x3d530887\x3bdist\x3d778003	.	.
chr14	50282708	G	C	intergenic	LOC100686196\x3bLOC111098699	dist\x3d176446\x3bdist\x3d88150	.	.	intergenic	ENSCAFG00805030827\x3bENSCAFG00805030831	dist\x3d990286\x3bdist\x3d318604	.	.
chr14	57650085	G	C	intergenic	LOC119867516\x3bLOC111098706	dist\x3d59073\x3bdist\x3d86664	.	.	intergenic	ENSCAFG00805008791\x3bENSCAFG00805008833	dist\x3d345960\x3bdist\x3d388344	.	.
chr14	59976627	A	T	intronic	PTPRZ1	.	.	.	intronic	ENSCAFG00805009877	.	.	.
chr14	60166907	TGG	T	intergenic	AASS\x3bFEZF1	dist\x3d33391\x3bdist\x3d63381	.	.	intergenic	ENSCAFG00805010113\x3bENSCAFG00805010209	dist\x3d34722\x3bdist\x3d63131	.	.
chr14	60805094	C	CTTTCTGCCTCTATTTTTATTTTTTTTTTTTTTATTTTTTTTTTTTTTTTTTTTTT	intronic	SLC13A1	.	.	.	intergenic	ENSCAFG00805010627\x3bENSCAFG00805010830	dist\x3d107708\x3bdist\x3d15046	.	.
chr14	60927824	C	CACCAGGCCTGAGCCCCCCGCCAGG,CACCAAGCCTGAGCCCCCCCTCCAGG	intergenic	SLC13A1\x3bLOC102152781	dist\x3d30434\x3bdist\x3d38199	.	.	intergenic	ENSCAFG00805010830\x3bENSCAFG00805011099	dist\x3d30372\x3bdist\x3d93549	.	.
chr15	642230	TCCCCCCCCC	T	ncRNA_intronic	LOC111098933	.	.	.	intronic	ENSCAFG00805011807	.	.	.
chr15	642239	C	*	ncRNA_intronic	LOC111098933	.	.	.	intronic	ENSCAFG00805011807	.	.	.
chr15	642247	C	G	ncRNA_intronic	LOC111098933	.	.	.	intronic	ENSCAFG00805011807	.	.	.
chr15	642250	C	CGT	ncRNA_intronic	LOC111098933	.	.	.	intronic	ENSCAFG00805011807	.	.	.
chr15	7728218	CGGGGGGGGGGGG	CG,C	intronic	C15H1orf94	.	.	.	intronic	ENSCAFG00805015994	.	.	.
chr15	9381589	CA	C	intronic	RAB3B	.	.	.	intronic	ENSCAFG00805018817	.	.	.
chr15	11577324	TCAC	T	intronic	AGBL4	.	.	.	intronic	ENSCAFG00805023864	.	.	.
chr15	16630003	A	G	intronic	KDM4A	.	.	.	intronic	ENSCAFG00805010884	.	.	.
chr15	16630004	G	A	intronic	KDM4A	.	.	.	intronic	ENSCAFG00805010884	.	.	.
chr15	16630011	AAGAAGAAGAAAT	AAAGAAGAAAT,*	intronic	KDM4A	.	.	.	intronic	ENSCAFG00805010884	.	.	.
chr15	17511313	A	T	intergenic	OR4H12B\x3bOR11H12	dist\x3d10771\x3bdist\x3d11783	.	.	intergenic	ENSCAFG00805013796\x3bENSCAFG00805013843	dist\x3d10771\x3bdist\x3d11899	.	.
chr15	18242075	C	CGGGGGGGGGGGGGGGGGGGGGGGGGGGGGGGGGGGG	upstream	NDRG2	dist\x3d913	.	.	intronic	ENSCAFG00805007105	.	.	.
chr15	19731862	C	G	intergenic	LOC106559764\x3bLOC106559764	dist\x3d13637\x3bdist\x3d1023	.	.	upstream	ENSCAFG00805009928	dist\x3d503	.	.
chr15	31740427	GAAGAAGAAGAAGAAGAAGAAGAAGAAGAA	G	intergenic	LOC119869466\x3bLOC102154182	dist\x3d293395\x3bdist\x3d12086	.	.	intergenic	ENSCAFG00805015504\x3bENSCAFG00805015529	dist\x3d293395\x3bdist\x3d226153	.	.
chr15	32114993	TATATATATATATA	T	intergenic	LUM\x3bDCN	dist\x3d8836\x3bdist\x3d24732	.	.	intergenic	ENSCAFG00805006479\x3bENSCAFG00805006679	dist\x3d8973\x3bdist\x3d23847	.	.
chr15	33931988	ATATAT	A	intronic	NUDT4	.	.	.	intronic	ENSCAFG00805007608	.	.	.
chr15	34238962	G	A	intronic	CRADD	.	.	.	intronic	ENSCAFG00805008294	.	.	.
chr15	34283015	G	A	intronic	CRADD\x3bLOC102154256	.	.	.	intronic	ENSCAFG00805008294	.	.	.
chr15	34295647	C	T	intronic	CRADD	.	.	.	intronic	ENSCAFG00805008294	.	.	.
chr15	34304176	G	A	intronic	CRADD	.	.	.	intronic	ENSCAFG00805008294	.	.	.
chr15	34353579	C	G	upstream	LOC111098902	dist\x3d316	.	.	intronic	ENSCAFG00805008294	.	.	.
chr15	34406671	C	T	ncRNA_intronic	LOC100687178	.	.	.	ncRNA_intronic	ENSCAFG00805008404	.	.	.
chr15	34406673	C	T	ncRNA_intronic	LOC100687178	.	.	.	ncRNA_intronic	ENSCAFG00805008404	.	.	.
chr15	34517119	C	T	ncRNA_intronic	LOC111090040	.	.	.	intergenic	ENSCAFG00805008481\x3bENSCAFG00805009102	dist\x3d14663\x3bdist\x3d57574	.	.
chr15	34799205	CAAAAAAAAAAAAAAAAA	C	intronic	CEP83	.	.	.	intronic	ENSCAFG00805009420	.	.	.
chr15	34823266	C	T	intronic	CEP83	.	.	.	intronic	ENSCAFG00805009420	.	.	.
chr15	34981029	T	C	intronic	TMCC3	.	.	.	intronic	ENSCAFG00805009532	.	.	.
chr15	35043263	C	CCACTGATGTTAATCCTTTTTTTTTTTTTTTTTTTTTTTTTTTGTTTTGTTTTGTTTTATTTAAGTTTAATGTTAATTCCATGCTGTGTTTCAGTAAA	intronic	TMCC3	.	.	.	intergenic	ENSCAFG00805009532\x3bENSCAFG00805009580	dist\x3d23187\x3bdist\x3d8940	.	.
chr15	35282610	T	C	intronic	NDUFA12	.	.	.	intronic	ENSCAFG00805009899	.	.	.
chr15	35318052	GAAAAAC	G	intronic	NR2C1	.	.	.	intronic	ENSCAFG00805009952	.	.	.
chr15	35318053	AAAAACAAAAC	*	intronic	NR2C1	.	.	.	intronic	ENSCAFG00805009952	.	.	.
chr15	36016216	AAAAC	A	intronic	CCDC38	.	.	.	intronic	ENSCAFG00805011117\x3bENSCAFG00805011160	.	.	.
chr15	36638538	A	T	intronic	CFAP54	.	.	.	intronic	ENSCAFG00805012417	.	.	.
chr15	37103331	A	AGAAGGAAGGAAGGAAG,AGAAGGAAGGAAGGAAGGAAG	intergenic	LOC111090052\x3bLOC102153777	dist\x3d45601\x3bdist\x3d91429	.	.	intergenic	ENSCAFG00805012874\x3bENSCAFG00805012977	dist\x3d212552\x3bdist\x3d307648	.	.
chr15	37227972	G	A	ncRNA_intronic	LOC102153777	.	.	.	intergenic	ENSCAFG00805012874\x3bENSCAFG00805012977	dist\x3d337193\x3bdist\x3d183007	.	.
chr15	38181844	T	C	intergenic	LOC119868196\x3bLOC100686425	dist\x3d46709\x3bdist\x3d1722	.	.	intergenic	ENSCAFG00805013037\x3bENSCAFG00805013399	dist\x3d345458\x3bdist\x3d52417	.	.
chr15	40795783	C	G	intergenic	SPIC\x3bMYBPC1	dist\x3d48896\x3bdist\x3d2150	.	.	intergenic	ENSCAFG00805017293\x3bENSCAFG00805017792	dist\x3d48896\x3bdist\x3d2268	.	.
chr15	40800006	AT	A	intronic	MYBPC1	.	.	.	intronic	ENSCAFG00805017792	.	.	.
chr15	44550148	T	A	intronic	C15H4orf51	.	.	.	ncRNA_intronic	ENSCAFG00805024178	.	.	.
chr15	44550691	A	G	intronic	C15H4orf51	.	.	.	ncRNA_intronic	ENSCAFG00805024178	.	.	.
chr15	44550692	T	G	intronic	C15H4orf51	.	.	.	ncRNA_intronic	ENSCAFG00805024178	.	.	.
chr15	44630519	C	A	intronic	C15H4orf51\x3bZNF827	.	.	.	intronic	ENSCAFG00805024536	.	.	.
chr15	44630526	C	T	intronic	C15H4orf51\x3bZNF827	.	.	.	intronic	ENSCAFG00805024536	.	.	.
chr15	46716398	AAAAAAAAAAAAAG	A	intronic	ARHGAP10	.	.	.	intronic	ENSCAFG00805027112	.	.	.
chr15	51708728	C	CTTTTTTTTTTTTTTTTTTTTTAATTTTTTTATTTATTTATTTATGATAGGCACACAGTG,CTTTTTTTTTTTTTTTTTTTTA	intronic	TMEM131L	.	.	.	intronic	ENSCAFG00805023582	.	.	.
chr15	52550247	T	C	intergenic	LOC119869321\x3bPLRG1	dist\x3d21631\x3bdist\x3d7522	.	.	intergenic	ENSCAFG00805024020\x3bENSCAFG00805024096	dist\x3d50345\x3bdist\x3d7532	.	.
chr15	52639341	C	T	intergenic	FGG\x3bLOC119877052	dist\x3d7990\x3bdist\x3d3196	.	.	intergenic	ENSCAFG00805024360\x3bENSCAFG00805024435	dist\x3d8029\x3bdist\x3d23703	.	.
chr15	53218338	A	AAAGAAAGAAAGAAAGAAAGAAAGAAAGAAAG	intergenic	LOC111090108\x3bLOC475558	dist\x3d8728\x3bdist\x3d6102	.	.	intergenic	ENSCAFG00805024739\x3bENSCAFG00805024782	dist\x3d59380\x3bdist\x3d40753	.	.
chr15	53292287	G	GCCAC	intronic	MAP9	.	.	.	intronic	ENSCAFG00805024782	.	.	.
chr15	53952517	CT	C	intergenic	LOC100856246\x3bLOC100856680	dist\x3d17259\x3bdist\x3d144333	.	.	intergenic	ENSCAFG00805025643\x3bENSCAFG00805025683	dist\x3d117709\x3bdist\x3d285634	.	.
chr15	53952520	CTT	C	intergenic	LOC100856246\x3bLOC100856680	dist\x3d17262\x3bdist\x3d144329	.	.	intergenic	ENSCAFG00805025643\x3bENSCAFG00805025683	dist\x3d117712\x3bdist\x3d285630	.	.
chr15	53952522	TCTCCTCCTC	*	intergenic	LOC100856246\x3bLOC100856680	dist\x3d17263\x3bdist\x3d144329	.	.	intergenic	ENSCAFG00805025643\x3bENSCAFG00805025683	dist\x3d117713\x3bdist\x3d285630	.	.
chr15	54231486	T	TTCCTTCC	intergenic	LOC111098920\x3bLOC119869477	dist\x3d37324\x3bdist\x3d6666	.	.	intergenic	ENSCAFG00805025643\x3bENSCAFG00805025683	dist\x3d396677\x3bdist\x3d6666	.	.
chr15	57753272	G	GTTTTTTTTAAGATTTTATTTATTTGTTCATGAGAAACAGAGAAAGAGAGGCATAGACACAGGCAGAGGGA	intergenic	LOC119869458\x3bLOC102152715	dist\x3d101159\x3bdist\x3d274803	.	.	intergenic	ENSCAFG00805029075\x3bENSCAFG00805029200	dist\x3d101159\x3bdist\x3d649968	.	.
chr15	58266390	A	AG	intergenic	LOC111098924\x3bFSTL5	dist\x3d40030\x3bdist\x3d136850	.	.	intergenic	ENSCAFG00805029075\x3bENSCAFG00805029200	dist\x3d614277\x3bdist\x3d136850	.	.
chr15	61558914	T	TG	intergenic	LOC111090129\x3bTMEM192	dist\x3d60601\x3bdist\x3d24096	.	.	intergenic	ENSCAFG00805005430\x3bENSCAFG00805005455	dist\x3d127549\x3bdist\x3d24329	.	.
chr15	63505079	CCCCT	C	intergenic	LOC111098929\x3bANXA10	dist\x3d50874\x3bdist\x3d504116	.	.	intergenic	ENSCAFG00805006348\x3bENSCAFG00805006523	dist\x3d218447\x3bdist\x3d503955	.	.
chr16	2745837	GGACA	G	intronic	CNTNAP2	.	.	.	intronic	ENSCAFG00805016462	.	.	.
chr16	2745840	C	*	intronic	CNTNAP2	.	.	.	intronic	ENSCAFG00805016462	.	.	.
chr16	7543724	AGC	A	intronic	TMEM178B	.	.	.	intronic	ENSCAFG00805009727	.	.	.
chr16	8322190	A	AAAG	intergenic	MKRN1\x3bRAB19	dist\x3d7562\x3bdist\x3d6962	.	.	intergenic	ENSCAFG00805010605\x3bENSCAFG00805010642	dist\x3d9074\x3bdist\x3d7119	.	.
chr16	21594365	C	T	intronic	DYNC2I1	.	.	.	intronic	ENSCAFG00805022717	.	.	.
chr16	22393669	A	ATTTTTTTTTTTTTTTTTTAAATCTTT,ATTTTTTTTTTTTTTTTTT	intronic	PSD3	.	.	.	intronic	ENSCAFG00805023738	.	.	.
chr16	22805013	T	A	intergenic	LOC111090270\x3bLOC100855487	dist\x3d18720\x3bdist\x3d45495	.	.	intergenic	ENSCAFG00805023738\x3bENSCAFG00805024296	dist\x3d146543\x3bdist\x3d71113	.	.
chr16	22805060	GAC	G	intergenic	LOC111090270\x3bLOC100855487	dist\x3d18768\x3bdist\x3d45446	.	.	intergenic	ENSCAFG00805023738\x3bENSCAFG00805024296	dist\x3d146591\x3bdist\x3d71064	.	.
chr16	24640766	AT	A	intronic	ANK1	.	.	.	intronic	ENSCAFG00805028643	.	.	.
chr16	26166918	GAAAGA	G	intronic	LOC475575	.	.	.	intergenic	ENSCAFG00805029755\x3bENSCAFG00805029785	dist\x3d20174\x3bdist\x3d22397	.	.
chr16	26176861	T	A	ncRNA_intronic	LOC102153319	.	.	.	intergenic	ENSCAFG00805029755\x3bENSCAFG00805029785	dist\x3d30116\x3bdist\x3d12459	.	.
chr16	26198555	C	CTTTTCTTTTCTTTTCTTTTCTTTTCT,CTTTTCTTTTCTTTTCTTTTCTTTTCTTTTCTTTTCTTTTCT	intronic	LOC475575	.	.	.	intronic	ENSCAFG00805029785\x3bENSCAFG00805029862	.	.	.
chr16	26198617	C	CTCCTTTCCTTTCCTTTCCTTTCCTTTCCTTTCCTTTCCTT,CTCCTTTCCTTTCCTTTCCTTTCCTTTCCTTTCCTT	intronic	LOC475575	.	.	.	intronic	ENSCAFG00805029785\x3bENSCAFG00805029862	.	.	.
chr16	26249430	A	AAAGAAAG	intronic	LOC475575	.	.	.	intronic	ENSCAFG00805029785\x3bENSCAFG00805029862	.	.	.
chr16	26255979	T	G	intronic	LOC475575	.	.	.	intronic	ENSCAFG00805029785\x3bENSCAFG00805029862	.	.	.
chr16	26289627	C	CTTCTGTACTGTTTTTTTTTTTTTTTTTTTTTTTTTT	intronic	LOC475575	.	.	.	intronic	ENSCAFG00805029785\x3bENSCAFG00805029862	.	.	.
chr16	26302471	G	A	intronic	LOC475575	.	.	.	intronic	ENSCAFG00805029785\x3bENSCAFG00805029862	.	.	.
chr16	26302474	G	A	intronic	LOC475575	.	.	.	intronic	ENSCAFG00805029785\x3bENSCAFG00805029862	.	.	.
chr16	26404030	T	C	intronic	ADAM18	.	.	.	intronic	ENSCAFG00805030002	.	.	.
chr16	26446022	T	G	intronic	ADAM18	.	.	.	intronic	ENSCAFG00805030002	.	.	.
chr16	26481542	G	A	intronic	ADAM18	.	.	.	intronic	ENSCAFG00805030002	.	.	.
chr16	26486280	C	CT	intronic	ADAM18	.	.	.	intronic	ENSCAFG00805030002	.	.	.
chr16	26532531	C	CTGTG	intronic	ADAM2	.	.	.	intronic	ENSCAFG00805030125	.	.	.
chr16	26678764	C	T	intronic	LOC607729	.	.	.	intronic	ENSCAFG00805030221	.	.	.
chr16	26688360	G	A	intronic	LOC607729	.	.	.	intronic	ENSCAFG00805030221	.	.	.
chr16	26714469	C	CTTTCTTT	intronic	LOC607729	.	.	.	intronic	ENSCAFG00805030221	.	.	.
chr16	26717758	C	T	intronic	LOC607729	.	.	.	intronic	ENSCAFG00805030221	.	.	.
chr16	26732814	C	A	intronic	LOC607729	.	.	.	intronic	ENSCAFG00805030221	.	.	.
chr16	26745679	C	T	intronic	LOC607729	.	.	.	intronic	ENSCAFG00805030221	.	.	.
chr16	26763489	G	GTTCATTTATTTTGTTTTTGTTTTTTTTTTTT	intergenic	LOC607729\x3bLOC482849	dist\x3d2542\x3bdist\x3d19150	.	.	intergenic	ENSCAFG00805030221\x3bENSCAFG00805030278	dist\x3d1932\x3bdist\x3d7285	.	.
chr16	26772942	TGTGA	T	intergenic	LOC607729\x3bLOC482849	dist\x3d11996\x3bdist\x3d9693	.	.	downstream	ENSCAFG00805030278	dist\x3d111	.	.
chr16	26793365	TAAA	T	intronic	LOC482849	.	.	.	intronic	ENSCAFG00805030354	.	.	.
chr16	26825740	T	TAAAGATCCATGAAAACTAAAAAAAAAAAAAAAAAAAAAAAAAAAAAAAAAAAAAAAAA	intronic	LOC482849	.	.	.	intronic	ENSCAFG00805030354	.	.	.
chr16	26830463	C	T	intronic	LOC482849	.	.	.	intronic	ENSCAFG00805030354	.	.	.
chr16	26834588	G	A	intronic	LOC482849	.	.	.	intronic	ENSCAFG00805030354	.	.	.
chr16	26855116	G	T	intronic	LOC482849	.	.	.	intronic	ENSCAFG00805030354	.	.	.
chr16	26866995	T	G	intronic	LOC482849	.	.	.	intronic	ENSCAFG00805030354	.	.	.
chr16	26883748	TTA	T	intronic	LOC482849	.	.	.	intronic	ENSCAFG00805030354	.	.	.
chr16	26906562	G	A	intronic	LOC482849	.	.	.	intronic	ENSCAFG00805030354	.	.	.
chr16	26907454	A	AT	intronic	LOC482849	.	.	.	intronic	ENSCAFG00805030354	.	.	.
chr16	26911761	C	T	intronic	LOC482849	.	.	.	intronic	ENSCAFG00805030354	.	.	.
chr16	26912053	G	A	intronic	LOC482849	.	.	.	intronic	ENSCAFG00805030354	.	.	.
chr16	26912181	T	C	intronic	LOC482849	.	.	.	intronic	ENSCAFG00805030354	.	.	.
chr16	26912204	C	G	intronic	LOC482849	.	.	.	intronic	ENSCAFG00805030354	.	.	.
chr16	26912270	CTCTG	C	intronic	LOC482849	.	.	.	intronic	ENSCAFG00805030354	.	.	.
chr16	26913381	G	A	intronic	LOC482849	.	.	.	intronic	ENSCAFG00805030354	.	.	.
chr16	26914179	G	A	intronic	LOC482849	.	.	.	intronic	ENSCAFG00805030354	.	.	.
chr16	26914776	G	A	intronic	LOC482849	.	.	.	intronic	ENSCAFG00805030354	.	.	.
chr16	26916424	A	G	intronic	LOC482849	.	.	.	intronic	ENSCAFG00805030354	.	.	.
chr16	26917217	A	AGGGC	UTR5	LOC482849	XM_038560015.1:c.-78_-77insGCCC	.	.	UTR5	ENSCAFG00805030354	ENSCAFT00805055180:c.-78_-77insGCCC\x3bENSCAFT00805055207:c.-78_-77insGCCC	.	.
chr16	26917230	G	GCT	UTR5	LOC482849	XM_038560015.1:c.-91_-90insAG	.	.	UTR5	ENSCAFG00805030354	ENSCAFT00805055180:c.-91_-90insAG\x3bENSCAFT00805055207:c.-91_-90insAG	.	.
chr16	26917365	TTTTG	T	upstream	LOC482849	dist\x3d124	.	.	UTR5	ENSCAFG00805030354	ENSCAFT00805055180:c.-226_-229delCAAA\x3bENSCAFT00805055207:c.-226_-229delCAAA	.	.
chr16	26917758	C	A	upstream	LOC482849	dist\x3d516	.	.	upstream	ENSCAFG00805030354	dist\x3d205	.	.
chr16	26918177	G	A	upstream	LOC482849	dist\x3d935	.	.	upstream	ENSCAFG00805030354	dist\x3d624	.	.
chr16	26918393	G	A	intergenic	LOC482849\x3bADAM32	dist\x3d1151\x3bdist\x3d49778	.	.	upstream	ENSCAFG00805030354	dist\x3d840	.	.
chr16	26918394	C	G	intergenic	LOC482849\x3bADAM32	dist\x3d1152\x3bdist\x3d49777	.	.	upstream	ENSCAFG00805030354	dist\x3d841	.	.
chr16	26918615	A	AT	intergenic	LOC482849\x3bADAM32	dist\x3d1373\x3bdist\x3d49556	.	.	intergenic	ENSCAFG00805030354\x3bENSCAFG00805030406	dist\x3d1062\x3bdist\x3d24106	.	.
chr16	26918648	C	CAT	intergenic	LOC482849\x3bADAM32	dist\x3d1406\x3bdist\x3d49523	.	.	intergenic	ENSCAFG00805030354\x3bENSCAFG00805030406	dist\x3d1095\x3bdist\x3d24073	.	.
chr16	26918949	T	*	intergenic	LOC482849\x3bADAM32	dist\x3d1707\x3bdist\x3d49222	.	.	intergenic	ENSCAFG00805030354\x3bENSCAFG00805030406	dist\x3d1396\x3bdist\x3d23772	.	.
chr16	26919022	G	A	intergenic	LOC482849\x3bADAM32	dist\x3d1780\x3bdist\x3d49149	.	.	intergenic	ENSCAFG00805030354\x3bENSCAFG00805030406	dist\x3d1469\x3bdist\x3d23699	.	.
chr16	26919675	T	TA	intergenic	LOC482849\x3bADAM32	dist\x3d2433\x3bdist\x3d48496	.	.	intergenic	ENSCAFG00805030354\x3bENSCAFG00805030406	dist\x3d2122\x3bdist\x3d23046	.	.
chr16	26920209	T	A	intergenic	LOC482849\x3bADAM32	dist\x3d2967\x3bdist\x3d47962	.	.	intergenic	ENSCAFG00805030354\x3bENSCAFG00805030406	dist\x3d2656\x3bdist\x3d22512	.	.
chr16	26920582	C	T	intergenic	LOC482849\x3bADAM32	dist\x3d3340\x3bdist\x3d47589	.	.	intergenic	ENSCAFG00805030354\x3bENSCAFG00805030406	dist\x3d3029\x3bdist\x3d22139	.	.
chr16	26920583	A	C	intergenic	LOC482849\x3bADAM32	dist\x3d3341\x3bdist\x3d47588	.	.	intergenic	ENSCAFG00805030354\x3bENSCAFG00805030406	dist\x3d3030\x3bdist\x3d22138	.	.
chr16	26920721	T	C	intergenic	LOC482849\x3bADAM32	dist\x3d3479\x3bdist\x3d47450	.	.	intergenic	ENSCAFG00805030354\x3bENSCAFG00805030406	dist\x3d3168\x3bdist\x3d22000	.	.
chr16	26920752	C	T	intergenic	LOC482849\x3bADAM32	dist\x3d3510\x3bdist\x3d47419	.	.	intergenic	ENSCAFG00805030354\x3bENSCAFG00805030406	dist\x3d3199\x3bdist\x3d21969	.	.
chr16	26920908	C	CT	intergenic	LOC482849\x3bADAM32	dist\x3d3666\x3bdist\x3d47263	.	.	intergenic	ENSCAFG00805030354\x3bENSCAFG00805030406	dist\x3d3355\x3bdist\x3d21813	.	.
chr16	26921252	G	A	intergenic	LOC482849\x3bADAM32	dist\x3d4010\x3bdist\x3d46919	.	.	intergenic	ENSCAFG00805030354\x3bENSCAFG00805030406	dist\x3d3699\x3bdist\x3d21469	.	.
chr16	26921776	C	A	intergenic	LOC482849\x3bADAM32	dist\x3d4534\x3bdist\x3d46395	.	.	intergenic	ENSCAFG00805030354\x3bENSCAFG00805030406	dist\x3d4223\x3bdist\x3d20945	.	.
chr16	26922008	G	A	intergenic	LOC482849\x3bADAM32	dist\x3d4766\x3bdist\x3d46163	.	.	intergenic	ENSCAFG00805030354\x3bENSCAFG00805030406	dist\x3d4455\x3bdist\x3d20713	.	.
chr16	26922817	G	A	intergenic	LOC482849\x3bADAM32	dist\x3d5575\x3bdist\x3d45354	.	.	intergenic	ENSCAFG00805030354\x3bENSCAFG00805030406	dist\x3d5264\x3bdist\x3d19904	.	.
chr16	26923037	T	C	intergenic	LOC482849\x3bADAM32	dist\x3d5795\x3bdist\x3d45134	.	.	intergenic	ENSCAFG00805030354\x3bENSCAFG00805030406	dist\x3d5484\x3bdist\x3d19684	.	.
chr16	26924305	A	G	intergenic	LOC482849\x3bADAM32	dist\x3d7063\x3bdist\x3d43866	.	.	intergenic	ENSCAFG00805030354\x3bENSCAFG00805030406	dist\x3d6752\x3bdist\x3d18416	.	.
chr16	26924620	CTT	C	intergenic	LOC482849\x3bADAM32	dist\x3d7379\x3bdist\x3d43549	.	.	intergenic	ENSCAFG00805030354\x3bENSCAFG00805030406	dist\x3d7068\x3bdist\x3d18099	.	.
chr16	26925522	G	GT	intergenic	LOC482849\x3bADAM32	dist\x3d8280\x3bdist\x3d42649	.	.	intergenic	ENSCAFG00805030354\x3bENSCAFG00805030406	dist\x3d7969\x3bdist\x3d17199	.	.
chr16	26925681	T	TG	intergenic	LOC482849\x3bADAM32	dist\x3d8439\x3bdist\x3d42490	.	.	intergenic	ENSCAFG00805030354\x3bENSCAFG00805030406	dist\x3d8128\x3bdist\x3d17040	.	.
chr16	26926147	G	A	intergenic	LOC482849\x3bADAM32	dist\x3d8905\x3bdist\x3d42024	.	.	intergenic	ENSCAFG00805030354\x3bENSCAFG00805030406	dist\x3d8594\x3bdist\x3d16574	.	.
chr16	26926323	A	G	intergenic	LOC482849\x3bADAM32	dist\x3d9081\x3bdist\x3d41848	.	.	intergenic	ENSCAFG00805030354\x3bENSCAFG00805030406	dist\x3d8770\x3bdist\x3d16398	.	.
chr16	26926392	G	A	intergenic	LOC482849\x3bADAM32	dist\x3d9150\x3bdist\x3d41779	.	.	intergenic	ENSCAFG00805030354\x3bENSCAFG00805030406	dist\x3d8839\x3bdist\x3d16329	.	.
chr16	26926501	G	C	intergenic	LOC482849\x3bADAM32	dist\x3d9259\x3bdist\x3d41670	.	.	intergenic	ENSCAFG00805030354\x3bENSCAFG00805030406	dist\x3d8948\x3bdist\x3d16220	.	.
chr16	26926638	A	G	intergenic	LOC482849\x3bADAM32	dist\x3d9396\x3bdist\x3d41533	.	.	intergenic	ENSCAFG00805030354\x3bENSCAFG00805030406	dist\x3d9085\x3bdist\x3d16083	.	.
chr16	26926656	C	A	intergenic	LOC482849\x3bADAM32	dist\x3d9414\x3bdist\x3d41515	.	.	intergenic	ENSCAFG00805030354\x3bENSCAFG00805030406	dist\x3d9103\x3bdist\x3d16065	.	.
chr16	26926700	T	G	intergenic	LOC482849\x3bADAM32	dist\x3d9458\x3bdist\x3d41471	.	.	intergenic	ENSCAFG00805030354\x3bENSCAFG00805030406	dist\x3d9147\x3bdist\x3d16021	.	.
chr16	26926860	C	T	intergenic	LOC482849\x3bADAM32	dist\x3d9618\x3bdist\x3d41311	.	.	intergenic	ENSCAFG00805030354\x3bENSCAFG00805030406	dist\x3d9307\x3bdist\x3d15861	.	.
chr16	26927194	T	C	intergenic	LOC482849\x3bADAM32	dist\x3d9952\x3bdist\x3d40977	.	.	intergenic	ENSCAFG00805030354\x3bENSCAFG00805030406	dist\x3d9641\x3bdist\x3d15527	.	.
chr16	26927242	T	C	intergenic	LOC482849\x3bADAM32	dist\x3d10000\x3bdist\x3d40929	.	.	intergenic	ENSCAFG00805030354\x3bENSCAFG00805030406	dist\x3d9689\x3bdist\x3d15479	.	.
chr16	26927261	G	GT	intergenic	LOC482849\x3bADAM32	dist\x3d10019\x3bdist\x3d40910	.	.	intergenic	ENSCAFG00805030354\x3bENSCAFG00805030406	dist\x3d9708\x3bdist\x3d15460	.	.
chr16	26927280	G	T	intergenic	LOC482849\x3bADAM32	dist\x3d10038\x3bdist\x3d40891	.	.	intergenic	ENSCAFG00805030354\x3bENSCAFG00805030406	dist\x3d9727\x3bdist\x3d15441	.	.
chr16	26927288	T	C	intergenic	LOC482849\x3bADAM32	dist\x3d10046\x3bdist\x3d40883	.	.	intergenic	ENSCAFG00805030354\x3bENSCAFG00805030406	dist\x3d9735\x3bdist\x3d15433	.	.
chr16	26927580	G	T	intergenic	LOC482849\x3bADAM32	dist\x3d10338\x3bdist\x3d40591	.	.	intergenic	ENSCAFG00805030354\x3bENSCAFG00805030406	dist\x3d10027\x3bdist\x3d15141	.	.
chr16	26927630	T	G	intergenic	LOC482849\x3bADAM32	dist\x3d10388\x3bdist\x3d40541	.	.	intergenic	ENSCAFG00805030354\x3bENSCAFG00805030406	dist\x3d10077\x3bdist\x3d15091	.	.
chr16	26927748	A	AT	intergenic	LOC482849\x3bADAM32	dist\x3d10506\x3bdist\x3d40423	.	.	intergenic	ENSCAFG00805030354\x3bENSCAFG00805030406	dist\x3d10195\x3bdist\x3d14973	.	.
chr16	26927837	G	A	intergenic	LOC482849\x3bADAM32	dist\x3d10595\x3bdist\x3d40334	.	.	intergenic	ENSCAFG00805030354\x3bENSCAFG00805030406	dist\x3d10284\x3bdist\x3d14884	.	.
chr16	26928045	T	TTGAGGTGCAC	intergenic	LOC482849\x3bADAM32	dist\x3d10803\x3bdist\x3d40126	.	.	intergenic	ENSCAFG00805030354\x3bENSCAFG00805030406	dist\x3d10492\x3bdist\x3d14676	.	.
chr16	26928071	T	G	intergenic	LOC482849\x3bADAM32	dist\x3d10829\x3bdist\x3d40100	.	.	intergenic	ENSCAFG00805030354\x3bENSCAFG00805030406	dist\x3d10518\x3bdist\x3d14650	.	.
chr16	26928544	T	A	intergenic	LOC482849\x3bADAM32	dist\x3d11302\x3bdist\x3d39627	.	.	intergenic	ENSCAFG00805030354\x3bENSCAFG00805030406	dist\x3d10991\x3bdist\x3d14177	.	.
chr16	26928782	C	CAG	intergenic	LOC482849\x3bADAM32	dist\x3d11540\x3bdist\x3d39389	.	.	intergenic	ENSCAFG00805030354\x3bENSCAFG00805030406	dist\x3d11229\x3bdist\x3d13939	.	.
chr16	26928975	AG	A	intergenic	LOC482849\x3bADAM32	dist\x3d11734\x3bdist\x3d39195	.	.	intergenic	ENSCAFG00805030354\x3bENSCAFG00805030406	dist\x3d11423\x3bdist\x3d13745	.	.
chr16	26928986	C	CAAA,CAA	intergenic	LOC482849\x3bADAM32	dist\x3d11744\x3bdist\x3d39185	.	.	intergenic	ENSCAFG00805030354\x3bENSCAFG00805030406	dist\x3d11433\x3bdist\x3d13735	.	.
chr16	26929101	C	T	intergenic	LOC482849\x3bADAM32	dist\x3d11859\x3bdist\x3d39070	.	.	intergenic	ENSCAFG00805030354\x3bENSCAFG00805030406	dist\x3d11548\x3bdist\x3d13620	.	.
chr16	26929122	A	G	intergenic	LOC482849\x3bADAM32	dist\x3d11880\x3bdist\x3d39049	.	.	intergenic	ENSCAFG00805030354\x3bENSCAFG00805030406	dist\x3d11569\x3bdist\x3d13599	.	.
chr16	26929141	C	T	intergenic	LOC482849\x3bADAM32	dist\x3d11899\x3bdist\x3d39030	.	.	intergenic	ENSCAFG00805030354\x3bENSCAFG00805030406	dist\x3d11588\x3bdist\x3d13580	.	.
chr16	26929537	G	A	intergenic	LOC482849\x3bADAM32	dist\x3d12295\x3bdist\x3d38634	.	.	intergenic	ENSCAFG00805030354\x3bENSCAFG00805030406	dist\x3d11984\x3bdist\x3d13184	.	.
chr16	26929664	C	G	intergenic	LOC482849\x3bADAM32	dist\x3d12422\x3bdist\x3d38507	.	.	intergenic	ENSCAFG00805030354\x3bENSCAFG00805030406	dist\x3d12111\x3bdist\x3d13057	.	.
chr16	26929852	G	T	intergenic	LOC482849\x3bADAM32	dist\x3d12610\x3bdist\x3d38319	.	.	intergenic	ENSCAFG00805030354\x3bENSCAFG00805030406	dist\x3d12299\x3bdist\x3d12869	.	.
chr16	26930092	C	T	intergenic	LOC482849\x3bADAM32	dist\x3d12850\x3bdist\x3d38079	.	.	intergenic	ENSCAFG00805030354\x3bENSCAFG00805030406	dist\x3d12539\x3bdist\x3d12629	.	.
chr16	26930169	C	T	intergenic	LOC482849\x3bADAM32	dist\x3d12927\x3bdist\x3d38002	.	.	intergenic	ENSCAFG00805030354\x3bENSCAFG00805030406	dist\x3d12616\x3bdist\x3d12552	.	.
chr16	26930360	TTTTTTTTTTTTA	T	intergenic	LOC482849\x3bADAM32	dist\x3d13119\x3bdist\x3d37799	.	.	intergenic	ENSCAFG00805030354\x3bENSCAFG00805030406	dist\x3d12808\x3bdist\x3d12349	.	.
chr16	26930361	TTTTTTTTTTTA	*	intergenic	LOC482849\x3bADAM32	dist\x3d13119\x3bdist\x3d37810	.	.	intergenic	ENSCAFG00805030354\x3bENSCAFG00805030406	dist\x3d12808\x3bdist\x3d12360	.	.
chr16	26930362	TTTTTTTTTTA	*	intergenic	LOC482849\x3bADAM32	dist\x3d13120\x3bdist\x3d37809	.	.	intergenic	ENSCAFG00805030354\x3bENSCAFG00805030406	dist\x3d12809\x3bdist\x3d12359	.	.
chr16	26930383	G	T	intergenic	LOC482849\x3bADAM32	dist\x3d13141\x3bdist\x3d37788	.	.	intergenic	ENSCAFG00805030354\x3bENSCAFG00805030406	dist\x3d12830\x3bdist\x3d12338	.	.
chr16	26930391	T	TGA	intergenic	LOC482849\x3bADAM32	dist\x3d13149\x3bdist\x3d37780	.	.	intergenic	ENSCAFG00805030354\x3bENSCAFG00805030406	dist\x3d12838\x3bdist\x3d12330	.	.
chr16	26930420	G	A	intergenic	LOC482849\x3bADAM32	dist\x3d13178\x3bdist\x3d37751	.	.	intergenic	ENSCAFG00805030354\x3bENSCAFG00805030406	dist\x3d12867\x3bdist\x3d12301	.	.
chr16	26930424	G	A	intergenic	LOC482849\x3bADAM32	dist\x3d13182\x3bdist\x3d37747	.	.	intergenic	ENSCAFG00805030354\x3bENSCAFG00805030406	dist\x3d12871\x3bdist\x3d12297	.	.
chr16	26930447	G	A	intergenic	LOC482849\x3bADAM32	dist\x3d13205\x3bdist\x3d37724	.	.	intergenic	ENSCAFG00805030354\x3bENSCAFG00805030406	dist\x3d12894\x3bdist\x3d12274	.	.
chr16	26930484	C	T	intergenic	LOC482849\x3bADAM32	dist\x3d13242\x3bdist\x3d37687	.	.	intergenic	ENSCAFG00805030354\x3bENSCAFG00805030406	dist\x3d12931\x3bdist\x3d12237	.	.
chr16	26930619	G	A	intergenic	LOC482849\x3bADAM32	dist\x3d13377\x3bdist\x3d37552	.	.	intergenic	ENSCAFG00805030354\x3bENSCAFG00805030406	dist\x3d13066\x3bdist\x3d12102	.	.
chr16	26930669	A	G	intergenic	LOC482849\x3bADAM32	dist\x3d13427\x3bdist\x3d37502	.	.	intergenic	ENSCAFG00805030354\x3bENSCAFG00805030406	dist\x3d13116\x3bdist\x3d12052	.	.
chr16	26930781	T	C	intergenic	LOC482849\x3bADAM32	dist\x3d13539\x3bdist\x3d37390	.	.	intergenic	ENSCAFG00805030354\x3bENSCAFG00805030406	dist\x3d13228\x3bdist\x3d11940	.	.
chr16	26930992	C	A	intergenic	LOC482849\x3bADAM32	dist\x3d13750\x3bdist\x3d37179	.	.	intergenic	ENSCAFG00805030354\x3bENSCAFG00805030406	dist\x3d13439\x3bdist\x3d11729	.	.
chr16	26930994	A	G	intergenic	LOC482849\x3bADAM32	dist\x3d13752\x3bdist\x3d37177	.	.	intergenic	ENSCAFG00805030354\x3bENSCAFG00805030406	dist\x3d13441\x3bdist\x3d11727	.	.
chr16	26931034	A	T	intergenic	LOC482849\x3bADAM32	dist\x3d13792\x3bdist\x3d37137	.	.	intergenic	ENSCAFG00805030354\x3bENSCAFG00805030406	dist\x3d13481\x3bdist\x3d11687	.	.
chr16	26931059	C	A	intergenic	LOC482849\x3bADAM32	dist\x3d13817\x3bdist\x3d37112	.	.	intergenic	ENSCAFG00805030354\x3bENSCAFG00805030406	dist\x3d13506\x3bdist\x3d11662	.	.
chr16	26932352	A	T	intergenic	LOC482849\x3bADAM32	dist\x3d15110\x3bdist\x3d35819	.	.	intergenic	ENSCAFG00805030354\x3bENSCAFG00805030406	dist\x3d14799\x3bdist\x3d10369	.	.
chr16	26932483	C	T	intergenic	LOC482849\x3bADAM32	dist\x3d15241\x3bdist\x3d35688	.	.	intergenic	ENSCAFG00805030354\x3bENSCAFG00805030406	dist\x3d14930\x3bdist\x3d10238	.	.
chr16	26932911	T	A	intergenic	LOC482849\x3bADAM32	dist\x3d15669\x3bdist\x3d35260	.	.	intergenic	ENSCAFG00805030354\x3bENSCAFG00805030406	dist\x3d15358\x3bdist\x3d9810	.	.
chr16	26933562	G	A	intergenic	LOC482849\x3bADAM32	dist\x3d16320\x3bdist\x3d34609	.	.	intergenic	ENSCAFG00805030354\x3bENSCAFG00805030406	dist\x3d16009\x3bdist\x3d9159	.	.
chr16	26934120	T	A	intergenic	LOC482849\x3bADAM32	dist\x3d16878\x3bdist\x3d34051	.	.	intergenic	ENSCAFG00805030354\x3bENSCAFG00805030406	dist\x3d16567\x3bdist\x3d8601	.	.
chr16	26934318	G	GTTTTT	intergenic	LOC482849\x3bADAM32	dist\x3d17076\x3bdist\x3d33853	.	.	intergenic	ENSCAFG00805030354\x3bENSCAFG00805030406	dist\x3d16765\x3bdist\x3d8403	.	.
chr16	26934319	G	T	intergenic	LOC482849\x3bADAM32	dist\x3d17077\x3bdist\x3d33852	.	.	intergenic	ENSCAFG00805030354\x3bENSCAFG00805030406	dist\x3d16766\x3bdist\x3d8402	.	.
chr16	26934623	T	A	intergenic	LOC482849\x3bADAM32	dist\x3d17381\x3bdist\x3d33548	.	.	intergenic	ENSCAFG00805030354\x3bENSCAFG00805030406	dist\x3d17070\x3bdist\x3d8098	.	.
chr16	26934804	G	A	intergenic	LOC482849\x3bADAM32	dist\x3d17562\x3bdist\x3d33367	.	.	intergenic	ENSCAFG00805030354\x3bENSCAFG00805030406	dist\x3d17251\x3bdist\x3d7917	.	.
chr16	26934925	C	G	intergenic	LOC482849\x3bADAM32	dist\x3d17683\x3bdist\x3d33246	.	.	intergenic	ENSCAFG00805030354\x3bENSCAFG00805030406	dist\x3d17372\x3bdist\x3d7796	.	.
chr16	26935049	A	G	intergenic	LOC482849\x3bADAM32	dist\x3d17807\x3bdist\x3d33122	.	.	intergenic	ENSCAFG00805030354\x3bENSCAFG00805030406	dist\x3d17496\x3bdist\x3d7672	.	.
chr16	26935653	G	A	intergenic	LOC482849\x3bADAM32	dist\x3d18411\x3bdist\x3d32518	.	.	intergenic	ENSCAFG00805030354\x3bENSCAFG00805030406	dist\x3d18100\x3bdist\x3d7068	.	.
chr16	26936126	T	C	intergenic	LOC482849\x3bADAM32	dist\x3d18884\x3bdist\x3d32045	.	.	intergenic	ENSCAFG00805030354\x3bENSCAFG00805030406	dist\x3d18573\x3bdist\x3d6595	.	.
chr16	26937048	T	G	intergenic	LOC482849\x3bADAM32	dist\x3d19806\x3bdist\x3d31123	.	.	intergenic	ENSCAFG00805030354\x3bENSCAFG00805030406	dist\x3d19495\x3bdist\x3d5673	.	.
chr16	26937216	A	G	intergenic	LOC482849\x3bADAM32	dist\x3d19974\x3bdist\x3d30955	.	.	intergenic	ENSCAFG00805030354\x3bENSCAFG00805030406	dist\x3d19663\x3bdist\x3d5505	.	.
chr16	26937388	T	C	intergenic	LOC482849\x3bADAM32	dist\x3d20146\x3bdist\x3d30783	.	.	intergenic	ENSCAFG00805030354\x3bENSCAFG00805030406	dist\x3d19835\x3bdist\x3d5333	.	.
chr16	26938024	CTTTTTTCTTTTCTTTTT	C	intergenic	LOC482849\x3bADAM32	dist\x3d20783\x3bdist\x3d30130	.	.	intergenic	ENSCAFG00805030354\x3bENSCAFG00805030406	dist\x3d20472\x3bdist\x3d4680	.	.
chr16	26938038	TTTTC	*	intergenic	LOC482849\x3bADAM32	dist\x3d20796\x3bdist\x3d30133	.	.	intergenic	ENSCAFG00805030354\x3bENSCAFG00805030406	dist\x3d20485\x3bdist\x3d4683	.	.
chr16	26938040	TTC	*	intergenic	LOC482849\x3bADAM32	dist\x3d20798\x3bdist\x3d30129	.	.	intergenic	ENSCAFG00805030354\x3bENSCAFG00805030406	dist\x3d20487\x3bdist\x3d4679	.	.
chr16	26938075	TTTTC	T	intergenic	LOC482849\x3bADAM32	dist\x3d20834\x3bdist\x3d30092	.	.	intergenic	ENSCAFG00805030354\x3bENSCAFG00805030406	dist\x3d20523\x3bdist\x3d4642	.	.
chr16	26938079	C	*	intergenic	LOC482849\x3bADAM32	dist\x3d20837\x3bdist\x3d30092	.	.	intergenic	ENSCAFG00805030354\x3bENSCAFG00805030406	dist\x3d20526\x3bdist\x3d4642	.	.
chr16	26938156	A	G	intergenic	LOC482849\x3bADAM32	dist\x3d20914\x3bdist\x3d30015	.	.	intergenic	ENSCAFG00805030354\x3bENSCAFG00805030406	dist\x3d20603\x3bdist\x3d4565	.	.
chr16	26938426	C	T	intergenic	LOC482849\x3bADAM32	dist\x3d21184\x3bdist\x3d29745	.	.	intergenic	ENSCAFG00805030354\x3bENSCAFG00805030406	dist\x3d20873\x3bdist\x3d4295	.	.
chr16	26938521	C	T	intergenic	LOC482849\x3bADAM32	dist\x3d21279\x3bdist\x3d29650	.	.	intergenic	ENSCAFG00805030354\x3bENSCAFG00805030406	dist\x3d20968\x3bdist\x3d4200	.	.
chr16	26938572	G	A	intergenic	LOC482849\x3bADAM32	dist\x3d21330\x3bdist\x3d29599	.	.	intergenic	ENSCAFG00805030354\x3bENSCAFG00805030406	dist\x3d21019\x3bdist\x3d4149	.	.
chr16	26938609	G	T	intergenic	LOC482849\x3bADAM32	dist\x3d21367\x3bdist\x3d29562	.	.	intergenic	ENSCAFG00805030354\x3bENSCAFG00805030406	dist\x3d21056\x3bdist\x3d4112	.	.
chr16	26939464	A	G	intergenic	LOC482849\x3bADAM32	dist\x3d22222\x3bdist\x3d28707	.	.	intergenic	ENSCAFG00805030354\x3bENSCAFG00805030406	dist\x3d21911\x3bdist\x3d3257	.	.
chr16	26939506	T	C	intergenic	LOC482849\x3bADAM32	dist\x3d22264\x3bdist\x3d28665	.	.	intergenic	ENSCAFG00805030354\x3bENSCAFG00805030406	dist\x3d21953\x3bdist\x3d3215	.	.
chr16	26939659	G	GA	intergenic	LOC482849\x3bADAM32	dist\x3d22417\x3bdist\x3d28512	.	.	intergenic	ENSCAFG00805030354\x3bENSCAFG00805030406	dist\x3d22106\x3bdist\x3d3062	.	.
chr16	26939913	AAC	A	intergenic	LOC482849\x3bADAM32	dist\x3d22672\x3bdist\x3d28256	.	.	intergenic	ENSCAFG00805030354\x3bENSCAFG00805030406	dist\x3d22361\x3bdist\x3d2806	.	.
chr16	26940215	G	GACAA	intergenic	LOC482849\x3bADAM32	dist\x3d22973\x3bdist\x3d27956	.	.	intergenic	ENSCAFG00805030354\x3bENSCAFG00805030406	dist\x3d22662\x3bdist\x3d2506	.	.
chr16	26940231	A	G	intergenic	LOC482849\x3bADAM32	dist\x3d22989\x3bdist\x3d27940	.	.	intergenic	ENSCAFG00805030354\x3bENSCAFG00805030406	dist\x3d22678\x3bdist\x3d2490	.	.
chr16	26940636	G	T	intergenic	LOC482849\x3bADAM32	dist\x3d23394\x3bdist\x3d27535	.	.	intergenic	ENSCAFG00805030354\x3bENSCAFG00805030406	dist\x3d23083\x3bdist\x3d2085	.	.
chr16	26940650	C	G	intergenic	LOC482849\x3bADAM32	dist\x3d23408\x3bdist\x3d27521	.	.	intergenic	ENSCAFG00805030354\x3bENSCAFG00805030406	dist\x3d23097\x3bdist\x3d2071	.	.
chr16	26940675	A	G	intergenic	LOC482849\x3bADAM32	dist\x3d23433\x3bdist\x3d27496	.	.	intergenic	ENSCAFG00805030354\x3bENSCAFG00805030406	dist\x3d23122\x3bdist\x3d2046	.	.
chr16	26940852	G	A	intergenic	LOC482849\x3bADAM32	dist\x3d23610\x3bdist\x3d27319	.	.	intergenic	ENSCAFG00805030354\x3bENSCAFG00805030406	dist\x3d23299\x3bdist\x3d1869	.	.
chr16	26940890	G	A	intergenic	LOC482849\x3bADAM32	dist\x3d23648\x3bdist\x3d27281	.	.	intergenic	ENSCAFG00805030354\x3bENSCAFG00805030406	dist\x3d23337\x3bdist\x3d1831	.	.
chr16	26941291	G	A	intergenic	LOC482849\x3bADAM32	dist\x3d24049\x3bdist\x3d26880	.	.	intergenic	ENSCAFG00805030354\x3bENSCAFG00805030406	dist\x3d23738\x3bdist\x3d1430	.	.
chr16	26941342	G	A	intergenic	LOC482849\x3bADAM32	dist\x3d24100\x3bdist\x3d26829	.	.	intergenic	ENSCAFG00805030354\x3bENSCAFG00805030406	dist\x3d23789\x3bdist\x3d1379	.	.
chr16	26941667	G	A	intergenic	LOC482849\x3bADAM32	dist\x3d24425\x3bdist\x3d26504	.	.	intergenic	ENSCAFG00805030354\x3bENSCAFG00805030406	dist\x3d24114\x3bdist\x3d1054	.	.
chr16	26942833	G	A	intergenic	LOC482849\x3bADAM32	dist\x3d25591\x3bdist\x3d25338	.	.	UTR3	ENSCAFG00805030406	ENSCAFT00805055270:c.*5409C>T	.	.
chr16	26943338	C	A	intergenic	LOC482849\x3bADAM32	dist\x3d26096\x3bdist\x3d24833	.	.	UTR3	ENSCAFG00805030406	ENSCAFT00805055270:c.*4904G>T	.	.
chr16	26943619	T	G	intergenic	LOC482849\x3bADAM32	dist\x3d26377\x3bdist\x3d24552	.	.	UTR3	ENSCAFG00805030406	ENSCAFT00805055270:c.*4623A>C	.	.
chr16	26944203	T	C	intergenic	LOC482849\x3bADAM32	dist\x3d26961\x3bdist\x3d23968	.	.	UTR3	ENSCAFG00805030406	ENSCAFT00805055270:c.*4039A>G	.	.
chr16	26944489	C	T	intergenic	LOC482849\x3bADAM32	dist\x3d27247\x3bdist\x3d23682	.	.	UTR3	ENSCAFG00805030406	ENSCAFT00805055270:c.*3753G>A	.	.
chr16	26944990	C	A	intergenic	LOC482849\x3bADAM32	dist\x3d27748\x3bdist\x3d23181	.	.	UTR3	ENSCAFG00805030406	ENSCAFT00805055270:c.*3252G>T	.	.
chr16	26945977	A	G	intergenic	LOC482849\x3bADAM32	dist\x3d28735\x3bdist\x3d22194	.	.	UTR3	ENSCAFG00805030406	ENSCAFT00805055270:c.*2265T>C	.	.
chr16	26946568	A	C	intergenic	LOC482849\x3bADAM32	dist\x3d29326\x3bdist\x3d21603	.	.	UTR3	ENSCAFG00805030406	ENSCAFT00805055270:c.*1674T>G	.	.
chr16	26946587	C	T	intergenic	LOC482849\x3bADAM32	dist\x3d29345\x3bdist\x3d21584	.	.	UTR3	ENSCAFG00805030406	ENSCAFT00805055270:c.*1655G>A	.	.
chr16	26947061	T	C	intergenic	LOC482849\x3bADAM32	dist\x3d29819\x3bdist\x3d21110	.	.	UTR3	ENSCAFG00805030406	ENSCAFT00805055270:c.*1181A>G	.	.
chr16	26947091	A	G	intergenic	LOC482849\x3bADAM32	dist\x3d29849\x3bdist\x3d21080	.	.	UTR3	ENSCAFG00805030406	ENSCAFT00805055270:c.*1151T>C	.	.
chr16	26947287	A	C	intergenic	LOC482849\x3bADAM32	dist\x3d30045\x3bdist\x3d20884	.	.	UTR3	ENSCAFG00805030406	ENSCAFT00805055270:c.*955T>G	.	.
chr16	26947888	T	C	intergenic	LOC482849\x3bADAM32	dist\x3d30646\x3bdist\x3d20283	.	.	UTR3	ENSCAFG00805030406	ENSCAFT00805055270:c.*354A>G	.	.
chr16	26948169	A	C	intergenic	LOC482849\x3bADAM32	dist\x3d30927\x3bdist\x3d20002	.	.	UTR3	ENSCAFG00805030406	ENSCAFT00805055270:c.*73T>G	.	.
chr16	26948447	G	A	intergenic	LOC482849\x3bADAM32	dist\x3d31205\x3bdist\x3d19724	.	.	exonic	ENSCAFG00805030406	.	nonsynonymous_SNV	ENSCAFG00805030406:ENSCAFT00805055270:exon1:c.53C>T:p.P18L
chr16	26948788	C	T	intergenic	LOC482849\x3bADAM32	dist\x3d31546\x3bdist\x3d19383	.	.	UTR5	ENSCAFG00805030406	ENSCAFT00805055270:c.-289G>A	.	.
chr16	26948950	G	T	intergenic	LOC482849\x3bADAM32	dist\x3d31708\x3bdist\x3d19221	.	.	UTR5	ENSCAFG00805030406	ENSCAFT00805055270:c.-451C>A	.	.
chr16	26949904	ATG	A	intergenic	LOC482849\x3bADAM32	dist\x3d32663\x3bdist\x3d18265	.	.	UTR5	ENSCAFG00805030406	ENSCAFT00805055270:c.-1406_-1407delCA	.	.
chr16	26950138	T	C	intergenic	LOC482849\x3bADAM32	dist\x3d32896\x3bdist\x3d18033	.	.	UTR5	ENSCAFG00805030406	ENSCAFT00805055270:c.-1639A>G	.	.
chr16	26950195	A	C	intergenic	LOC482849\x3bADAM32	dist\x3d32953\x3bdist\x3d17976	.	.	UTR5	ENSCAFG00805030406	ENSCAFT00805055270:c.-1696T>G	.	.
chr16	26950625	C	G	intergenic	LOC482849\x3bADAM32	dist\x3d33383\x3bdist\x3d17546	.	.	upstream	ENSCAFG00805030406	dist\x3d192	.	.
chr16	26951243	T	A	intergenic	LOC482849\x3bADAM32	dist\x3d34001\x3bdist\x3d16928	.	.	upstream	ENSCAFG00805030406	dist\x3d810	.	.
chr16	26951275	CA	C	intergenic	LOC482849\x3bADAM32	dist\x3d34034\x3bdist\x3d16895	.	.	upstream	ENSCAFG00805030406	dist\x3d843	.	.
chr16	26951284	C	A	intergenic	LOC482849\x3bADAM32	dist\x3d34042\x3bdist\x3d16887	.	.	upstream	ENSCAFG00805030406	dist\x3d851	.	.
chr16	26956967	C	T	intergenic	LOC482849\x3bADAM32	dist\x3d39725\x3bdist\x3d11204	.	.	intergenic	ENSCAFG00805030406\x3bENSCAFG00805030612	dist\x3d6534\x3bdist\x3d11320	.	.
chr16	26957132	ATTC	A	intergenic	LOC482849\x3bADAM32	dist\x3d39891\x3bdist\x3d11036	.	.	intergenic	ENSCAFG00805030406\x3bENSCAFG00805030612	dist\x3d6700\x3bdist\x3d11152	.	.
chr16	26957290	T	C	intergenic	LOC482849\x3bADAM32	dist\x3d40048\x3bdist\x3d10881	.	.	intergenic	ENSCAFG00805030406\x3bENSCAFG00805030612	dist\x3d6857\x3bdist\x3d10997	.	.
chr16	26957509	TATGAAA	T	intergenic	LOC482849\x3bADAM32	dist\x3d40268\x3bdist\x3d10656	.	.	intergenic	ENSCAFG00805030406\x3bENSCAFG00805030612	dist\x3d7077\x3bdist\x3d10772	.	.
chr16	26958984	C	G	intergenic	LOC482849\x3bADAM32	dist\x3d41742\x3bdist\x3d9187	.	.	intergenic	ENSCAFG00805030406\x3bENSCAFG00805030612	dist\x3d8551\x3bdist\x3d9303	.	.
chr16	26959167	G	C	intergenic	LOC482849\x3bADAM32	dist\x3d41925\x3bdist\x3d9004	.	.	intergenic	ENSCAFG00805030406\x3bENSCAFG00805030612	dist\x3d8734\x3bdist\x3d9120	.	.
chr16	26959334	GT	G	intergenic	LOC482849\x3bADAM32	dist\x3d42093\x3bdist\x3d8836	.	.	intergenic	ENSCAFG00805030406\x3bENSCAFG00805030612	dist\x3d8902\x3bdist\x3d8952	.	.
chr16	26959744	G	A	intergenic	LOC482849\x3bADAM32	dist\x3d42502\x3bdist\x3d8427	.	.	intergenic	ENSCAFG00805030406\x3bENSCAFG00805030612	dist\x3d9311\x3bdist\x3d8543	.	.
chr16	26960332	C	A	intergenic	LOC482849\x3bADAM32	dist\x3d43090\x3bdist\x3d7839	.	.	intergenic	ENSCAFG00805030406\x3bENSCAFG00805030612	dist\x3d9899\x3bdist\x3d7955	.	.
chr16	26960551	A	G	intergenic	LOC482849\x3bADAM32	dist\x3d43309\x3bdist\x3d7620	.	.	intergenic	ENSCAFG00805030406\x3bENSCAFG00805030612	dist\x3d10118\x3bdist\x3d7736	.	.
chr16	26960579	G	A	intergenic	LOC482849\x3bADAM32	dist\x3d43337\x3bdist\x3d7592	.	.	intergenic	ENSCAFG00805030406\x3bENSCAFG00805030612	dist\x3d10146\x3bdist\x3d7708	.	.
chr16	26962216	C	CA	intergenic	LOC482849\x3bADAM32	dist\x3d44974\x3bdist\x3d5955	.	.	intergenic	ENSCAFG00805030406\x3bENSCAFG00805030612	dist\x3d11783\x3bdist\x3d6071	.	.
chr16	26962534	C	T	intergenic	LOC482849\x3bADAM32	dist\x3d45292\x3bdist\x3d5637	.	.	intergenic	ENSCAFG00805030406\x3bENSCAFG00805030612	dist\x3d12101\x3bdist\x3d5753	.	.
chr16	26962535	A	G	intergenic	LOC482849\x3bADAM32	dist\x3d45293\x3bdist\x3d5636	.	.	intergenic	ENSCAFG00805030406\x3bENSCAFG00805030612	dist\x3d12102\x3bdist\x3d5752	.	.
chr16	26962684	C	T	intergenic	LOC482849\x3bADAM32	dist\x3d45442\x3bdist\x3d5487	.	.	intergenic	ENSCAFG00805030406\x3bENSCAFG00805030612	dist\x3d12251\x3bdist\x3d5603	.	.
chr16	26963083	A	G	intergenic	LOC482849\x3bADAM32	dist\x3d45841\x3bdist\x3d5088	.	.	intergenic	ENSCAFG00805030406\x3bENSCAFG00805030612	dist\x3d12650\x3bdist\x3d5204	.	.
chr16	26963360	A	T	intergenic	LOC482849\x3bADAM32	dist\x3d46118\x3bdist\x3d4811	.	.	intergenic	ENSCAFG00805030406\x3bENSCAFG00805030612	dist\x3d12927\x3bdist\x3d4927	.	.
chr16	26963454	A	C	intergenic	LOC482849\x3bADAM32	dist\x3d46212\x3bdist\x3d4717	.	.	intergenic	ENSCAFG00805030406\x3bENSCAFG00805030612	dist\x3d13021\x3bdist\x3d4833	.	.
chr16	26963989	T	C	intergenic	LOC482849\x3bADAM32	dist\x3d46747\x3bdist\x3d4182	.	.	intergenic	ENSCAFG00805030406\x3bENSCAFG00805030612	dist\x3d13556\x3bdist\x3d4298	.	.
chr16	26965017	T	A	intergenic	LOC482849\x3bADAM32	dist\x3d47775\x3bdist\x3d3154	.	.	intergenic	ENSCAFG00805030406\x3bENSCAFG00805030612	dist\x3d14584\x3bdist\x3d3270	.	.
chr16	26965107	T	TAAAATTTAAAATTAAAAAACAAATTTTTTCAAAC	intergenic	LOC482849\x3bADAM32	dist\x3d47865\x3bdist\x3d3064	.	.	intergenic	ENSCAFG00805030406\x3bENSCAFG00805030612	dist\x3d14674\x3bdist\x3d3180	.	.
chr16	26965109	G	GATAAA	intergenic	LOC482849\x3bADAM32	dist\x3d47867\x3bdist\x3d3062	.	.	intergenic	ENSCAFG00805030406\x3bENSCAFG00805030612	dist\x3d14676\x3bdist\x3d3178	.	.
chr16	26965111	G	GTGGAAGAATTTGTCACCATCACTAGCATATTGTA	intergenic	LOC482849\x3bADAM32	dist\x3d47869\x3bdist\x3d3060	.	.	intergenic	ENSCAFG00805030406\x3bENSCAFG00805030612	dist\x3d14678\x3bdist\x3d3176	.	.
chr16	26966150	A	G	intergenic	LOC482849\x3bADAM32	dist\x3d48908\x3bdist\x3d2021	.	.	intergenic	ENSCAFG00805030406\x3bENSCAFG00805030612	dist\x3d15717\x3bdist\x3d2137	.	.
chr16	26966939	A	T	intergenic	LOC482849\x3bADAM32	dist\x3d49697\x3bdist\x3d1232	.	.	intergenic	ENSCAFG00805030406\x3bENSCAFG00805030612	dist\x3d16506\x3bdist\x3d1348	.	.
chr16	26967267	C	CATAATTAAAGATCTACTCACAAAGAAAACTCCAGCTTCATTAGTGAATTTTGCCAAATATTTAATTGGAAAACTAAACAATTTCATACAAACTTTTAGAAAAT	downstream	ADAM32	dist\x3d904	.	.	intergenic	ENSCAFG00805030406\x3bENSCAFG00805030612	dist\x3d16834\x3bdist\x3d1020	.	.
chr16	26967767	G	A	downstream	ADAM32	dist\x3d404	.	.	downstream	ENSCAFG00805030612	dist\x3d520	.	.
chr16	26967844	C	T	downstream	ADAM32	dist\x3d327	.	.	downstream	ENSCAFG00805030612	dist\x3d443	.	.
chr16	26968170	A	C	downstream	ADAM32	dist\x3d1	.	.	downstream	ENSCAFG00805030612	dist\x3d117	.	.
chr16	26968434	T	C	intronic	ADAM32	.	.	.	intronic	ENSCAFG00805030612	.	.	.
chr16	26968811	A	T	intronic	ADAM32	.	.	.	intronic	ENSCAFG00805030612	.	.	.
chr16	26970423	C	T	intronic	ADAM32	.	.	.	intronic	ENSCAFG00805030612	.	.	.
chr16	26971344	A	G	intronic	ADAM32	.	.	.	intronic	ENSCAFG00805030612	.	.	.
chr16	26971401	G	A	intronic	ADAM32	.	.	.	intronic	ENSCAFG00805030612	.	.	.
chr16	26971549	TC	T	intronic	ADAM32	.	.	.	intronic	ENSCAFG00805030612	.	.	.
chr16	26971980	G	A	intronic	ADAM32	.	.	.	intronic	ENSCAFG00805030612	.	.	.
chr16	26972508	T	A	intronic	ADAM32	.	.	.	intronic	ENSCAFG00805030612	.	.	.
chr16	26972545	A	G	intronic	ADAM32	.	.	.	intronic	ENSCAFG00805030612	.	.	.
chr16	26972636	A	G	intronic	ADAM32	.	.	.	intronic	ENSCAFG00805030612	.	.	.
chr16	26973375	A	G	intronic	ADAM32	.	.	.	intronic	ENSCAFG00805030612	.	.	.
chr16	26974654	A	G	intronic	ADAM32	.	.	.	intronic	ENSCAFG00805030612	.	.	.
chr16	26974685	C	G	intronic	ADAM32	.	.	.	intronic	ENSCAFG00805030612	.	.	.
chr16	26974727	C	T	intronic	ADAM32	.	.	.	intronic	ENSCAFG00805030612	.	.	.
chr16	26974900	T	C	intronic	ADAM32	.	.	.	intronic	ENSCAFG00805030612	.	.	.
chr16	26975649	G	A	intronic	ADAM32	.	.	.	intronic	ENSCAFG00805030612	.	.	.
chr16	26975840	C	T	intronic	ADAM32	.	.	.	intronic	ENSCAFG00805030612	.	.	.
chr16	26975861	G	A	intronic	ADAM32	.	.	.	intronic	ENSCAFG00805030612	.	.	.
chr16	26975869	G	A	intronic	ADAM32	.	.	.	intronic	ENSCAFG00805030612	.	.	.
chr16	26975929	A	G	intronic	ADAM32	.	.	.	intronic	ENSCAFG00805030612	.	.	.
chr16	26975966	A	C	intronic	ADAM32	.	.	.	intronic	ENSCAFG00805030612	.	.	.
chr16	26975970	A	C	intronic	ADAM32	.	.	.	intronic	ENSCAFG00805030612	.	.	.
chr16	26975974	A	C	intronic	ADAM32	.	.	.	intronic	ENSCAFG00805030612	.	.	.
chr16	26975978	A	C	intronic	ADAM32	.	.	.	intronic	ENSCAFG00805030612	.	.	.
chr16	26975982	A	C	intronic	ADAM32	.	.	.	intronic	ENSCAFG00805030612	.	.	.
chr16	26975992	T	TA	intronic	ADAM32	.	.	.	intronic	ENSCAFG00805030612	.	.	.
chr16	26976520	G	C	intronic	ADAM32	.	.	.	intronic	ENSCAFG00805030612	.	.	.
chr16	26976857	G	C	intronic	ADAM32	.	.	.	intronic	ENSCAFG00805030612	.	.	.
chr16	26977103	C	T	intronic	ADAM32	.	.	.	intronic	ENSCAFG00805030612	.	.	.
chr16	26978994	T	G	intronic	ADAM32	.	.	.	intronic	ENSCAFG00805030612	.	.	.
chr16	26979003	C	G	intronic	ADAM32	.	.	.	intronic	ENSCAFG00805030612	.	.	.
chr16	26979102	G	A	intronic	ADAM32	.	.	.	intronic	ENSCAFG00805030612	.	.	.
chr16	26979364	G	A	intronic	ADAM32	.	.	.	intronic	ENSCAFG00805030612	.	.	.
chr16	26979631	T	C	intronic	ADAM32	.	.	.	intronic	ENSCAFG00805030612	.	.	.
chr16	26980074	G	A	intronic	ADAM32	.	.	.	intronic	ENSCAFG00805030612	.	.	.
chr16	26980152	T	A	intronic	ADAM32	.	.	.	intronic	ENSCAFG00805030612	.	.	.
chr16	26980328	G	A	intronic	ADAM32	.	.	.	intronic	ENSCAFG00805030612	.	.	.
chr16	26980539	A	G	intronic	ADAM32	.	.	.	intronic	ENSCAFG00805030612	.	.	.
chr16	26982357	T	A	intronic	ADAM32	.	.	.	intronic	ENSCAFG00805030612	.	.	.
chr16	26982411	C	T	intronic	ADAM32	.	.	.	intronic	ENSCAFG00805030612	.	.	.
chr16	26982416	C	T	intronic	ADAM32	.	.	.	intronic	ENSCAFG00805030612	.	.	.
chr16	26982598	A	G	intronic	ADAM32	.	.	.	intronic	ENSCAFG00805030612	.	.	.
chr16	26982952	C	T	intronic	ADAM32	.	.	.	intronic	ENSCAFG00805030612	.	.	.
chr16	26983102	C	A	intronic	ADAM32	.	.	.	intronic	ENSCAFG00805030612	.	.	.
chr16	26983104	A	T	intronic	ADAM32	.	.	.	intronic	ENSCAFG00805030612	.	.	.
chr16	26983242	G	T	intronic	ADAM32	.	.	.	intronic	ENSCAFG00805030612	.	.	.
chr16	26983408	A	G	intronic	ADAM32	.	.	.	intronic	ENSCAFG00805030612	.	.	.
chr16	26984109	T	G	intronic	ADAM32	.	.	.	intronic	ENSCAFG00805030612	.	.	.
chr16	26984462	C	A	intronic	ADAM32	.	.	.	intronic	ENSCAFG00805030612	.	.	.
chr16	26985052	GT	G	intronic	ADAM32	.	.	.	intronic	ENSCAFG00805030612	.	.	.
chr16	26985115	T	A	intronic	ADAM32	.	.	.	intronic	ENSCAFG00805030612	.	.	.
chr16	26985391	G	A	intronic	ADAM32	.	.	.	intronic	ENSCAFG00805030612	.	.	.
chr16	26985493	CAGCT	C	intronic	ADAM32	.	.	.	intronic	ENSCAFG00805030612	.	.	.
chr16	26985850	C	T	intronic	ADAM32	.	.	.	intronic	ENSCAFG00805030612	.	.	.
chr16	26985876	AAGAT	A	intronic	ADAM32	.	.	.	intronic	ENSCAFG00805030612	.	.	.
chr16	26986026	G	A	intronic	ADAM32	.	.	.	intronic	ENSCAFG00805030612	.	.	.
chr16	26986750	C	T	intronic	ADAM32	.	.	.	intronic	ENSCAFG00805030612	.	.	.
chr16	26986927	C	T	intronic	ADAM32	.	.	.	intronic	ENSCAFG00805030612	.	.	.
chr16	26987126	G	A	intronic	ADAM32	.	.	.	intronic	ENSCAFG00805030612	.	.	.
chr16	26987441	G	T	intronic	ADAM32	.	.	.	intronic	ENSCAFG00805030612	.	.	.
chr16	26987623	T	TGTATGACTCCATACACAA	intronic	ADAM32	.	.	.	intronic	ENSCAFG00805030612	.	.	.
chr16	26988005	CA	C	exonic	LOC607754	.	frameshift_deletion	LOC607754:XM_038560022.1:exon2:c.740delT:p.M247Sfs*25	ncRNA_exonic	ENSCAFG00805030759	.	.	.
chr16	26989164	T	TCATCA	intronic	ADAM32	.	.	.	intronic	ENSCAFG00805030612	.	.	.
chr16	26989507	T	C	intronic	ADAM32	.	.	.	intronic	ENSCAFG00805030612	.	.	.
chr16	26989563	A	T	intronic	ADAM32	.	.	.	intronic	ENSCAFG00805030612	.	.	.
chr16	26989665	C	T	intronic	ADAM32	.	.	.	intronic	ENSCAFG00805030612	.	.	.
chr16	26989859	C	G	intronic	ADAM32	.	.	.	intronic	ENSCAFG00805030612	.	.	.
chr16	26989975	T	C	intronic	ADAM32	.	.	.	intronic	ENSCAFG00805030612	.	.	.
chr16	26990171	A	G	intronic	ADAM32	.	.	.	intronic	ENSCAFG00805030612	.	.	.
chr16	26990446	G	GA	intronic	ADAM32	.	.	.	intronic	ENSCAFG00805030612	.	.	.
chr16	26990699	AT	A	intronic	ADAM32	.	.	.	intronic	ENSCAFG00805030612	.	.	.
chr16	26990701	C	A	intronic	ADAM32	.	.	.	intronic	ENSCAFG00805030612	.	.	.
chr16	26990723	A	G	intronic	ADAM32	.	.	.	intronic	ENSCAFG00805030612	.	.	.
chr16	26991058	T	G	intronic	ADAM32	.	.	.	intronic	ENSCAFG00805030612	.	.	.
chr16	26991071	A	AT	intronic	ADAM32	.	.	.	intronic	ENSCAFG00805030612	.	.	.
chr16	26991072	A	C	intronic	ADAM32	.	.	.	intronic	ENSCAFG00805030612	.	.	.
chr16	26991487	AG	A	intronic	ADAM32	.	.	.	intronic	ENSCAFG00805030612	.	.	.
chr16	26991719	G	A	intronic	ADAM32	.	.	.	intronic	ENSCAFG00805030612	.	.	.
chr16	26991768	C	G	intronic	ADAM32	.	.	.	intronic	ENSCAFG00805030612	.	.	.
chr16	26991899	G	A	intronic	ADAM32	.	.	.	intronic	ENSCAFG00805030612	.	.	.
chr16	26993220	C	T	intronic	ADAM32	.	.	.	intronic	ENSCAFG00805030612	.	.	.
chr16	26993385	CAT	C	intronic	ADAM32	.	.	.	intronic	ENSCAFG00805030612	.	.	.
chr16	26993395	A	T	intronic	ADAM32	.	.	.	intronic	ENSCAFG00805030612	.	.	.
chr16	26994081	A	T	intronic	ADAM32	.	.	.	intronic	ENSCAFG00805030612	.	.	.
chr16	26994119	C	T	intronic	ADAM32	.	.	.	intronic	ENSCAFG00805030612	.	.	.
chr16	26994215	A	G	intronic	ADAM32	.	.	.	intronic	ENSCAFG00805030612	.	.	.
chr16	26994482	T	C	intronic	ADAM32	.	.	.	intronic	ENSCAFG00805030612	.	.	.
chr16	26994694	G	C	intronic	ADAM32	.	.	.	intronic	ENSCAFG00805030612	.	.	.
chr16	26994696	A	C	intronic	ADAM32	.	.	.	intronic	ENSCAFG00805030612	.	.	.
chr16	26994926	A	T	intronic	ADAM32	.	.	.	intronic	ENSCAFG00805030612	.	.	.
chr16	26995477	T	C	intronic	ADAM32	.	.	.	intronic	ENSCAFG00805030612	.	.	.
chr16	26996545	C	CTTTTTT	intronic	ADAM32	.	.	.	intronic	ENSCAFG00805030612	.	.	.
chr16	26996546	C	T	intronic	ADAM32	.	.	.	intronic	ENSCAFG00805030612	.	.	.
chr16	26997258	G	GC	intronic	ADAM32	.	.	.	intronic	ENSCAFG00805030612	.	.	.
chr16	26998785	CA	C	intronic	ADAM32	.	.	.	intronic	ENSCAFG00805030612	.	.	.
chr16	26998994	T	TG	intronic	ADAM32	.	.	.	intronic	ENSCAFG00805030612	.	.	.
chr16	26999475	C	T	intronic	ADAM32	.	.	.	intronic	ENSCAFG00805030612	.	.	.
chr16	26999752	T	TA	intronic	ADAM32	.	.	.	intronic	ENSCAFG00805030612	.	.	.
chr16	27000140	T	A	intronic	ADAM32	.	.	.	intronic	ENSCAFG00805030612	.	.	.
chr16	27000213	T	C	intronic	ADAM32	.	.	.	intronic	ENSCAFG00805030612	.	.	.
chr16	27000598	T	TA	intronic	ADAM32	.	.	.	intronic	ENSCAFG00805030612	.	.	.
chr16	27000935	CT	C	intronic	ADAM32	.	.	.	intronic	ENSCAFG00805030612	.	.	.
chr16	27001576	T	C	intronic	ADAM32	.	.	.	intronic	ENSCAFG00805030612	.	.	.
chr16	27001634	G	C	intronic	ADAM32	.	.	.	intronic	ENSCAFG00805030612	.	.	.
chr16	27001755	C	T	intronic	ADAM32	.	.	.	intronic	ENSCAFG00805030612	.	.	.
chr16	27001984	G	A	intronic	ADAM32	.	.	.	intronic	ENSCAFG00805030612	.	.	.
chr16	27002461	G	A	intronic	ADAM32	.	.	.	intronic	ENSCAFG00805030612	.	.	.
chr16	27002881	T	C	intronic	ADAM32	.	.	.	intronic	ENSCAFG00805030612	.	.	.
chr16	27002886	A	G	intronic	ADAM32	.	.	.	intronic	ENSCAFG00805030612	.	.	.
chr16	27003206	A	G	intronic	ADAM32	.	.	.	intronic	ENSCAFG00805030612	.	.	.
chr16	27003742	GAAAAAAAAAAAAAAAAAAAAAAAAACAAACAAACAAACAAAAA	G	intronic	ADAM32	.	.	.	intronic	ENSCAFG00805030612	.	.	.
chr16	27003752	A	*	intronic	ADAM32	.	.	.	intronic	ENSCAFG00805030612	.	.	.
chr16	27003758	AAAAAAAAAAC	*	intronic	ADAM32	.	.	.	intronic	ENSCAFG00805030612	.	.	.
chr16	27003802	C	T	intronic	ADAM32	.	.	.	intronic	ENSCAFG00805030612	.	.	.
chr16	27004422	C	T	intronic	ADAM32	.	.	.	intronic	ENSCAFG00805030612	.	.	.
chr16	27004606	A	C	intronic	ADAM32	.	.	.	intronic	ENSCAFG00805030612	.	.	.
chr16	27005518	A	C	intronic	ADAM32	.	.	.	intronic	ENSCAFG00805030612	.	.	.
chr16	27005519	G	A	intronic	ADAM32	.	.	.	intronic	ENSCAFG00805030612	.	.	.
chr16	27007099	C	T	intronic	ADAM32	.	.	.	intronic	ENSCAFG00805030612	.	.	.
chr16	27007149	A	G	intronic	ADAM32	.	.	.	intronic	ENSCAFG00805030612	.	.	.
chr16	27007800	G	A	intronic	ADAM32	.	.	.	intronic	ENSCAFG00805030612	.	.	.
chr16	27008063	G	A	intronic	ADAM32	.	.	.	intronic	ENSCAFG00805030612	.	.	.
chr16	27008346	A	ACT	intronic	ADAM32	.	.	.	intronic	ENSCAFG00805030612	.	.	.
chr16	27008559	TAA	T	intronic	ADAM32	.	.	.	intronic	ENSCAFG00805030612	.	.	.
chr16	27008799	T	TAAATA	intronic	ADAM32	.	.	.	intronic	ENSCAFG00805030612	.	.	.
chr16	27008815	G	A	intronic	ADAM32	.	.	.	intronic	ENSCAFG00805030612	.	.	.
chr16	27009001	G	A	intronic	ADAM32	.	.	.	intronic	ENSCAFG00805030612	.	.	.
chr16	27009284	C	T	intronic	ADAM32	.	.	.	intronic	ENSCAFG00805030612	.	.	.
chr16	27009663	G	C	intronic	ADAM32	.	.	.	intronic	ENSCAFG00805030612	.	.	.
chr16	27009743	G	A	intronic	ADAM32	.	.	.	intronic	ENSCAFG00805030612	.	.	.
chr16	27010081	A	G	intronic	ADAM32	.	.	.	intronic	ENSCAFG00805030612	.	.	.
chr16	27010559	A	G	intronic	ADAM32	.	.	.	intronic	ENSCAFG00805030612	.	.	.
chr16	27011025	C	T	intronic	ADAM32	.	.	.	intronic	ENSCAFG00805030612	.	.	.
chr16	27011682	T	G	intronic	ADAM32	.	.	.	intronic	ENSCAFG00805030612	.	.	.
chr16	27011741	T	C	intronic	ADAM32	.	.	.	intronic	ENSCAFG00805030612	.	.	.
chr16	27011964	C	T	intronic	ADAM32	.	.	.	intronic	ENSCAFG00805030612	.	.	.
chr16	27011982	G	A	intronic	ADAM32	.	.	.	intronic	ENSCAFG00805030612	.	.	.
chr16	27012212	T	C	intronic	ADAM32	.	.	.	intronic	ENSCAFG00805030612	.	.	.
chr16	27013398	TAAAG	T	intronic	ADAM32	.	.	.	intronic	ENSCAFG00805030612	.	.	.
chr16	27013603	A	ATT	intronic	ADAM32	.	.	.	intronic	ENSCAFG00805030612	.	.	.
chr16	27014193	C	CCA	intronic	ADAM32	.	.	.	intronic	ENSCAFG00805030612	.	.	.
chr16	27014438	T	C	intronic	ADAM32	.	.	.	intronic	ENSCAFG00805030612	.	.	.
chr16	27014915	A	G	intronic	ADAM32	.	.	.	intronic	ENSCAFG00805030612	.	.	.
chr16	27015099	TCAAG	T	intronic	ADAM32	.	.	.	intronic	ENSCAFG00805030612	.	.	.
chr16	27015217	G	T,C	intronic	ADAM32	.	.	.	intronic	ENSCAFG00805030612	.	.	.
chr16	27015627	A	C	intronic	ADAM32	.	.	.	intronic	ENSCAFG00805030612	.	.	.
chr16	27015903	G	A	intronic	ADAM32	.	.	.	intronic	ENSCAFG00805030612	.	.	.
chr16	27016146	C	T	intronic	ADAM32	.	.	.	intronic	ENSCAFG00805030612	.	.	.
chr16	27016246	TTTTTTATTTTTA	T	intronic	ADAM32	.	.	.	intronic	ENSCAFG00805030612	.	.	.
chr16	27016287	G	C	intronic	ADAM32	.	.	.	intronic	ENSCAFG00805030612	.	.	.
chr16	27016314	A	G	intronic	ADAM32	.	.	.	intronic	ENSCAFG00805030612	.	.	.
chr16	27016315	G	C	intronic	ADAM32	.	.	.	intronic	ENSCAFG00805030612	.	.	.
chr16	27016400	C	G	intronic	ADAM32	.	.	.	intronic	ENSCAFG00805030612	.	.	.
chr16	27016782	C	T	intronic	ADAM32	.	.	.	intronic	ENSCAFG00805030612	.	.	.
chr16	27016913	ATTAAT	A	intronic	ADAM32	.	.	.	intronic	ENSCAFG00805030612	.	.	.
chr16	27016944	T	C	intronic	ADAM32	.	.	.	intronic	ENSCAFG00805030612	.	.	.
chr16	27016990	C	A	intronic	ADAM32	.	.	.	intronic	ENSCAFG00805030612	.	.	.
chr16	27017020	A	G	intronic	ADAM32	.	.	.	intronic	ENSCAFG00805030612	.	.	.
chr16	27017114	C	T	intronic	ADAM32	.	.	.	intronic	ENSCAFG00805030612	.	.	.
chr16	27017116	G	A	intronic	ADAM32	.	.	.	intronic	ENSCAFG00805030612	.	.	.
chr16	27017121	CT	C	intronic	ADAM32	.	.	.	intronic	ENSCAFG00805030612	.	.	.
chr16	27017310	T	C	intronic	ADAM32	.	.	.	intronic	ENSCAFG00805030612	.	.	.
chr16	27017751	C	G	intronic	ADAM32	.	.	.	intronic	ENSCAFG00805030612	.	.	.
chr16	27017815	G	A	intronic	ADAM32	.	.	.	intronic	ENSCAFG00805030612	.	.	.
chr16	27017850	C	T	intronic	ADAM32	.	.	.	intronic	ENSCAFG00805030612	.	.	.
chr16	27018435	G	A	intronic	ADAM32	.	.	.	intronic	ENSCAFG00805030612	.	.	.
chr16	27018604	C	T	intronic	ADAM32	.	.	.	intronic	ENSCAFG00805030612	.	.	.
chr16	27018815	TA	T	intronic	ADAM32	.	.	.	intronic	ENSCAFG00805030612	.	.	.
chr16	27018911	C	T	intronic	ADAM32	.	.	.	intronic	ENSCAFG00805030612	.	.	.
chr16	27019470	A	C	intronic	ADAM32	.	.	.	intronic	ENSCAFG00805030612	.	.	.
chr16	27019591	T	A	intronic	ADAM32	.	.	.	intronic	ENSCAFG00805030612	.	.	.
chr16	27019592	C	A	intronic	ADAM32	.	.	.	intronic	ENSCAFG00805030612	.	.	.
chr16	27019652	C	T	intronic	ADAM32	.	.	.	intronic	ENSCAFG00805030612	.	.	.
chr16	27019723	G	A	intronic	ADAM32	.	.	.	intronic	ENSCAFG00805030612	.	.	.
chr16	27019826	C	A	intronic	ADAM32	.	.	.	intronic	ENSCAFG00805030612	.	.	.
chr16	27020200	T	A	intronic	ADAM32	.	.	.	intronic	ENSCAFG00805030612	.	.	.
chr16	27020328	G	T	intronic	ADAM32	.	.	.	intronic	ENSCAFG00805030612	.	.	.
chr16	27021021	A	C	intronic	ADAM32	.	.	.	intronic	ENSCAFG00805030612	.	.	.
chr16	27021893	T	TA	intronic	ADAM32	.	.	.	intronic	ENSCAFG00805030612	.	.	.
chr16	27022024	A	AGAGTAAGGTATTTCTTTTTTTTTTTTTTTTTTTTTTTT	intronic	ADAM32	.	.	.	intronic	ENSCAFG00805030612	.	.	.
chr16	27022541	G	A	intronic	ADAM32	.	.	.	intronic	ENSCAFG00805030612	.	.	.
chr16	27022607	C	T	intronic	ADAM32	.	.	.	intronic	ENSCAFG00805030612	.	.	.
chr16	27022811	T	C	intronic	ADAM32	.	.	.	intronic	ENSCAFG00805030612	.	.	.
chr16	27024092	CA	C	intronic	ADAM32	.	.	.	intronic	ENSCAFG00805030612	.	.	.
chr16	27024144	A	T	intronic	ADAM32	.	.	.	intronic	ENSCAFG00805030612	.	.	.
chr16	27024484	T	G	intronic	ADAM32	.	.	.	intronic	ENSCAFG00805030612	.	.	.
chr16	27025063	G	A	intronic	ADAM32	.	.	.	intronic	ENSCAFG00805030612	.	.	.
chr16	27026877	C	T	intronic	ADAM32	.	.	.	intronic	ENSCAFG00805030612	.	.	.
chr16	27027268	G	A	intronic	ADAM32	.	.	.	intronic	ENSCAFG00805030612	.	.	.
chr16	27028089	A	C	intronic	ADAM32	.	.	.	intronic	ENSCAFG00805030612	.	.	.
chr16	27028170	G	C	intronic	ADAM32	.	.	.	intronic	ENSCAFG00805030612	.	.	.
chr16	27028246	G	A	intronic	ADAM32	.	.	.	intronic	ENSCAFG00805030612	.	.	.
chr16	27029194	G	A	intronic	ADAM32	.	.	.	intronic	ENSCAFG00805030612	.	.	.
chr16	27029351	T	G	intronic	ADAM32	.	.	.	intronic	ENSCAFG00805030612	.	.	.
chr16	27029426	G	A	intronic	ADAM32	.	.	.	intronic	ENSCAFG00805030612	.	.	.
chr16	27030233	A	G	intronic	ADAM32	.	.	.	intronic	ENSCAFG00805030612	.	.	.
chr16	27030506	T	C	intronic	ADAM32	.	.	.	intronic	ENSCAFG00805030612	.	.	.
chr16	27030877	G	T	intronic	ADAM32	.	.	.	intronic	ENSCAFG00805030612	.	.	.
chr16	27032281	A	G	intronic	ADAM32	.	.	.	intronic	ENSCAFG00805030612	.	.	.
chr16	27032337	A	C	intronic	ADAM32	.	.	.	intronic	ENSCAFG00805030612	.	.	.
chr16	27032592	T	C	intronic	ADAM32	.	.	.	intronic	ENSCAFG00805030612	.	.	.
chr16	27032967	G	A	intronic	ADAM32	.	.	.	intronic	ENSCAFG00805030612	.	.	.
chr16	27033028	G	A	intronic	ADAM32	.	.	.	intronic	ENSCAFG00805030612	.	.	.
chr16	27034527	C	T	intronic	ADAM32	.	.	.	intronic	ENSCAFG00805030612	.	.	.
chr16	27036404	AATT	A	intronic	ADAM32	.	.	.	intronic	ENSCAFG00805030612	.	.	.
chr16	27036415	CA	C	intronic	ADAM32	.	.	.	intronic	ENSCAFG00805030612	.	.	.
chr16	27036755	G	A	intronic	ADAM32	.	.	.	intronic	ENSCAFG00805030612	.	.	.
chr16	27036775	C	T	intronic	ADAM32	.	.	.	intronic	ENSCAFG00805030612	.	.	.
chr16	27037547	G	GA	intronic	ADAM32	.	.	.	intronic	ENSCAFG00805030612	.	.	.
chr16	27037830	T	A	intronic	ADAM32	.	.	.	intronic	ENSCAFG00805030612	.	.	.
chr16	27038155	A	G	intronic	ADAM32	.	.	.	intronic	ENSCAFG00805030612	.	.	.
chr16	27038262	C	A	intronic	ADAM32	.	.	.	intronic	ENSCAFG00805030612	.	.	.
chr16	27038299	A	G	intronic	ADAM32	.	.	.	intronic	ENSCAFG00805030612	.	.	.
chr16	27038930	A	C	intronic	ADAM32	.	.	.	intronic	ENSCAFG00805030612	.	.	.
chr16	27039270	A	G	intronic	ADAM32	.	.	.	intronic	ENSCAFG00805030612	.	.	.
chr16	27039423	C	T	intronic	ADAM32	.	.	.	intronic	ENSCAFG00805030612	.	.	.
chr16	27040056	T	TG	intronic	ADAM32	.	.	.	intronic	ENSCAFG00805030612	.	.	.
chr16	27040295	G	C	intronic	ADAM32	.	.	.	intronic	ENSCAFG00805030612	.	.	.
chr16	27040470	T	G	intronic	ADAM32	.	.	.	intronic	ENSCAFG00805030612	.	.	.
chr16	27040921	C	T	intronic	ADAM32	.	.	.	intronic	ENSCAFG00805030612	.	.	.
chr16	27041333	T	C	intronic	ADAM32	.	.	.	intronic	ENSCAFG00805030612	.	.	.
chr16	27041690	G	A	intronic	ADAM32	.	.	.	intronic	ENSCAFG00805030612	.	.	.
chr16	27042054	C	CT	intronic	ADAM32	.	.	.	intronic	ENSCAFG00805030612	.	.	.
chr16	27042670	C	CT	intronic	ADAM32	.	.	.	intronic	ENSCAFG00805030612	.	.	.
chr16	27043310	AGAGAGG	A	intronic	ADAM32	.	.	.	intronic	ENSCAFG00805030612	.	.	.
chr16	27043761	C	T	intronic	ADAM32	.	.	.	intronic	ENSCAFG00805030612	.	.	.
chr16	27044167	AGAAG	A	intronic	ADAM32	.	.	.	intronic	ENSCAFG00805030612	.	.	.
chr16	27044392	G	C	intronic	ADAM32	.	.	.	intronic	ENSCAFG00805030612	.	.	.
chr16	27044448	G	A	intronic	ADAM32	.	.	.	intronic	ENSCAFG00805030612	.	.	.
chr16	27044598	T	C	intronic	ADAM32	.	.	.	intronic	ENSCAFG00805030612	.	.	.
chr16	27044832	A	T	intronic	ADAM32	.	.	.	intronic	ENSCAFG00805030612	.	.	.
chr16	27045178	C	T	intronic	ADAM32	.	.	.	intronic	ENSCAFG00805030612	.	.	.
chr16	27045412	G	A	intronic	ADAM32	.	.	.	intronic	ENSCAFG00805030612	.	.	.
chr16	27045614	GTTTTGCTTCCT	G	intronic	ADAM32	.	.	.	intronic	ENSCAFG00805030612	.	.	.
chr16	27045741	T	C	intronic	ADAM32	.	.	.	intronic	ENSCAFG00805030612	.	.	.
chr16	27046453	C	T	intronic	ADAM32	.	.	.	intronic	ENSCAFG00805030612	.	.	.
chr16	27047203	C	T	intronic	ADAM32	.	.	.	intronic	ENSCAFG00805030612	.	.	.
chr16	27047465	C	A	intronic	ADAM32	.	.	.	intronic	ENSCAFG00805030612	.	.	.
chr16	27048104	C	T	intronic	ADAM32	.	.	.	intronic	ENSCAFG00805030612	.	.	.
chr16	27049050	G	C	intronic	ADAM32	.	.	.	intronic	ENSCAFG00805030612	.	.	.
chr16	27049272	G	T	intronic	ADAM32	.	.	.	intronic	ENSCAFG00805030612	.	.	.
chr16	27049367	A	G	intronic	ADAM32	.	.	.	intronic	ENSCAFG00805030612	.	.	.
chr16	27049382	G	T	intronic	ADAM32	.	.	.	intronic	ENSCAFG00805030612	.	.	.
chr16	27049421	C	T	intronic	ADAM32	.	.	.	intronic	ENSCAFG00805030612	.	.	.
chr16	27049441	A	G	intronic	ADAM32	.	.	.	intronic	ENSCAFG00805030612	.	.	.
chr16	27049549	G	A	intronic	ADAM32	.	.	.	intronic	ENSCAFG00805030612	.	.	.
chr16	27049711	C	T	intronic	ADAM32	.	.	.	intronic	ENSCAFG00805030612	.	.	.
chr16	27049817	GT	G	intronic	ADAM32	.	.	.	intronic	ENSCAFG00805030612	.	.	.
chr16	27049833	TC	T	intronic	ADAM32	.	.	.	intronic	ENSCAFG00805030612	.	.	.
chr16	27049834	CTTTTCTT	*	intronic	ADAM32	.	.	.	intronic	ENSCAFG00805030612	.	.	.
chr16	27049837	TTC	T	intronic	ADAM32	.	.	.	intronic	ENSCAFG00805030612	.	.	.
chr16	27050055	G	T	intronic	ADAM32	.	.	.	intronic	ENSCAFG00805030612	.	.	.
chr16	27050272	C	A	intronic	ADAM32	.	.	.	intronic	ENSCAFG00805030612	.	.	.
chr16	27050295	CGAGT	C	intronic	ADAM32	.	.	.	intronic	ENSCAFG00805030612	.	.	.
chr16	27050332	G	A	intronic	ADAM32	.	.	.	intronic	ENSCAFG00805030612	.	.	.
chr16	27050334	G	A	intronic	ADAM32	.	.	.	intronic	ENSCAFG00805030612	.	.	.
chr16	27050338	C	A	intronic	ADAM32	.	.	.	intronic	ENSCAFG00805030612	.	.	.
chr16	27051226	C	T	intronic	ADAM32	.	.	.	intronic	ENSCAFG00805030612	.	.	.
chr16	27051227	A	C	intronic	ADAM32	.	.	.	intronic	ENSCAFG00805030612	.	.	.
chr16	27051229	A	G	intronic	ADAM32	.	.	.	intronic	ENSCAFG00805030612	.	.	.
chr16	27051257	C	A	intronic	ADAM32	.	.	.	intronic	ENSCAFG00805030612	.	.	.
chr16	27051329	A	G	intronic	ADAM32	.	.	.	intronic	ENSCAFG00805030612	.	.	.
chr16	27051372	A	C	intronic	ADAM32	.	.	.	intronic	ENSCAFG00805030612	.	.	.
chr16	27051402	C	T	intronic	ADAM32	.	.	.	intronic	ENSCAFG00805030612	.	.	.
chr16	27052086	C	A	intronic	ADAM32	.	.	.	intronic	ENSCAFG00805030612	.	.	.
chr16	27053117	A	G	intronic	ADAM32	.	.	.	intronic	ENSCAFG00805030612	.	.	.
chr16	27053431	A	T	intronic	ADAM32	.	.	.	intronic	ENSCAFG00805030612	.	.	.
chr16	27053634	A	G	intronic	ADAM32	.	.	.	intronic	ENSCAFG00805030612	.	.	.
chr16	27054010	G	T	intronic	ADAM32	.	.	.	intronic	ENSCAFG00805030612	.	.	.
chr16	27054311	C	A	intronic	ADAM32	.	.	.	intronic	ENSCAFG00805030612	.	.	.
chr16	27054323	A	G	intronic	ADAM32	.	.	.	intronic	ENSCAFG00805030612	.	.	.
chr16	27054333	C	A	intronic	ADAM32	.	.	.	intronic	ENSCAFG00805030612	.	.	.
chr16	27054481	C	T	intronic	ADAM32	.	.	.	intronic	ENSCAFG00805030612	.	.	.
chr16	27054949	C	T	intronic	ADAM32	.	.	.	intronic	ENSCAFG00805030612	.	.	.
chr16	27054992	T	G	intronic	ADAM32	.	.	.	intronic	ENSCAFG00805030612	.	.	.
chr16	27055666	G	GAT	intronic	ADAM32	.	.	.	intronic	ENSCAFG00805030612	.	.	.
chr16	27055854	C	T	intronic	ADAM32	.	.	.	intronic	ENSCAFG00805030612	.	.	.
chr16	27055905	A	G	intronic	ADAM32	.	.	.	intronic	ENSCAFG00805030612	.	.	.
chr16	27056047	A	AT	intronic	ADAM32	.	.	.	intronic	ENSCAFG00805030612	.	.	.
chr16	27056358	C	T	intronic	ADAM32	.	.	.	intronic	ENSCAFG00805030612	.	.	.
chr16	27056636	C	G	intronic	ADAM32	.	.	.	intronic	ENSCAFG00805030612	.	.	.
chr16	27057118	A	*	intronic	ADAM32	.	.	.	intronic	ENSCAFG00805030612	.	.	.
chr16	27057295	AAT	A	intronic	ADAM32	.	.	.	intronic	ENSCAFG00805030612	.	.	.
chr16	27057411	T	G	intronic	ADAM32	.	.	.	intronic	ENSCAFG00805030612	.	.	.
chr16	27057530	AAGGAAGAAGAAAAGAC	A	intronic	ADAM32	.	.	.	intronic	ENSCAFG00805030612	.	.	.
chr16	27057651	G	A	intronic	ADAM32	.	.	.	intronic	ENSCAFG00805030612	.	.	.
chr16	27058617	A	G	intronic	ADAM32	.	.	.	intronic	ENSCAFG00805030612	.	.	.
chr16	27058853	C	G	intronic	ADAM32	.	.	.	intronic	ENSCAFG00805030612	.	.	.
chr16	27058958	TGAGTATATATCTG	T	intronic	ADAM32	.	.	.	intronic	ENSCAFG00805030612	.	.	.
chr16	27058966	T	*	intronic	ADAM32	.	.	.	intronic	ENSCAFG00805030612	.	.	.
chr16	27058973	A	C	intronic	ADAM32	.	.	.	intronic	ENSCAFG00805030612	.	.	.
chr16	27058975	TATCTGAGTATATATCTGAATA	T	intronic	ADAM32	.	.	.	intronic	ENSCAFG00805030612	.	.	.
chr16	27059013	A	C	intronic	ADAM32	.	.	.	intronic	ENSCAFG00805030612	.	.	.
chr16	27059106	G	GATGA	intronic	ADAM32	.	.	.	intronic	ENSCAFG00805030612	.	.	.
chr16	27059411	A	T	intronic	ADAM32	.	.	.	intronic	ENSCAFG00805030612	.	.	.
chr16	27059842	CTATA	C	intronic	ADAM32	.	.	.	intronic	ENSCAFG00805030612	.	.	.
chr16	27059913	T	G	intronic	ADAM32	.	.	.	intronic	ENSCAFG00805030612	.	.	.
chr16	27060353	C	CCCTGAGTTACTTTTATTTTTTTTTT	intronic	ADAM32	.	.	.	intronic	ENSCAFG00805030612	.	.	.
chr16	27060521	G	A	intronic	ADAM32	.	.	.	intronic	ENSCAFG00805030612	.	.	.
chr16	27060895	C	T	intronic	ADAM32	.	.	.	intronic	ENSCAFG00805030612	.	.	.
chr16	27061062	T	TC	intronic	ADAM32	.	.	.	intronic	ENSCAFG00805030612	.	.	.
chr16	27061828	TC	T	intronic	ADAM32	.	.	.	intronic	ENSCAFG00805030612	.	.	.
chr16	27061915	C	A	intronic	ADAM32	.	.	.	intronic	ENSCAFG00805030612	.	.	.
chr16	27062598	C	T	intronic	ADAM32	.	.	.	intronic	ENSCAFG00805030612	.	.	.
chr16	27062774	T	C	intronic	ADAM32	.	.	.	intronic	ENSCAFG00805030612	.	.	.
chr16	27062878	TA	T	intronic	ADAM32	.	.	.	intronic	ENSCAFG00805030612	.	.	.
chr16	27062993	G	A	intronic	ADAM32	.	.	.	intronic	ENSCAFG00805030612	.	.	.
chr16	27063014	A	G	intronic	ADAM32	.	.	.	intronic	ENSCAFG00805030612	.	.	.
chr16	27063862	G	GTGTGTA	intronic	ADAM32	.	.	.	intronic	ENSCAFG00805030612	.	.	.
chr16	27064149	G	C	intronic	ADAM32	.	.	.	intronic	ENSCAFG00805030612	.	.	.
chr16	27064150	AGG	A	intronic	ADAM32	.	.	.	intronic	ENSCAFG00805030612	.	.	.
chr16	27064239	T	C	intronic	ADAM32	.	.	.	intronic	ENSCAFG00805030612	.	.	.
chr16	27064445	C	T	intronic	ADAM32	.	.	.	intronic	ENSCAFG00805030612	.	.	.
chr16	27064493	CTGTT	C	intronic	ADAM32	.	.	.	intronic	ENSCAFG00805030612	.	.	.
chr16	27064650	G	T	intronic	ADAM32	.	.	.	intronic	ENSCAFG00805030612	.	.	.
chr16	27065948	C	T	intronic	ADAM32	.	.	.	intronic	ENSCAFG00805030612\x3bENSCAFG00805030769	.	.	.
chr16	27066063	G	T	intronic	ADAM32	.	.	.	intronic	ENSCAFG00805030612\x3bENSCAFG00805030769	.	.	.
chr16	27067271	G	A	intronic	ADAM32	.	.	.	intronic	ENSCAFG00805030612\x3bENSCAFG00805030769	.	.	.
chr16	27067571	T	G	intronic	ADAM32	.	.	.	intronic	ENSCAFG00805030612\x3bENSCAFG00805030769	.	.	.
chr16	27067712	G	A	intronic	ADAM32	.	.	.	intronic	ENSCAFG00805030612\x3bENSCAFG00805030769	.	.	.
chr16	27067740	A	G	intronic	ADAM32	.	.	.	intronic	ENSCAFG00805030612\x3bENSCAFG00805030769	.	.	.
chr16	27067765	T	C	intronic	ADAM32	.	.	.	intronic	ENSCAFG00805030612\x3bENSCAFG00805030769	.	.	.
chr16	27067901	TGG	T	intronic	ADAM32	.	.	.	intronic	ENSCAFG00805030612\x3bENSCAFG00805030769	.	.	.
chr16	27067961	T	C	intronic	ADAM32	.	.	.	intronic	ENSCAFG00805030612\x3bENSCAFG00805030769	.	.	.
chr16	27068544	T	TAA	intronic	ADAM32	.	.	.	intronic	ENSCAFG00805030612\x3bENSCAFG00805030769	.	.	.
chr16	27068624	A	C	intronic	ADAM32	.	.	.	intronic	ENSCAFG00805030612\x3bENSCAFG00805030769	.	.	.
chr16	27068937	C	T	intronic	ADAM32	.	.	.	intronic	ENSCAFG00805030612\x3bENSCAFG00805030769	.	.	.
chr16	27069111	TAA	T	intronic	ADAM32	.	.	.	intronic	ENSCAFG00805030612\x3bENSCAFG00805030769	.	.	.
chr16	27069318	A	C	intronic	ADAM32	.	.	.	intronic	ENSCAFG00805030612\x3bENSCAFG00805030769	.	.	.
chr16	27070334	T	G	intronic	ADAM32	.	.	.	intronic	ENSCAFG00805030612\x3bENSCAFG00805030769	.	.	.
chr16	27071613	T	C	intronic	ADAM32	.	.	.	intronic	ENSCAFG00805030612\x3bENSCAFG00805030769	.	.	.
chr16	27071683	G	A	intronic	ADAM32	.	.	.	intronic	ENSCAFG00805030612\x3bENSCAFG00805030769	.	.	.
chr16	27071929	A	G	intronic	ADAM32	.	.	.	intronic	ENSCAFG00805030612\x3bENSCAFG00805030769	.	.	.
chr16	27071936	A	G	intronic	ADAM32	.	.	.	intronic	ENSCAFG00805030612\x3bENSCAFG00805030769	.	.	.
chr16	27072628	C	T	intronic	ADAM32	.	.	.	intronic	ENSCAFG00805030612\x3bENSCAFG00805030769	.	.	.
chr16	27073083	A	G	intronic	ADAM32	.	.	.	intronic	ENSCAFG00805030612\x3bENSCAFG00805030769	.	.	.
chr16	27073118	AGTCAG	A	intronic	ADAM32	.	.	.	intronic	ENSCAFG00805030612\x3bENSCAFG00805030769	.	.	.
chr16	27073123	G	*	intronic	ADAM32	.	.	.	intronic	ENSCAFG00805030612\x3bENSCAFG00805030769	.	.	.
chr16	27073150	A	AACACACAC,AACACACACACAC	intronic	ADAM32	.	.	.	intronic	ENSCAFG00805030612\x3bENSCAFG00805030769	.	.	.
chr16	27073187	C	A	intronic	ADAM32	.	.	.	intronic	ENSCAFG00805030612\x3bENSCAFG00805030769	.	.	.
chr16	27073239	GAC	G	intronic	ADAM32	.	.	.	intronic	ENSCAFG00805030612\x3bENSCAFG00805030769	.	.	.
chr16	27073513	G	T	intronic	ADAM32	.	.	.	intronic	ENSCAFG00805030612\x3bENSCAFG00805030769	.	.	.
chr16	27073593	CAG	C	intronic	ADAM32	.	.	.	intronic	ENSCAFG00805030612\x3bENSCAFG00805030769	.	.	.
chr16	27073981	A	C	intronic	ADAM32	.	.	.	intronic	ENSCAFG00805030612\x3bENSCAFG00805030769	.	.	.
chr16	27074165	T	C	intronic	ADAM32	.	.	.	intronic	ENSCAFG00805030612\x3bENSCAFG00805030769	.	.	.
chr16	27074746	T	C	intronic	ADAM32	.	.	.	intronic	ENSCAFG00805030612\x3bENSCAFG00805030769	.	.	.
chr16	27074830	C	CTTTT	intronic	ADAM32	.	.	.	intronic	ENSCAFG00805030612\x3bENSCAFG00805030769	.	.	.
chr16	27074945	T	C	intronic	ADAM32	.	.	.	intronic	ENSCAFG00805030612\x3bENSCAFG00805030769	.	.	.
chr16	27075028	C	T	intronic	ADAM32	.	.	.	intronic	ENSCAFG00805030612\x3bENSCAFG00805030769	.	.	.
chr16	27075160	G	A	intronic	ADAM32	.	.	.	intronic	ENSCAFG00805030612\x3bENSCAFG00805030769	.	.	.
chr16	27076376	CAAG	C	intronic	ADAM32	.	.	.	intronic	ENSCAFG00805030612\x3bENSCAFG00805030769	.	.	.
chr16	27077071	A	T	intronic	ADAM32	.	.	.	intronic	ENSCAFG00805030612\x3bENSCAFG00805030769	.	.	.
chr16	27077156	C	CAT	intronic	ADAM32	.	.	.	intronic	ENSCAFG00805030612\x3bENSCAFG00805030769	.	.	.
chr16	27077544	A	G	intronic	ADAM32	.	.	.	intronic	ENSCAFG00805030612\x3bENSCAFG00805030769	.	.	.
chr16	27077864	G	T	intronic	ADAM32	.	.	.	intronic	ENSCAFG00805030612\x3bENSCAFG00805030769	.	.	.
chr16	27077865	A	T	intronic	ADAM32	.	.	.	intronic	ENSCAFG00805030612\x3bENSCAFG00805030769	.	.	.
chr16	27078153	G	A	intronic	ADAM32	.	.	.	intronic	ENSCAFG00805030612\x3bENSCAFG00805030769	.	.	.
chr16	27078823	C	CCTCTCT	intronic	ADAM32	.	.	.	intronic	ENSCAFG00805030612\x3bENSCAFG00805030769	.	.	.
chr16	27078869	TAA	T	intronic	ADAM32	.	.	.	intronic	ENSCAFG00805030612\x3bENSCAFG00805030769	.	.	.
chr16	27079399	T	C	intronic	ADAM32	.	.	.	intronic	ENSCAFG00805030612\x3bENSCAFG00805030769	.	.	.
chr16	27079556	C	T	intronic	ADAM32	.	.	.	intronic	ENSCAFG00805030612\x3bENSCAFG00805030769	.	.	.
chr16	27079904	A	C	intronic	ADAM32	.	.	.	intronic	ENSCAFG00805030612\x3bENSCAFG00805030769	.	.	.
chr16	27081437	C	T	intronic	ADAM32	.	.	.	intronic	ENSCAFG00805030612\x3bENSCAFG00805030769	.	.	.
chr16	27081655	A	T	intronic	ADAM32	.	.	.	intronic	ENSCAFG00805030612\x3bENSCAFG00805030769	.	.	.
chr16	27081822	C	T	intronic	ADAM32	.	.	.	intronic	ENSCAFG00805030612\x3bENSCAFG00805030769	.	.	.
chr16	27081881	G	T	intronic	ADAM32	.	.	.	intronic	ENSCAFG00805030612\x3bENSCAFG00805030769	.	.	.
chr16	27082147	A	G	intronic	ADAM32	.	.	.	intronic	ENSCAFG00805030612\x3bENSCAFG00805030769	.	.	.
chr16	27082252	CACCT	C	intronic	ADAM32	.	.	.	intronic	ENSCAFG00805030612\x3bENSCAFG00805030769	.	.	.
chr16	27082415	C	CA	intronic	ADAM32	.	.	.	intronic	ENSCAFG00805030612\x3bENSCAFG00805030769	.	.	.
chr16	27082717	GC	G	intronic	ADAM32	.	.	.	intronic	ENSCAFG00805030612\x3bENSCAFG00805030769	.	.	.
chr16	27082719	TG	T	intronic	ADAM32	.	.	.	intronic	ENSCAFG00805030612\x3bENSCAFG00805030769	.	.	.
chr16	27083437	T	C	intronic	ADAM32	.	.	.	intronic	ENSCAFG00805030612\x3bENSCAFG00805030769	.	.	.
chr16	27083455	T	C	intronic	ADAM32	.	.	.	intronic	ENSCAFG00805030612\x3bENSCAFG00805030769	.	.	.
chr16	27083697	A	G	intronic	ADAM32	.	.	.	intronic	ENSCAFG00805030612\x3bENSCAFG00805030769	.	.	.
chr16	27084278	A	G	intronic	ADAM32	.	.	.	intronic	ENSCAFG00805030612\x3bENSCAFG00805030769	.	.	.
chr16	27084345	T	C	intronic	ADAM32	.	.	.	intronic	ENSCAFG00805030612\x3bENSCAFG00805030769	.	.	.
chr16	27084346	C	CAAAT	intronic	ADAM32	.	.	.	intronic	ENSCAFG00805030612\x3bENSCAFG00805030769	.	.	.
chr16	27084483	C	T	intronic	ADAM32	.	.	.	intronic	ENSCAFG00805030612\x3bENSCAFG00805030769	.	.	.
chr16	27084601	C	CAAAA	intronic	ADAM32	.	.	.	intronic	ENSCAFG00805030612\x3bENSCAFG00805030769	.	.	.
chr16	27085353	G	C	intronic	ADAM32	.	.	.	intronic	ENSCAFG00805030612\x3bENSCAFG00805030769	.	.	.
chr16	27085773	G	C	intronic	ADAM32	.	.	.	intronic	ENSCAFG00805030612\x3bENSCAFG00805030769	.	.	.
chr16	27086207	A	G	intronic	ADAM32	.	.	.	intronic	ENSCAFG00805030612\x3bENSCAFG00805030769	.	.	.
chr16	27086238	A	G	intronic	ADAM32	.	.	.	intronic	ENSCAFG00805030612\x3bENSCAFG00805030769	.	.	.
chr16	27086507	C	T	intronic	ADAM32	.	.	.	intronic	ENSCAFG00805030612\x3bENSCAFG00805030769	.	.	.
chr16	27086798	A	AGTAT,AGTATTTAAAAGAAATATTTATGT	intronic	ADAM32	.	.	.	intronic	ENSCAFG00805030612\x3bENSCAFG00805030769	.	.	.
chr16	27086799	C	T	intronic	ADAM32	.	.	.	intronic	ENSCAFG00805030612\x3bENSCAFG00805030769	.	.	.
chr16	27086801	C	A	intronic	ADAM32	.	.	.	intronic	ENSCAFG00805030612\x3bENSCAFG00805030769	.	.	.
chr16	27087260	T	A	intronic	ADAM32	.	.	.	intronic	ENSCAFG00805030612\x3bENSCAFG00805030769	.	.	.
chr16	27087276	T	G	intronic	ADAM32	.	.	.	intronic	ENSCAFG00805030612\x3bENSCAFG00805030769	.	.	.
chr16	27087312	T	G	intronic	ADAM32	.	.	.	intronic	ENSCAFG00805030612\x3bENSCAFG00805030769	.	.	.
chr16	27087483	A	AT	intronic	ADAM32	.	.	.	intronic	ENSCAFG00805030612\x3bENSCAFG00805030769	.	.	.
chr16	27088119	A	T	intronic	ADAM32	.	.	.	intronic	ENSCAFG00805030612\x3bENSCAFG00805030769	.	.	.
chr16	27088882	T	G	intronic	ADAM32	.	.	.	intronic	ENSCAFG00805030612\x3bENSCAFG00805030769	.	.	.
chr16	27088932	A	C	intronic	ADAM32	.	.	.	intronic	ENSCAFG00805030612\x3bENSCAFG00805030769	.	.	.
chr16	27090055	T	TA	intronic	ADAM32	.	.	.	intronic	ENSCAFG00805030612\x3bENSCAFG00805030769	.	.	.
chr16	27090172	A	G	intronic	ADAM32	.	.	.	intronic	ENSCAFG00805030612\x3bENSCAFG00805030769	.	.	.
chr16	27090975	T	C	intronic	ADAM32	.	.	.	intronic	ENSCAFG00805030612\x3bENSCAFG00805030769	.	.	.
chr16	27091008	G	C	intronic	ADAM32	.	.	.	intronic	ENSCAFG00805030612\x3bENSCAFG00805030769	.	.	.
chr16	27091029	C	T	intronic	ADAM32	.	.	.	intronic	ENSCAFG00805030612\x3bENSCAFG00805030769	.	.	.
chr16	27092030	CACACAG	C	intronic	ADAM32	.	.	.	intronic	ENSCAFG00805030612\x3bENSCAFG00805030769	.	.	.
chr16	27092034	CAGAGAG	*	intronic	ADAM32	.	.	.	intronic	ENSCAFG00805030612\x3bENSCAFG00805030769	.	.	.
chr16	27092166	C	T	intronic	ADAM32	.	.	.	intronic	ENSCAFG00805030612\x3bENSCAFG00805030769	.	.	.
chr16	27092171	C	T	intronic	ADAM32	.	.	.	intronic	ENSCAFG00805030612\x3bENSCAFG00805030769	.	.	.
chr16	27092274	A	T	intronic	ADAM32	.	.	.	intronic	ENSCAFG00805030612\x3bENSCAFG00805030769	.	.	.
chr16	27092356	G	A	intronic	ADAM32	.	.	.	intronic	ENSCAFG00805030612\x3bENSCAFG00805030769	.	.	.
chr16	27093520	A	G	intronic	ADAM32	.	.	.	intronic	ENSCAFG00805030612\x3bENSCAFG00805030769	.	.	.
chr16	27093649	G	A	intronic	ADAM32	.	.	.	intronic	ENSCAFG00805030612\x3bENSCAFG00805030769	.	.	.
chr16	27094192	GTTT	G	intronic	ADAM32	.	.	.	intronic	ENSCAFG00805030612\x3bENSCAFG00805030769	.	.	.
chr16	27094591	A	C	intronic	ADAM32	.	.	.	intronic	ENSCAFG00805030612\x3bENSCAFG00805030769	.	.	.
chr16	27094644	T	TAAATAATA	intronic	ADAM32	.	.	.	intronic	ENSCAFG00805030612\x3bENSCAFG00805030769	.	.	.
chr16	27094891	T	A	intronic	ADAM32	.	.	.	intronic	ENSCAFG00805030612\x3bENSCAFG00805030769	.	.	.
chr16	27095124	C	CAT	intronic	ADAM32	.	.	.	intronic	ENSCAFG00805030612\x3bENSCAFG00805030769	.	.	.
chr16	27095478	G	A	intronic	ADAM32	.	.	.	intronic	ENSCAFG00805030612\x3bENSCAFG00805030769	.	.	.
chr16	27095581	C	T	intronic	ADAM32	.	.	.	intronic	ENSCAFG00805030612\x3bENSCAFG00805030769	.	.	.
chr16	27095996	A	AT	intronic	ADAM32	.	.	.	intronic	ENSCAFG00805030612\x3bENSCAFG00805030769	.	.	.
chr16	27097937	A	G	intronic	ADAM32	.	.	.	intronic	ENSCAFG00805030612\x3bENSCAFG00805030769	.	.	.
chr16	27098725	G	C	intronic	ADAM32	.	.	.	intronic	ENSCAFG00805030612\x3bENSCAFG00805030769	.	.	.
chr16	27098997	G	C	intronic	ADAM32	.	.	.	intronic	ENSCAFG00805030612\x3bENSCAFG00805030769	.	.	.
chr16	27099049	CAG	C	intronic	ADAM32	.	.	.	intronic	ENSCAFG00805030612\x3bENSCAFG00805030769	.	.	.
chr16	27099131	T	C	intronic	ADAM32	.	.	.	intronic	ENSCAFG00805030612\x3bENSCAFG00805030769	.	.	.
chr16	27100304	AT	A	intronic	ADAM32	.	.	.	intronic	ENSCAFG00805030612\x3bENSCAFG00805030769	.	.	.
chr16	27100447	G	A	intronic	ADAM32	.	.	.	intronic	ENSCAFG00805030612\x3bENSCAFG00805030769	.	.	.
chr16	27100524	A	G	intronic	ADAM32	.	.	.	intronic	ENSCAFG00805030612\x3bENSCAFG00805030769	.	.	.
chr16	27100811	G	T	intronic	ADAM32	.	.	.	intronic	ENSCAFG00805030612\x3bENSCAFG00805030769	.	.	.
chr16	27100966	T	C	intronic	ADAM32	.	.	.	intronic	ENSCAFG00805030612\x3bENSCAFG00805030769	.	.	.
chr16	27101208	T	C	intronic	ADAM32	.	.	.	intronic	ENSCAFG00805030612\x3bENSCAFG00805030769	.	.	.
chr16	27101219	TAG	T	intronic	ADAM32	.	.	.	intronic	ENSCAFG00805030612\x3bENSCAFG00805030769	.	.	.
chr16	27101222	T	C	intronic	ADAM32	.	.	.	intronic	ENSCAFG00805030612\x3bENSCAFG00805030769	.	.	.
chr16	27101226	T	TCCACA	intronic	ADAM32	.	.	.	intronic	ENSCAFG00805030612\x3bENSCAFG00805030769	.	.	.
chr16	27101228	T	G	intronic	ADAM32	.	.	.	intronic	ENSCAFG00805030612\x3bENSCAFG00805030769	.	.	.
chr16	27101231	TAAGTTAA	T	intronic	ADAM32	.	.	.	intronic	ENSCAFG00805030612\x3bENSCAFG00805030769	.	.	.
chr16	27101300	C	T	intronic	ADAM32	.	.	.	intronic	ENSCAFG00805030612\x3bENSCAFG00805030769	.	.	.
chr16	27101548	T	C	intronic	ADAM32	.	.	.	intronic	ENSCAFG00805030612\x3bENSCAFG00805030769	.	.	.
chr16	27101560	C	T	intronic	ADAM32	.	.	.	intronic	ENSCAFG00805030612\x3bENSCAFG00805030769	.	.	.
chr16	27101660	A	T	intronic	ADAM32	.	.	.	intronic	ENSCAFG00805030612\x3bENSCAFG00805030769	.	.	.
chr16	27102101	T	G	intronic	ADAM32	.	.	.	intronic	ENSCAFG00805030612\x3bENSCAFG00805030769	.	.	.
chr16	27102269	T	C	intronic	ADAM32	.	.	.	intronic	ENSCAFG00805030612\x3bENSCAFG00805030769	.	.	.
chr16	27102945	T	C	intronic	ADAM32	.	.	.	intronic	ENSCAFG00805030612\x3bENSCAFG00805030769	.	.	.
chr16	27103091	A	G	intronic	ADAM32	.	.	.	intronic	ENSCAFG00805030612\x3bENSCAFG00805030769	.	.	.
chr16	27104236	T	TATATATATATATACACACACACACACACAC,TATATATATATATATACACACACACACACAC	intronic	ADAM32	.	.	.	intronic	ENSCAFG00805030612\x3bENSCAFG00805030769	.	.	.
chr16	27104257	G	C	intronic	ADAM32	.	.	.	intronic	ENSCAFG00805030612\x3bENSCAFG00805030769	.	.	.
chr16	27104376	G	A	intronic	ADAM32	.	.	.	intronic	ENSCAFG00805030612\x3bENSCAFG00805030769	.	.	.
chr16	27104505	G	T	intronic	ADAM32	.	.	.	intronic	ENSCAFG00805030612\x3bENSCAFG00805030769	.	.	.
chr16	27104529	C	T	intronic	ADAM32	.	.	.	intronic	ENSCAFG00805030612\x3bENSCAFG00805030769	.	.	.
chr16	27104819	T	C	intronic	ADAM32	.	.	.	intronic	ENSCAFG00805030612\x3bENSCAFG00805030769	.	.	.
chr16	27105524	C	A	intronic	ADAM32	.	.	.	intronic	ENSCAFG00805030612\x3bENSCAFG00805030769	.	.	.
chr16	27107230	A	G	intronic	ADAM32	.	.	.	intronic	ENSCAFG00805030612\x3bENSCAFG00805030769	.	.	.
chr16	27107292	G	A	intronic	ADAM32	.	.	.	intronic	ENSCAFG00805030612\x3bENSCAFG00805030769	.	.	.
chr16	27107411	G	GA	intronic	ADAM32	.	.	.	intronic	ENSCAFG00805030612\x3bENSCAFG00805030769	.	.	.
chr16	27107491	A	C	intronic	ADAM32	.	.	.	intronic	ENSCAFG00805030612\x3bENSCAFG00805030769	.	.	.
chr16	27107550	G	A	intronic	ADAM32	.	.	.	intronic	ENSCAFG00805030612\x3bENSCAFG00805030769	.	.	.
chr16	27107719	G	A	intronic	ADAM32	.	.	.	intronic	ENSCAFG00805030612\x3bENSCAFG00805030769	.	.	.
chr16	27107774	T	C	intronic	ADAM32	.	.	.	intronic	ENSCAFG00805030612\x3bENSCAFG00805030769	.	.	.
chr16	27109142	T	C	intronic	ADAM32	.	.	.	intronic	ENSCAFG00805030612\x3bENSCAFG00805030769	.	.	.
chr16	27109889	G	T	intronic	ADAM32	.	.	.	intronic	ENSCAFG00805030612\x3bENSCAFG00805030769	.	.	.
chr16	27109955	A	G	intronic	ADAM32	.	.	.	intronic	ENSCAFG00805030612\x3bENSCAFG00805030769	.	.	.
chr16	27110206	A	G	intronic	ADAM32	.	.	.	intronic	ENSCAFG00805030612\x3bENSCAFG00805030769	.	.	.
chr16	27117669	TA	T	intronic	ADAM32	.	.	.	intronic	ENSCAFG00805030612	.	.	.
chr16	27118339	C	T	intronic	ADAM32	.	.	.	intronic	ENSCAFG00805030612	.	.	.
chr16	27118914	T	A	intronic	ADAM32	.	.	.	intronic	ENSCAFG00805030612	.	.	.
chr16	27119080	T	TG	intronic	ADAM32	.	.	.	intronic	ENSCAFG00805030612	.	.	.
chr16	27119094	G	A	intronic	ADAM32	.	.	.	intronic	ENSCAFG00805030612	.	.	.
chr16	27119263	C	A	intronic	ADAM32	.	.	.	intronic	ENSCAFG00805030612	.	.	.
chr16	27119507	C	T	intronic	ADAM32	.	.	.	intronic	ENSCAFG00805030612	.	.	.
chr16	27119582	G	A	intronic	ADAM32	.	.	.	intronic	ENSCAFG00805030612	.	.	.
chr16	27119739	G	A	intronic	ADAM32	.	.	.	intronic	ENSCAFG00805030612	.	.	.
chr16	27119825	TCCGCGGGG	T	intronic	ADAM32	.	.	.	intronic	ENSCAFG00805030612	.	.	.
chr16	27119835	TCGGGCGGCGGCTCC	T	intronic	ADAM32	.	.	.	intronic	ENSCAFG00805030612	.	.	.
chr16	27119865	C	T	intronic	ADAM32	.	.	.	intronic	ENSCAFG00805030612	.	.	.
chr16	27119949	A	G	intronic	ADAM32	.	.	.	intronic	ENSCAFG00805030612	.	.	.
chr16	27119960	C	T	ncRNA_exonic	MIR8799D	.	.	.	ncRNA_exonic	ENSCAFG00805030777	.	.	.
chr16	27119992	G	T	ncRNA_exonic	MIR8799D	.	.	.	ncRNA_exonic	ENSCAFG00805030777	.	.	.
chr16	27120022	A	C	ncRNA_exonic	MIR8799D	.	.	.	ncRNA_exonic	ENSCAFG00805030777	.	.	.
chr16	27120023	G	A	ncRNA_exonic	MIR8799D	.	.	.	ncRNA_exonic	ENSCAFG00805030777	.	.	.
chr16	27120059	C	A	ncRNA_exonic	MIR8799D	.	.	.	ncRNA_exonic	ENSCAFG00805030777	.	.	.
chr16	27120102	G	A	intronic	ADAM32	.	.	.	intronic	ENSCAFG00805030612	.	.	.
chr16	27120116	A	T	intronic	ADAM32	.	.	.	intronic	ENSCAFG00805030612	.	.	.
chr16	27120495	T	TTCTC	intronic	ADAM32	.	.	.	intronic	ENSCAFG00805030612	.	.	.
chr16	27120510	C	CT	intronic	ADAM32	.	.	.	intronic	ENSCAFG00805030612	.	.	.
chr16	27120525	TTC	T	intronic	ADAM32	.	.	.	intronic	ENSCAFG00805030612	.	.	.
chr16	27120527	C	*	intronic	ADAM32	.	.	.	intronic	ENSCAFG00805030612	.	.	.
chr16	27120537	C	CT	intronic	ADAM32	.	.	.	intronic	ENSCAFG00805030612	.	.	.
chr16	27121321	G	T	intronic	ADAM32	.	.	.	intronic	ENSCAFG00805030612	.	.	.
chr16	27122120	T	C	intronic	ADAM32	.	.	.	intronic	ENSCAFG00805030612	.	.	.
chr16	27123417	C	T	intronic	ADAM32	.	.	.	intronic	ENSCAFG00805030612	.	.	.
chr16	27123941	T	C	intronic	ADAM32	.	.	.	intronic	ENSCAFG00805030612	.	.	.
chr16	27124108	A	T	intronic	ADAM32	.	.	.	intronic	ENSCAFG00805030612	.	.	.
chr16	27124164	T	C	intronic	ADAM32	.	.	.	intronic	ENSCAFG00805030612	.	.	.
chr16	27124418	C	T	intronic	ADAM32	.	.	.	intronic	ENSCAFG00805030612	.	.	.
chr16	27125764	T	C	intronic	ADAM32	.	.	.	intronic	ENSCAFG00805030612	.	.	.
chr16	27126368	T	A	intronic	ADAM32	.	.	.	intronic	ENSCAFG00805030612	.	.	.
chr16	27126922	A	G	intronic	ADAM32	.	.	.	intronic	ENSCAFG00805030612	.	.	.
chr16	27128844	C	T	intronic	ADAM32	.	.	.	intronic	ENSCAFG00805030612	.	.	.
chr16	27129985	CAA	C	intronic	ADAM32	.	.	.	intronic	ENSCAFG00805030612	.	.	.
chr16	27130223	T	C	intronic	ADAM32	.	.	.	intronic	ENSCAFG00805030612	.	.	.
chr16	27130293	A	G	intronic	ADAM32	.	.	.	intronic	ENSCAFG00805030612	.	.	.
chr16	27131439	A	T	intronic	ADAM32	.	.	.	intronic	ENSCAFG00805030612	.	.	.
chr16	27131619	C	T	intronic	ADAM32	.	.	.	intronic	ENSCAFG00805030612	.	.	.
chr16	27131923	T	C	intronic	ADAM32	.	.	.	intronic	ENSCAFG00805030612	.	.	.
chr16	27132306	A	G	intronic	ADAM32	.	.	.	intronic	ENSCAFG00805030612	.	.	.
chr16	27132837	T	TAAA	intronic	ADAM32	.	.	.	intronic	ENSCAFG00805030612	.	.	.
chr16	27134041	A	T	intronic	ADAM32	.	.	.	intronic	ENSCAFG00805030612	.	.	.
chr16	27134563	A	T	intronic	ADAM32	.	.	.	intronic	ENSCAFG00805030612	.	.	.
chr16	27134764	C	T	intronic	ADAM32	.	.	.	intronic	ENSCAFG00805030612	.	.	.
chr16	27136387	GAGA	G	intronic	ADAM32	.	.	.	intronic	ENSCAFG00805030612	.	.	.
chr16	27136453	G	A	intronic	ADAM32	.	.	.	intronic	ENSCAFG00805030612	.	.	.
chr16	27136550	T	G	intronic	ADAM32	.	.	.	intronic	ENSCAFG00805030612	.	.	.
chr16	27136615	C	T	intronic	ADAM32	.	.	.	intronic	ENSCAFG00805030612	.	.	.
chr16	27137104	ACC	A	intronic	ADAM32	.	.	.	intronic	ENSCAFG00805030612	.	.	.
chr16	27137105	C	*	intronic	ADAM32	.	.	.	intronic	ENSCAFG00805030612	.	.	.
chr16	27137108	A	C	intronic	ADAM32	.	.	.	intronic	ENSCAFG00805030612	.	.	.
chr16	27137966	G	A	intronic	ADAM32	.	.	.	intronic	ENSCAFG00805030612	.	.	.
chr16	27138147	C	T	intronic	ADAM32	.	.	.	intronic	ENSCAFG00805030612	.	.	.
chr16	27138349	T	G	intronic	ADAM32	.	.	.	intronic	ENSCAFG00805030612	.	.	.
chr16	27138829	C	T	intronic	ADAM32	.	.	.	intronic	ENSCAFG00805030612	.	.	.
chr16	27139188	T	C	intronic	ADAM32	.	.	.	intronic	ENSCAFG00805030612	.	.	.
chr16	27139489	G	A	intronic	ADAM32	.	.	.	intronic	ENSCAFG00805030612	.	.	.
chr16	27139846	T	A	intronic	ADAM32	.	.	.	intronic	ENSCAFG00805030612	.	.	.
chr16	27139859	A	T	intronic	ADAM32	.	.	.	intronic	ENSCAFG00805030612	.	.	.
chr16	27139919	A	G	intronic	ADAM32	.	.	.	intronic	ENSCAFG00805030612	.	.	.
chr16	27140398	T	C	intronic	ADAM32	.	.	.	intronic	ENSCAFG00805030612	.	.	.
chr16	27140836	G	C	intronic	ADAM32	.	.	.	intronic	ENSCAFG00805030612	.	.	.
[truncated: 1,921 more rows]
