# Supplementary material for: IP3 receptor depletion in a spontaneous canine model of Charcot-Marie-Tooth disease 1J with amelogenesis imperfecta
Source: PLoS Genet. 2025 Jan 13;21(1):e1011328. doi: 10.1371/journal.pgen.1011328 (PMC11761660; doi:10.1371/journal.pgen.1011328)
Supplement: S6 Table — (XLSX) [file pgen.1011328.s010.xlsx]

## Sheet: LH_AI_1WGS_MEI_REC_050223
Supplementary Table 6. Private mobile element insertions (MEI) of one affected dog genome after filtering it against 388 control genomes.
CHROM	POS	ALT	REF	TSD	SVTYPE	MEINFO	Function (NCBI)	Gene (NCBI)	GeneDetail (NCBI)	ExonicFunc (NCBI)	AAChange (NCBI)	Function (Ensembl)	Gene (Ensembl)	GeneDetail (Ensembl)	ExonicFunc (Ensembl)	AAChange (Ensembl)
chr16	27006963	<INS:ME:SINEC>	T	TTATTTAACAAAATT	SINEC	SINEC,1,186,-	intronic	ADAM32		NA	NA	intronic	ENSCAFG00805030612		NA	NA
chr16	27063056	<INS:ME:SINEC>	A	AAAAGACACACACATTAA	SINEC	SINEC,1,186,+	intronic	ADAM32		NA	NA	intronic	ENSCAFG00805030612		NA	NA
chr16	27095538	<INS:ME:SINEC>	C	TAAAGTTTGGTAGAATTC	SINEC	SINEC,0,186,+	intronic	ADAM32		NA	NA	intronic	ENSCAFG00805030612;ENSCAFG00805030769		NA	NA
chr17	53480639	<INS:ME:SINEC>	T	GCAAGCAGGATCTTTTTT	SINEC	SINEC,1,186,-	intergenic	NGF;VANGL1	dist=50918;dist=221331	NA	NA	ncRNA_intronic	ENSCAFG00805025432		NA	NA
chr19	51625102	<INS:ME:SINEC>	G	AACAGGTAATTAAGG	SINEC	SINEC,0,186,+	intergenic	LOC111091199;MBD5	dist=46036;dist=46612	NA	NA	intergenic	ENSCAFG00805029748;ENSCAFG00805029876	dist=12806;dist=46634	NA	NA
chr24	36255845	<INS:ME:SINEC>	T	GAATTTGCACATTCT	SINEC	SINEC,0,186,+	intergenic	LOC119865559;ARFGEF2	dist=42264;dist=13705	NA	NA	intergenic	ENSCAFG00805030527;ENSCAFG00805030935	dist=52057;dist=13595	NA	NA
chr30	4330822	<INS:ME:L1>	A	AAAGAAGAGGA	L1	L1Ambig,3833,4250,-	intergenic	LOC111093379;LOC119866826	dist=492804;dist=41854	NA	NA	intergenic	ENSCAFG00805025140;ENSCAFG00805025797	dist=834567;dist=79647	NA	NA
chr35	22539659	<INS:ME:SINEC>	G	TATTTAGATTCTGAG	SINEC	SINEC,1,186,+	intergenic	LOC119867626;LOC119867627	dist=62597;dist=385431	NA	NA	intergenic	ENSCAFG00805022123;ENSCAFG00805022184	dist=226743;dist=273183	NA	NA
chr4	36347872	<INS:ME:SINEC>	A	GAAAATA	SINEC	SINEC,0,186,+	intronic	MCC		NA	NA	intronic	ENSCAFG00805030096		NA	NA
chr4	45420492	<INS:ME:SINEC>	A	TAAACTCATTTTTA	SINEC	SINEC,0,186,-	intronic	LOC119863952		NA	NA	ncRNA_exonic	ENSCAFG00805007792;ENSCAFG00805007817		NA	NA
chr4	46498985	<INS:ME:SINEC>	C	AATAAGTACAGCATTCTC	SINEC	SINEC,0,186,+	intergenic	LOC111095559;LOC111095714	dist=303816;dist=361898	NA	NA	intergenic	ENSCAFG00805008310;ENSCAFG00805008337	dist=586282;dist=561354	NA	NA
chr7	78250223	<INS:ME:SINEC>	A	AAAAATAAATTTAAAAAAAGAGCCAA	SINEC	SINEC,0,186,+	intergenic	PSMG2;PTPN2	dist=46637;dist=1159	NA	NA	intergenic	ENSCAFG00805007612;ENSCAFG00805007791	dist=46730;dist=1214	NA	NA
chrX	55861039	<INS:ME:SINEC>	T	AATTTTAAACATAT	SINEC	SINEC,0,186,+	ncRNA_exonic	LOC119868584		NA	NA	ncRNA_exonic	ENSCAFG00805028431		NA	NA
chrY_unplaced_NW_024010444.1	1063566	<INS:ME:SINEC>	G	AACAACCAAGAAAGTG	SINEC	SINEC,1,186,+	intronic	LOC119868783		NA	NA	intronic	LOC119868783		NA	NA
