# Supplementary material for: IP3 receptor depletion in a spontaneous canine model of Charcot-Marie-Tooth disease 1J with amelogenesis imperfecta
Source: PLoS Genet. 2025 Jan 13;21(1):e1011328. doi: 10.1371/journal.pgen.1011328 (PMC11761660; doi:10.1371/journal.pgen.1011328)
Supplement: S9 Table — (XLSX) [file pgen.1011328.s013.xlsx]

## Sheet: Fig3
S9 Table. Data supplement for the underlying numerical data for the graphs.
Fig 3E.
Values used in Graph: ((IP3R/vinculin)/Control Average											statistical test
IP3R1	Control	Affected		IP3R2	Control	Affected		IP3R3	Control	Affected	Unpaired t test
	1.49833	0.286754			1.1521	0.425117			1.65768	0.023679	Two-tailed
	0.793377	0.109961			0.88533	0.340822			0.826711	0.010469
	0.708297	0.09378			0.962565	0.264196			0.515607	0.01254
	0.814142	0.332881			0.991724	0.14237			1.19609	0.002854
	1.18586				1.00828				1.0857
									0.718215
p-value		0.0029		p-value		<0.0001		p-value		0.0014
Fig 3F.
Values used in Graph: 2^ΔΔCT											statistical test
ITPR1	Control	Affected		ITPR2	Control	Affected		ITPR3	Control	Affected	Unpaired t test
	1.02	3.93			1.04	0.73			0.95	0.4	Two-tailed
	0.94	2.95			1.01	0.61			1.1	0.29
	1.04	3.64			0.95	0.7			0.95	0.37
p-value		0.001		p-value		0.002		p-value		0.0004

## Sheet: Fig4
Fig 4A												ATP	X	Ctrl 1																	Ctrl 2															Ctrl 3
Values used in Graph: Δ[F340/380]													0	0.794256	0.850067	0.964066	0.926551	0.879638	0.681177	0.789126	0.812111	0.845056	0.930603	0.891819	0.925216	0.94161	0.738801	1.03628	0.689461		1.06127	1.01084	0.724636	1.00237	1.04094	1.01394	0.978414	0.902234	1.03065	0.990417	0.944245	0.865067	0.975902	0.942247		0.950373	0.881201	0.772482	0.924341
ATP Peak	Control			Affected						statistical test			0.25	0.798765	0.854425	0.969063	0.928804	0.875108	0.681694	0.791229	0.818043	0.845181	0.932605	0.890202	0.932805	0.946568	0.743328	1.03743	0.694262		1.06109	1.01222	0.72815	1.00369	1.04161	1.01277	0.973577	0.904975	1.03	0.989139	0.942754	0.865517	0.973281	0.942654		0.947933	0.885014	0.775652	0.926631
	0.095941	0.398969	0.188621	0.193303	0.063414	0.236357				Unpaired t test			0.5	0.795269	0.853051	0.969508	0.930798	0.880627	0.683213	0.790402	0.815825	0.847768	0.931794	0.890765	0.924863	0.943372	0.741475	1.03683	0.689112		1.06222	1.01111	0.729099	1.00314	1.04465	1.01506	0.974246	0.903381	1.02976	0.990891	0.945265	0.865411	0.974314	0.944761		0.944955	0.879153	0.773792	0.923437
	0.133221	0.171295	0.172495	0.121072	0.091217	0.175208				Two-tailed			0.75	0.798204	0.854702	0.970469	0.935863	0.882681	0.685771	0.793346	0.816285	0.852151	0.935094	0.895085	0.933003	0.94445	0.740637	1.03967	0.69233		1.06326	1.01605	0.727354	1.00524	1.04559	1.01689	0.971706	0.903517	1.02952	0.986965	0.942146	0.86727	0.975168	0.940151		0.946333	0.882567	0.774782	0.926269
	0.5349	0.216455	0.308944	0.146681	0.131801	0.143158							1	0.797282	0.856056	0.964851	0.934268	0.87707	0.68025	0.792504	0.816613	0.846752	0.93104	0.895612	0.927645	0.942875	0.741947	1.03696	0.68841		1.06337	1.0114	0.727402	1.00581	1.04565	1.01841	0.971526	0.903289	1.02894	0.991235	0.944955	0.866562	0.97414	0.942648		0.951446	0.886707	0.775171	0.926121
	0.143577	0.227401	0.291753	0.28339	0.099127	0.037782							1.25	0.795366	0.853874	0.969015	0.929594	0.879898	0.683326	0.789926	0.81535	0.846338	0.932868	0.891249	0.931199	0.941795	0.742708	1.04002	0.689658		1.06141	1.01114	0.727327	1.00291	1.04455	1.01937	0.976456	0.899881	1.02808	0.99152	0.947503	0.867205	0.973498	0.941484		0.94831	0.882867	0.776384	0.920824
	0.111239	0.214418	0.223698	0.160762	0.186392	0.182109							1.5	0.797899	0.854808	0.969605	0.932102	0.878792	0.680894	0.792232	0.819856	0.848637	0.933003	0.894142	0.928556	0.945829	0.742047	1.03794	0.691644		1.06298	1.01494	0.72816	1.00939	1.04702	1.01755	0.977273	0.904237	1.03208	0.98826	0.946834	0.868737	0.974195	0.947395		0.946746	0.885704	0.774289	0.930763
	0.145598	0.158309	0.297009	0.272981	0.136905	0.17678							1.75	0.797846	0.854166	0.968478	0.932344	0.883751	0.684182	0.792141	0.814046	0.849035	0.9324	0.89438	0.927049	0.944243	0.741288	1.0374	0.688441		1.06371	1.0079	0.728463	1.00631	1.04343	1.01588	0.970704	0.906128	1.02973	0.987077	0.948443	0.870106	0.977311	0.945051		0.948031	0.884251	0.775602	0.925899
	0.087016	0.300541	0.151321	0.178766	0.271822	0.014513							2	0.798077	0.855194	0.965721	0.929605	0.878744	0.682944	0.791255	0.813667	0.846904	0.935956	0.893125	0.929191	0.946211	0.742391	1.03955	0.689483		1.06755	1.01572	0.728641	1.0063	1.04663	1.01826	0.977715	0.907108	1.03469	0.991372	0.945141	0.869717	0.97769	0.940292		0.948131	0.884719	0.773195	0.925345
	0.229005	0.276138	0.163744	0.215296	0.057056	0.338411							2.25	0.797607	0.856185	0.964232	0.930291	0.878646	0.680934	0.790727	0.816506	0.844022	0.927307	0.893058	0.923884	0.947085	0.740469	1.0402	0.691213		1.06535	1.01155	0.731763	1.0028	1.04416	1.01623	0.978598	0.905323	1.02966	0.992993	0.946426	0.870594	0.976529	0.945788		0.952131	0.885639	0.777797	0.927513
	0.206059	0.320853	0.237624	0.031849	0.101492	0.213648							2.5	0.795204	0.854027	0.974417	0.931085	0.88055	0.685329	0.786858	0.81656	0.849689	0.933706	0.891739	0.925942	0.943855	0.74237	1.03762	0.690521		1.06283	1.00921	0.726549	1.00473	1.04216	1.01705	0.975905	0.904961	1.02928	0.991529	0.946229	0.864189	0.976709	0.941443		0.951549	0.887564	0.775434	0.928983
	0.128863	0.3265	0.271908	0.098588		0.166816							2.75	0.794039	0.853524	0.963665	0.929692	0.879141	0.683508	0.78957	0.812313	0.847072	0.933175	0.89191	0.924462	0.943426	0.743698	1.03672	0.691164		1.06465	1.00928	0.731073	1.0019	1.04312	1.01786	0.973747	0.902269	1.02971	0.988546	0.94563	0.86907	0.973206	0.944097		0.949998	0.885134	0.775403	0.926032
	0.20822	0.283302	0.259563	0.091391		0.168116							3	0.796407	0.854612	0.968146	0.9312	0.877947	0.680544	0.792222	0.816299	0.848017	0.932708	0.893335	0.924642	0.94789	0.74151	1.03769	0.695457		1.06055	1.01443	0.730517	1.00519	1.04166	1.01708	0.976785	0.902696	1.03131	0.991146	0.944542	0.86568	0.980898	0.939324		0.949535	0.886772	0.772393	0.931228
	0.16705	0.237038	0.142261	0.099847		0.12131							3.25	0.799086	0.852755	0.961744	0.928517	0.87631	0.681528	0.788705	0.81608	0.842448	0.930128	0.891581	0.924707	0.945803	0.739061	1.0373	0.68807		1.06373	1.01152	0.728004	1.00128	1.03986	1.01526	0.97751	0.903244	1.0296	0.991909	0.94581	0.864627	0.974206	0.939612		0.944533	0.881995	0.772674	0.929482
	0.088289	0.19905	0.151575	0.182393		0.116791							3.5	0.797595	0.855952	0.960503	0.931119	0.881063	0.679697	0.788775	0.813461	0.846366	0.931377	0.892259	0.928855	0.944998	0.738469	1.03845	0.691897		1.06494	1.01658	0.728918	1.00843	1.04451	1.02136	0.978102	0.902965	1.03227	0.991826	0.94703	0.868933	0.975412	0.942917		0.945796	0.882061	0.773584	0.925411
	0.194475	0.087388	0.239819	0.178105									3.75	0.800382	0.852285	0.9693	0.928706	0.879532	0.680089	0.792499	0.814311	0.845169	0.931715	0.89233	0.924729	0.947068	0.741485	1.03772	0.68868		1.05842	1.00649	0.725781	1.00007	1.04202	1.01316	0.973026	0.902165	1.03127	0.987647	0.94174	0.868383	0.973651	0.940571		0.948377	0.88584	0.77356	0.92673
		0.147203	0.198921										4	0.794565	0.854497	0.966907	0.933161	0.882539	0.687523	0.791445	0.818606	0.848286	0.932026	0.892856	0.929476	0.945545	0.741145	1.0387	0.696398		1.06081	1.01103	0.726985	1.00183	1.0433	1.01135	0.97561	0.906423	1.03554	0.992293	0.946389	0.867842	0.977371	0.94251		0.947301	0.883936	0.77037	0.924894
		0.63244	0.196854										4.25	0.795974	0.854457	0.970665	0.934756	0.882409	0.682488	0.791015	0.818105	0.846279	0.932935	0.893903	0.925186	0.943795	0.741015	1.03903	0.69087		1.06372	1.00872	0.728613	1.00537	1.04369	1.01362	0.980078	0.905278	1.03157	0.989713	0.944834	0.864422	0.973652	0.938275		0.948815	0.884839	0.773922	0.925936
			0.166927										4.5	0.797003	0.853387	0.970291	0.930876	0.883437	0.684701	0.791659	0.813225	0.848571	0.933532	0.893066	0.925347	0.943725	0.741279	1.04024	0.69294		1.06448	1.01304	0.726678	1.00113	1.04228	1.01609	0.974987	0.903517	1.02652	0.990282	0.946689	0.864316	0.974785	0.94139		0.947163	0.883366	0.778374	0.924333
p-value						0.0018							4.75	0.79757	0.854088	0.976469	0.932658	0.877105	0.68413	0.7915	0.818207	0.850263	0.935434	0.895819	0.927911	0.947379	0.744411	1.04024	0.692597		1.06569	1.00815	0.727346	1.00792	1.04402	1.01507	0.975244	0.901675	1.02764	0.991053	0.943447	0.865325	0.97382	0.94574		0.948123	0.885613	0.775999	0.92491
													5	0.798157	0.857268	0.968279	0.933321	0.881311	0.682648	0.792162	0.812336	0.847526	0.933492	0.893585	0.924179	0.945805	0.742955	1.04081	0.687125		1.06544	1.01492	0.730137	1.00252	1.04367	1.01791	0.965705	0.903461	1.03065	0.991833	0.946259	0.866807	0.976471	0.944169		0.94715	0.883904	0.777226	0.927006
ATP AUC	Control			Affected									5.25	0.797474	0.850953	0.963421	0.930904	0.880648	0.683093	0.791842	0.814011	0.850539	0.930467	0.891116	0.930666	0.94508	0.74342	1.03918	0.693614		1.05741	1.01262	0.726598	1.00512	1.04157	1.01339	0.977342	0.901618	1.03282	0.992493	0.949141	0.866257	0.974282	0.945114		0.947146	0.885185	0.774023	0.925826
	7.76836	2.53325	6.96993	4.05067	1.47005	5.68288							5.5	0.796879	0.853876	0.964481	0.929125	0.881559	0.684773	0.7896	0.814821	0.84748	0.931428	0.893687	0.923452	0.947195	0.741543	1.03683	0.684235		1.05763	1.01127	0.729068	1.00127	1.0406	1.01133	0.978376	0.903453	1.02802	0.991652	0.944678	0.86313	0.975303	0.940098		0.947019	0.88856	0.770657	0.929698
	7.84556	2.18274	5.49626	4.10675	1.32158	5.22937							5.75	0.7979	0.854313	0.969162	0.933981	0.879122	0.685694	0.79225	0.820217	0.851227	0.935251	0.892301	0.931121	0.94667	0.739319	1.03892	0.691258		1.06078	1.01108	0.729379	1.00038	1.04065	1.01491	0.975919	0.903038	1.02865	0.992211	0.944627	0.864767	0.974353	0.940561		0.94424	0.881815	0.775526	0.92551
	3.10358	11.8173	7.68923	4.11792	1.76439	3.92423							6	0.797227	0.850943	0.963166	0.932345	0.877234	0.684143	0.790738	0.814735	0.849401	0.932787	0.895948	0.923163	0.945698	0.73988	1.03986	0.690682		1.06342	1.01442	0.724682	1.00472	1.04427	1.01166	0.974748	0.905602	1.03163	0.990752	0.946698	0.866456	0.976944	0.944061		0.947219	0.881493	0.776769	0.925722
	8.18665	4.15043	8.36751	8.88308	1.18727	2.0963							6.25	0.79626	0.853828	0.968057	0.928556	0.877786	0.687094	0.787504	0.816451	0.846403	0.930101	0.891477	0.929516	0.94473	0.741026	1.03764	0.687985		1.05929	1.00969	0.728084	1.00353	1.03976	1.00908	0.971484	0.905233	1.03226	0.990827	0.945806	0.858929	0.97519	0.937693		0.94806	0.885515	0.779368	0.927791
	5.82349	4.50315	5.72671	4.90379	2.62813	4.32891							6.5	0.794569	0.850628	0.970939	0.928949	0.877965	0.682543	0.793325	0.810554	0.844853	0.930949	0.891078	0.928168	0.943602	0.739421	1.03843	0.692461		1.06418	1.01501	0.729762	1.00758	1.04773	1.01959	0.981599	0.904124	1.0334	0.995701	0.944256	0.868198	0.976109	0.940581		0.948875	0.885729	0.772777	0.927055
	6.84557	3.42974	8.00432	7.2769	4.1096	3.40035							6.75	0.795648	0.856566	0.966763	0.934987	0.879723	0.681743	0.791166	0.819604	0.845741	0.931762	0.895472	0.928324	0.944603	0.742535	1.03345	0.687993		1.05865	1.01268	0.726713	1.00099	1.04335	1.01621	0.976728	0.905331	1.02813	0.991218	0.945478	0.865097	0.977728	0.942229		0.9461	0.883146	0.774432	0.925653
	9.21513	3.0454	7.47237	6.17916	4.96481	0.068315							7	0.797441	0.854007	0.967789	0.928221	0.873538	0.684037	0.789121	0.818183	0.847067	0.931495	0.889377	0.927507	0.942038	0.740872	1.03531	0.694115		1.06287	1.01012	0.724332	1.00036	1.04235	1.01559	0.974164	0.901662	1.03104	0.991271	0.94511	0.867534	0.975071	0.938636		0.948659	0.88163	0.778012	0.927628
	4.86045	5.34699	6.08021	4.66201	0.967504	7.90616							7.25	0.794647	0.855708	0.964833	0.931844	0.879761	0.684004	0.791111	0.80805	0.845633	0.926823	0.894308	0.926002	0.945668	0.741928	1.03796	0.687962		1.05661	1.00749	0.727435	0.997696	1.03611	1.00823	0.967693	0.90155	1.03072	0.986233	0.944267	0.86277	0.972351	0.942404		0.944821	0.881584	0.77276	0.923263
	9.16457	4.79992	6.64382	1.34739	1.69952	5.04076							7.5	0.793941	0.851609	0.970438	0.931048	0.880456	0.686614	0.787296	0.816094	0.848713	0.934421	0.890011	0.92464	0.946074	0.740639	1.03493	0.690671		1.06271	1.01277	0.731831	1.00655	1.04334	1.01604	0.980526	0.902812	1.0287	0.989946	0.949202	0.866088	0.975427	0.945413		0.946984	0.882328	0.775263	0.926225
	7.48665	2.74553	6.86582	3.53509		3.65828							7.75	0.799561	0.853841	0.964829	0.930337	0.877872	0.684928	0.789346	0.813615	0.848112	0.931242	0.891279	0.926895	0.94506	0.743368	1.03927	0.694778		1.06031	1.0142	0.729318	1.00514	1.0423	1.01287	0.97646	0.903128	1.03333	0.988997	0.94844	0.866886	0.974555	0.943177		0.947139	0.884169	0.775295	0.926779
	6.39154	6.39273	4.68655	4.39797		4.73647							8	0.797243	0.854574	0.972219	0.935179	0.882297	0.682458	0.790911	0.812605	0.848587	0.93146	0.893103	0.925748	0.942722	0.740296	1.04175	0.689509		1.06421	1.00923	0.729568	1.00403	1.04547	1.01369	0.978242	0.906479	1.02919	0.98725	0.942926	0.865397	0.974603	0.943992		0.948043	0.887789	0.77581	0.927229
	3.46511	5.44511	4.00166	3.46033		2.15106							8.25	0.793792	0.853589	0.965281	0.935874	0.881442	0.682998	0.787521	0.816416	0.848086	0.930676	0.893878	0.923789	0.94336	0.737792	1.03744	0.689595		1.06106	1.01367	0.730143	1.00082	1.04586	1.01109	0.976731	0.906655	1.03165	0.992811	0.946659	0.868213	0.9771	0.942365		0.947128	0.888396	0.776551	0.926871
	10.329	3.40789	2.5983	4.6796		2.70038							8.5	0.797846	0.856675	0.969566	0.929938	0.881786	0.684134	0.79099	0.814445	0.851982	0.932483	0.892936	0.928818	0.945902	0.739833	1.03725	0.694557		1.06434	1.01212	0.728614	1.00589	1.04625	1.01883	0.976209	0.901343	1.02697	0.991368	0.9475	0.868296	0.974209	0.94341		0.947617	0.883613	0.778764	0.928647
	2.05394	5.61696	5.51557	3.64583									8.75	0.799064	0.856377	0.967323	0.93243	0.877235	0.682407	0.79129	0.81761	0.846661	0.931325	0.893752	0.925692	0.949237	0.74133	1.03762	0.69167		1.05979	1.01524	0.730182	1.00376	1.04013	1.01381	0.972249	0.902827	1.03265	0.991648	0.94632	0.864886	0.976013	0.943977		0.947461	0.883974	0.774315	0.921814
	2.22165		3.39066										9	0.797247	0.853531	0.971208	0.932552	0.882051	0.683296	0.793205	0.819812	0.850394	0.934139	0.893834	0.925476	0.943942	0.741901	1.03844	0.6924		1.06375	1.01331	0.727724	1.00775	1.04493	1.01762	0.975986	0.90562	1.03091	0.992726	0.94443	0.87012	0.98117	0.935969		0.947297	0.883096	0.774653	0.925399
	14.0227		8.05163										9.25	0.797742	0.855932	0.971613	0.931832	0.880322	0.682959	0.791344	0.81529	0.849744	0.930832	0.893175	0.92811	0.94629	0.740553	1.03824	0.691552		1.0608	1.01207	0.731078	1.00444	1.04806	1.0191	0.978934	0.904714	1.03238	0.995358	0.943473	0.866578	0.977557	0.942224		0.949788	0.885499	0.774756	0.925616
			3.27073										9.5	0.796165	0.853437	0.971112	0.930701	0.876858	0.684257	0.792372	0.814091	0.845601	0.931961	0.890219	0.92947	0.943589	0.742228	1.03621	0.69368		1.06579	1.01508	0.732786	1.00618	1.0451	1.01855	0.97405	0.902187	1.03286	0.992991	0.947394	0.868516	0.976735	0.942196		0.944713	0.886951	0.777101	0.925547
p-value						0.0005							9.75	0.796335	0.856894	0.970559	0.932581	0.880364	0.684133	0.792656	0.816359	0.849946	0.932402	0.893054	0.926966	0.9447	0.741905	1.03966	0.691672		1.06466	1.01011	0.729854	1.00252	1.04383	1.01574	0.973397	0.902698	1.03207	0.992371	0.939682	0.866256	0.978521	0.940785		0.949132	0.884978	0.77425	0.931682
													10	0.797495	0.85457	0.965644	0.931258	0.877345	0.686537	0.791633	0.818276	0.848092	0.930188	0.891763	0.927726	0.946643	0.738801	1.03742	0.691025		1.0613	1.00908	0.728581	1.00255	1.04151	1.01509	0.974011	0.900632	1.03273	0.985743	0.946458	0.867951	0.97494	0.942546		0.951202	0.885708	0.774475	0.927637
Fig 4B													10.25	0.797868	0.853272	0.967705	0.930375	0.877404	0.680427	0.788527	0.812643	0.846728	0.929075	0.892558	0.925941	0.945497	0.740335	1.03563	0.692818		1.06421	1.01226	0.727753	1.00359	1.03948	1.00899	0.975852	0.903797	1.02876	0.992419	0.945856	0.864578	0.975134	0.940597		0.948286	0.888393	0.777575	0.930972
Values used in Graph: Δ[F340/380]													10.5	0.798423	0.850876	0.971738	0.929886	0.877294	0.685755	0.789129	0.81144	0.846763	0.931387	0.891206	0.926134	0.943879	0.739685	1.03694	0.69426		1.06058	1.01155	0.729534	1.00419	1.04492	1.01283	0.98078	0.904652	1.03024	0.993197	0.946866	0.865623	0.97896	0.941518		0.944892	0.882641	0.773933	0.927019
Ionomycin Peak	Control			Affected						statistical test			10.75	0.797313	0.857217	0.968076	0.936004	0.875344	0.679841	0.788856	0.815113	0.846117	0.930762	0.894915	0.92376	0.945272	0.740947	1.03515	0.689284		1.06121	1.01649	0.728419	1.00752	1.04591	1.01826	0.980447	0.904641	1.03055	0.996259	0.948587	0.86742	0.976862	0.944044		0.943525	0.884225	0.774855	0.92404
	0.292774	0.540513	0.27819	0.298672	0.659585	0.172501				Unpaired t test			11	0.798358	0.855944	0.973693	0.932807	0.878469	0.685959	0.791549	0.815757	0.851275	0.937986	0.892913	0.92513	0.947992	0.741534	1.03869	0.693784		1.06067	1.01277	0.727811	1.00384	1.0443	1.01677	0.968703	0.904552	1.02835	0.991021	0.946201	0.863526	0.976835	0.941558		0.947071	0.883219	0.774323	0.926324
	0.22913	0.381515	0.282404	0.310735	0.27742	0.372255				Two-tailed			11.25	0.799331	0.852378	0.969616	0.933273	0.882273	0.686125	0.792703	0.814801	0.851545	0.934897	0.893756	0.930821	0.948187	0.742382	1.03849	0.688083		1.05912	1.01629	0.731706	1.00237	1.04703	1.01807	0.977397	0.902878	1.02697	0.988794	0.94591	0.865411	0.97448	0.942156		0.94985	0.884814	0.774407	0.926901
	0.269046	0.354937	0.21547	0.237061	0.481136	0.338649							11.5	0.798662	0.853894	0.965953	0.928665	0.883648	0.680906	0.78984	0.815505	0.847311	0.932252	0.893277	0.926237	0.94699	0.742806	1.03812	0.696191		1.06349	1.01437	0.73121	1.00854	1.0441	1.01781	0.974798	0.904953	1.03193	0.993494	0.946835	0.86774	0.976729	0.94267		0.948692	0.885886	0.770164	0.928579
	0.235569	0.47378	0.278953	0.228893	0.296021	0.188356							11.75	0.793143	0.853724	0.966668	0.934186	0.876472	0.687552	0.791653	0.814396	0.848434	0.930001	0.898961	0.929064	0.944662	0.74202	1.04181	0.691217		1.06638	1.01632	0.730127	1.00539	1.04624	1.01786	0.976369	0.904309	1.03206	0.990371	0.945358	0.868844	0.975464	0.944679		0.94578	0.884522	0.778646	0.925905
	0.276945	0.344157	0.272729	0.231347	0.31314	0.325997							12	0.799517	0.852207	0.971118	0.930103	0.877829	0.683741	0.791525	0.81566	0.851305	0.930603	0.891571	0.931945	0.94794	0.742891	1.03824	0.69345		1.05379	1.01472	0.729649	1.0028	1.04321	1.01429	0.9763	0.906426	1.0319	0.991039	0.943517	0.868285	0.978125	0.938791		0.947264	0.88185	0.777858	0.927811
	0.298298	0.309225	0.402581	0.319887	0.444012	0.247588							12.25	0.795955	0.852613	0.972478	0.930685	0.879354	0.682182	0.792142	0.818444	0.846366	0.936693	0.89236	0.927404	0.947235	0.745395	1.03992	0.691829		1.06268	1.01389	0.730308	1.00361	1.04345	1.01467	0.974677	0.903651	1.02833	0.992064	0.947727	0.866681	0.976964	0.945238		0.947178	0.882782	0.77541	0.928462
	0.197075	0.262023	0.265869	0.296464	0.382719	0.267814							12.5	0.798196	0.852284	0.965909	0.934578	0.875839	0.684614	0.791747	0.814708	0.847512	0.930472	0.891139	0.932821	0.946698	0.740548	1.03719	0.697308		1.0654	1.01631	0.733665	1.00736	1.04947	1.02244	0.977524	0.904642	1.03109	0.993861	0.947505	0.871999	0.977693	0.943913		0.947788	0.886297	0.770741	0.927115
	0.284637	0.331621	0.525621	0.30306	0.493724	0.358752							12.75	0.797078	0.853	0.968256	0.932128	0.876793	0.680311	0.792904	0.818685	0.848895	0.933025	0.895726	0.92749	0.942394	0.741556	1.03973	0.69311		1.06258	1.01332	0.728757	1.0079	1.04421	1.01198	0.972024	0.907364	1.03307	0.990994	0.945548	0.867847	0.97762	0.943687		0.948507	0.886289	0.774003	0.927849
	0.246498	0.291829	0.279941	0.294946	0.363946	0.377781							13	0.796903	0.85294	0.966957	0.931879	0.878401	0.681996	0.790504	0.819025	0.84696	0.929745	0.891833	0.92779	0.944194	0.743004	1.03666	0.690405		1.06744	1.01844	0.728904	1.00433	1.04773	1.01613	0.976973	0.902535	1.03122	0.991245	0.948812	0.867571	0.975041	0.945454		0.945789	0.885027	0.778247	0.927275
	0.369301	0.389898	0.228606	0.443267	0.448539	0.368642							13.25	0.795345	0.853151	0.972531	0.93352	0.880337	0.685139	0.792197	0.813628	0.845919	0.929098	0.89723	0.928028	0.945351	0.741403	1.0374	0.690996		1.06186	1.0181	0.73339	1.00088	1.04341	1.01374	0.979539	0.905362	1.03058	0.988943	0.949437	0.866396	0.976033	0.943536		0.946869	0.885321	0.777322	0.928496
	0.315279	0.302712	0.369292	0.32339	0.368616	0.31066							13.5	0.795775	0.852432	0.971263	0.931929	0.87772	0.683947	0.791916	0.816591	0.84939	0.931995	0.89332	0.929566	0.947835	0.74253	1.03868	0.694575		1.06605	1.01442	0.728095	1.00535	1.04834	1.01799	0.980349	0.905021	1.03106	0.995151	0.948258	0.86623	0.975972	0.943689		0.948162	0.883624	0.774818	0.926732
	0.308112	0.358956	0.288941	0.31779	0.537791	0.166384							13.75	0.797802	0.853515	0.968435	0.931874	0.879393	0.683346	0.794547	0.819043	0.852139	0.93323	0.895147	0.930648	0.94869	0.743443	1.03902	0.694148		1.06211	1.01574	0.728171	1.00897	1.04749	1.01773	0.979321	0.903136	1.03189	0.990299	0.947677	0.868511	0.978315	0.944142		0.947329	0.885103	0.773345	0.92614
	0.347294	0.348146	0.437335	0.377813	0.481397	0.239221							14	0.798142	0.858488	0.968216	0.933966	0.880606	0.682696	0.79042	0.819294	0.851126	0.930076	0.894657	0.923782	0.943857	0.742358	1.04529	0.69346		1.06193	1.01134	0.729475	1.00548	1.04473	1.01713	0.979724	0.907276	1.02927	0.989844	0.943454	0.865918	0.977921	0.932561		0.945813	0.883502	0.774222	0.924997
	0.324044	0.192903	0.266335	0.289811	0.298088	0.306799							14.25	0.7963	0.855974	0.965585	0.934361	0.882179	0.683229	0.789117	0.815193	0.847227	0.930769	0.893088	0.92616	0.940872	0.741416	1.04215	0.693046		1.0631	1.00943	0.729256	1.00521	1.0451	1.01431	0.977636	0.903663	1.02802	0.990428	0.946806	0.868166	0.97659	0.940781		0.945335	0.883968	0.77449	0.925793
	0.374091	0.488858	0.289543	0.269227	0.267981	0.187885							14.5	0.798252	0.855834	0.968211	0.930808	0.883765	0.684508	0.794944	0.819045	0.847783	0.932577	0.892915	0.929063	0.945287	0.746593	1.03607	0.690274		1.06506	1.01669	0.727994	1.00678	1.04551	1.01338	0.974721	0.904492	1.0287	0.99217	0.946371	0.86629	0.976266	0.940201		0.946399	0.88302	0.777257	0.923311
	0.223044	0.474623	0.312923	0.316398	0.233627	0.333055							14.75	0.798946	0.851745	0.971134	0.933576	0.877428	0.683647	0.794997	0.813944	0.846144	0.929066	0.895435	0.926829	0.949844	0.73819	1.03821	0.691666		1.06371	1.01255	0.724795	1.00333	1.04759	1.01699	0.975625	0.905339	1.03397	0.992127	0.945769	0.866883	0.974864	0.941527		0.945287	0.880421	0.772435	0.923471
	0.245767	0.411407	0.200259	0.265381	0.342618	0.288979							15	0.801519	0.858836	0.973686	0.93277	0.886713	0.684639	0.792622	0.821498	0.846218	0.9297	0.896711	0.929257	0.950858	0.742378	1.03998	0.693478		1.06065	1.01204	0.728304	1.00524	1.04408	1.01755	0.981013	0.903057	1.03307	0.99275	0.946962	0.864079	0.978754	0.942236		0.946287	0.883612	0.777747	0.926886
	0.301687	0.253364	0.211105	0.326505	0.279395	0.267242							15.25	0.797178	0.852439	0.966933	0.931686	0.882723	0.683638	0.791556	0.819892	0.847294	0.932384	0.892899	0.926163	0.950253	0.741674	1.03752	0.68907		1.06607	1.01253	0.727421	1.00249	1.0471	1.01342	0.97663	0.902456	1.02841	0.990381	0.946045	0.864611	0.976858	0.943887		0.947671	0.888309	0.775244	0.927679
		0.232971	0.25211	0.196838	0.240448	0.267286							15.5	0.795359	0.855083	0.964335	0.933052	0.882568	0.683876	0.791216	0.815544	0.849328	0.930758	0.892253	0.923465	0.947242	0.742585	1.03834	0.69286		1.0595	1.01207	0.725913	1.00703	1.04418	1.01315	0.970396	0.903125	1.02808	0.984742	0.945762	0.864714	0.975475	0.944312		0.94443	0.883354	0.774252	0.928062
		0.373318	0.233082	0.249767	0.356152	0.669372							15.75	0.799601	0.852797	0.970384	0.93156	0.878949	0.683996	0.790752	0.812932	0.847121	0.931437	0.889533	0.924852	0.946135	0.740621	1.03678	0.691663		1.05921	1.01137	0.726839	1.00627	1.04162	1.01431	0.981549	0.902206	1.02956	0.991224	0.94574	0.863602	0.977594	0.940491		0.948511	0.881447	0.771883	0.927364
		0.320441	0.201841	0.297334	0.327632	0.224879							16	0.799414	0.854841	0.97327	0.929923	0.879161	0.684769	0.792879	0.820736	0.84758	0.931986	0.893264	0.92884	0.946577	0.743329	1.03768	0.688899		1.06146	1.01299	0.729801	1.00488	1.04232	1.01572	0.97513	0.903238	1.03012	0.992343	0.947971	0.864675	0.974783	0.944422		0.943097	0.882431	0.769739	0.926304
		0.296406	0.251332	0.368575	0.503856	0.293664							16.25	0.800048	0.855447	0.96831	0.934982	0.880001	0.685787	0.792676	0.818597	0.847903	0.935961	0.89362	0.929512	0.947707	0.746223	1.03997	0.697538		1.05937	1.01226	0.728717	1.00212	1.04526	1.01135	0.971219	0.902638	1.02764	0.988142	0.946006	0.865578	0.974835	0.942183		0.94633	0.884255	0.774968	0.927525
		0.345918	0.251137	0.344235	0.31246	0.251143							16.5	0.796138	0.856083	0.967979	0.935214	0.880845	0.683949	0.793112	0.818272	0.849362	0.92799	0.892884	0.929204	0.946006	0.742523	1.03883	0.695659		1.06129	1.01042	0.727911	1.00263	1.04655	1.01621	0.979824	0.908279	1.03281	0.989778	0.948381	0.86707	0.980223	0.9424		0.946116	0.883541	0.778011	0.9272
		0.450115	0.410285	0.169088	0.308043	0.274672							16.75	0.800986	0.851782	0.96506	0.929044	0.881706	0.681247	0.791503	0.8185	0.848691	0.930612	0.891032	0.926654	0.950021	0.74342	1.04059	0.692685		1.06063	1.01249	0.728454	1.00665	1.04677	1.01647	0.980196	0.905472	1.02916	0.991714	0.947384	0.866684	0.975953	0.943095		0.948243	0.881953	0.778548	0.927692
		0.287508	0.351008	0.470583	0.224451	0.264707							17	0.801294	0.857262	0.96534	0.933277	0.881335	0.68478	0.792539	0.815717	0.850302	0.93126	0.895644	0.929654	0.948811	0.744819	1.03999	0.696892		1.06669	1.01273	0.728493	1.00425	1.04384	1.01414	0.972914	0.904118	1.02898	0.992264	0.949122	0.86834	0.975131	0.947636		0.945526	0.884538	0.778092	0.923575
		0.293878	0.29923	0.278596	0.211394	0.280735							17.25	0.800563	0.850838	0.968456	0.932422	0.880725	0.685175	0.793323	0.814963	0.850242	0.931021	0.890687	0.929037	0.947756	0.744023	1.03813	0.692072		1.06844	1.01332	0.727633	1.00869	1.04832	1.01629	0.976371	0.905419	1.02663	0.983094	0.949456	0.870667	0.974999	0.948936		0.946491	0.885513	0.7752	0.928827
		0.317781	0.24776	0.24349	0.246595	0.211295							17.5	0.798404	0.856805	0.967792	0.931981	0.879815	0.686397	0.794588	0.815468	0.84869	0.931103	0.896514	0.931505	0.949731	0.743902	1.04286	0.698315		1.0636	1.0105	0.729409	1.00441	1.04786	1.01272	0.971973	0.906914	1.03445	0.987492	0.945429	0.869041	0.977291	0.941722		0.947282	0.885588	0.776935	0.930664
		0.474708		0.644076	0.360919	0.22867							17.75	0.79302	0.85463	0.969486	0.930056	0.87651	0.681605	0.792072	0.81331	0.846155	0.925741	0.891082	0.925067	0.945557	0.744343	1.03931	0.692527		1.06103	1.00828	0.725203	1.00076	1.04277	1.01597	0.973553	0.899778	1.02677	0.990936	0.948519	0.863365	0.973338	0.94117		0.943698	0.879847	0.771597	0.922409
				0.197049	0.370395	0.247672							18	0.797614	0.854559	0.962802	0.936288	0.877045	0.685727	0.793357	0.813837	0.846472	0.930083	0.893687	0.928226	0.947132	0.743123	1.03934	0.688522		1.06478	1.01172	0.72529	1.00692	1.0449	1.01517	0.977624	0.9028	1.03225	0.99263	0.944115	0.867732	0.98068	0.941561		0.948891	0.886147	0.776112	0.930341
				0.263304	0.326467	0.303576							18.25	0.797452	0.853414	0.969526	0.93449	0.878919	0.682245	0.796025	0.819144	0.847411	0.931803	0.893948	0.928806	0.944821	0.745416	1.03834	0.695673		1.05463	1.00848	0.726278	1.0033	1.04077	1.0078	0.976218	0.902487	1.02627	0.986574	0.946896	0.865583	0.974342	0.942882		0.949115	0.885184	0.778139	0.92865
				0.389943	0.257126	0.319399							18.5	0.798649	0.861649	0.978326	0.939145	0.885526	0.685127	0.795494	0.816554	0.84968	0.933775	0.900638	0.930646	0.951684	0.74486	1.04318	0.697935		1.06606	1.01619	0.728208	1.00497	1.04876	1.01701	0.974383	0.904957	1.03336	0.991966	0.947471	0.86909	0.979594	0.943997		0.947071	0.885111	0.774164	0.92513
				0.354512	0.207335	0.469287							18.75	0.79777	0.854253	0.965326	0.93406	0.881461	0.685355	0.791116	0.812967	0.846178	0.926295	0.894827	0.929428	0.945962	0.743744	1.03922	0.690989		1.06128	1.01188	0.733447	1.0001	1.04477	1.01652	0.974824	0.899437	1.02639	0.989721	0.947549	0.864681	0.974077	0.937689		0.946097	0.884324	0.771348	0.931466
				0.395673	0.242899	0.187767							19	0.797957	0.856561	0.964851	0.933216	0.881357	0.683832	0.793319	0.818649	0.848889	0.932267	0.893928	0.932506	0.946219	0.744758	1.03769	0.691397		1.05902	1.01139	0.730366	1.00274	1.04098	1.01265	0.974097	0.89818	1.02684	0.988374	0.942622	0.863928	0.974257	0.941923		0.946565	0.883509	0.774029	0.926718
				0.348524	0.208273	0.308525							19.25	0.797823	0.853238	0.970257	0.936792	0.882331	0.683404	0.791607	0.820117	0.847325	0.933631	0.895055	0.928077	0.947185	0.743324	1.03677	0.691842		1.06164	1.01245	0.733366	1.00325	1.04562	1.00793	0.975172	0.902772	1.02892	0.987324	0.944197	0.866124	0.97615	0.942758		0.942956	0.881264	0.774314	0.92329
				0.369427	0.310506								19.5	0.794645	0.854979	0.968545	0.933901	0.877588	0.684028	0.79152	0.817891	0.848226	0.931205	0.890068	0.9281	0.9457	0.741492	1.04042	0.694343		1.06393	1.01073	0.732171	1.00752	1.04571	1.01372	0.969998	0.904294	1.03035	0.98961	0.946069	0.86788	0.974231	0.943029		0.945438	0.883243	0.773491	0.927472
				0.174852	0.283939								19.75	0.791995	0.851959	0.969903	0.935456	0.88255	0.68546	0.793579	0.814936	0.847774	0.930984	0.894412	0.930802	0.943779	0.742896	1.03832	0.695402		1.06625	1.0171	0.729612	1.00381	1.04879	1.01733	0.970236	0.902487	1.0295	0.991905	0.945702	0.867849	0.974163	0.941975		0.947313	0.88359	0.77766	0.927423
					0.250036								20	0.795051	0.855722	0.9675	0.934883	0.880859	0.681438	0.792845	0.82034	0.844955	0.929879	0.895301	0.933349	0.945035	0.744213	1.03803	0.691641		1.06359	1.00954	0.728697	1.00309	1.04296	1.0161	0.977079	0.900616	1.02713	0.988515	0.944542	0.867174	0.974712	0.936586		0.946321	0.885902	0.774649	0.926349
					0.283865								20.25	0.796578	0.85707	0.968455	0.935211	0.881247	0.685418	0.793589	0.818663	0.846734	0.92652	0.894178	0.92773	0.946296	0.744295	1.03633	0.692915		1.06544	1.00932	0.726187	1.00817	1.04655	1.01337	0.975325	0.90372	1.03144	0.990953	0.946037	0.868927	0.978151	0.939517		0.945238	0.882368	0.774154	0.927252
					0.25441								20.5	0.796797	0.854635	0.965455	0.929613	0.881634	0.685248	0.792099	0.820329	0.846811	0.929625	0.892009	0.92853	0.944542	0.745823	1.03213	0.693273		1.06351	1.01041	0.730671	1.00153	1.04316	1.01226	0.981844	0.902643	1.03087	0.988376	0.945151	0.864946	0.97903	0.942297		0.947747	0.884101	0.773649	0.925696
					0.46863								20.75	0.797734	0.857943	0.969753	0.934462	0.881127	0.684201	0.792503	0.8181	0.847797	0.932133	0.893913	0.931595	0.947295	0.743151	1.0431	0.695572		1.06297	1.01472	0.730226	1.00594	1.04573	1.01604	0.979556	0.900736	1.02743	0.991712	0.945046	0.86971	0.97611	0.938172		0.945246	0.882096	0.776153	0.924533
					0.280055								21	0.797464	0.856419	0.964367	0.932409	0.881774	0.684563	0.791394	0.821624	0.848268	0.93101	0.894233	0.926949	0.950776	0.741362	1.03878	0.692088		1.06845	1.00994	0.727623	1.00331	1.04352	1.00923	0.981569	0.906367	1.03151	0.989391	0.948273	0.866686	0.979899	0.940017		0.951315	0.888504	0.775387	0.931295
					0.381292								21.25	0.798574	0.854468	0.968059	0.933322	0.881655	0.685483	0.793321	0.816344	0.84675	0.932561	0.895541	0.93002	0.947617	0.745379	1.04169	0.693656		1.06304	1.01248	0.729427	1.00134	1.0451	1.01135	0.975954	0.899765	1.03188	0.98822	0.945	0.867212	0.976994	0.939039		0.950362	0.8857	0.772444	0.929369
					0.396551								21.5	0.797097	0.855354	0.966616	0.932473	0.880215	0.68247	0.792754	0.820143	0.844613	0.932859	0.894452	0.928088	0.944614	0.742649	1.03943	0.693354		1.05971	1.00605	0.727506	0.999838	1.04281	1.00933	0.977349	0.898444	1.02383	0.989076	0.943699	0.864908	0.975191	0.935441		0.948247	0.882833	0.778681	0.928124
					0.630944								21.75	0.792571	0.855011	0.964475	0.931661	0.880116	0.681417	0.789196	0.815294	0.843275	0.928671	0.891359	0.92951	0.941369	0.742605	1.0404	0.690067		1.05966	1.00766	0.729465	1.00328	1.04303	1.00866	0.970969	0.901598	1.02719	0.988089	0.945538	0.863015	0.973456	0.938107		0.950159	0.884031	0.775729	0.927955
					0.408632								22	0.79469	0.850088	0.96879	0.931204	0.877381	0.684441	0.789919	0.819098	0.846903	0.932702	0.893303	0.931292	0.938849	0.745453	1.04053	0.694579		1.06036	1.00911	0.725954	1.00523	1.04213	1.00691	0.970017	0.903581	1.03246	0.984877	0.943744	0.864351	0.976365	0.937052		0.946787	0.885224	0.776956	0.927522
					0.244422								22.25	0.798641	0.854265	0.966376	0.932073	0.881854	0.687595	0.793202	0.820613	0.84605	0.927346	0.894415	0.929414	0.949393	0.739162	1.03819	0.690451		1.06612	1.01372	0.728819	1.00132	1.04597	1.01517	0.97408	0.903167	1.02807	0.990132	0.945447	0.865309	0.975914	0.941285		0.946521	0.886332	0.773344	0.928399
					0.362947								22.5	0.795184	0.85451	0.968152	0.934472	0.879261	0.683375	0.794868	0.821637	0.849501	0.929738	0.89397	0.929132	0.947102	0.742413	1.03884	0.692906		1.06605	1.01633	0.728883	1.00273	1.04352	1.01093	0.977593	0.898775	1.0286	0.992256	0.947222	0.864042	0.977694	0.941523		0.945251	0.880567	0.772519	0.925207
					0.346605								22.75	0.797466	0.853899	0.966869	0.931939	0.876989	0.68232	0.797914	0.817132	0.844402	0.927715	0.891913	0.929382	0.948366	0.741394	1.03258	0.692703		1.05502	1.0089	0.725359	0.996774	1.03909	1.00376	0.971298	0.901295	1.02571	0.988369	0.942199	0.860247	0.970758	0.939602		0.947824	0.885586	0.771392	0.927809
					0.286232								23	0.795301	0.852249	0.966989	0.9302	0.877169	0.684004	0.791198	0.822293	0.843984	0.926738	0.892192	0.928787	0.94433	0.742289	1.03749	0.695617		1.06018	1.01203	0.731635	1.00504	1.04619	1.01525	0.971837	0.907412	1.0278	0.984945	0.948314	0.867068	0.975333	0.939657		0.947566	0.882227	0.775684	0.92651
					0.228928								23.25	0.795845	0.855926	0.968963	0.934497	0.881347	0.683273	0.792742	0.820821	0.848453	0.930786	0.893296	0.931943	0.947866	0.743771	1.03928	0.693981		1.0633	1.0078	0.725577	1.00397	1.04262	1.01146	0.971931	0.900215	1.03003	0.990216	0.946306	0.862941	0.975492	0.939659		0.943201	0.884612	0.775378	0.925013
p-value						0.7008							23.5	0.798398	0.853688	0.966052	0.930583	0.877823	0.682381	0.792021	0.816069	0.844424	0.931884	0.891589	0.927103	0.948356	0.743848	1.03801	0.693627		1.06674	1.01235	0.730744	1.00758	1.04639	1.01197	0.979821	0.904307	1.03108	0.991899	0.950324	0.867443	0.979686	0.942039		0.948168	0.885695	0.775511	0.928848
													23.75	0.794298	0.855694	0.962589	0.934936	0.880136	0.682108	0.792149	0.814909	0.848717	0.929836	0.893041	0.927907	0.940529	0.743349	1.03762	0.695779		1.06296	1.01204	0.729905	1.00122	1.04236	1.01404	0.978807	0.903776	1.02972	0.992775	0.945363	0.86431	0.977132	0.93973		0.951323	0.883885	0.772141	0.929503
Ionomycin AUC	Control			Affected									24	0.796926	0.853982	0.961521	0.936343	0.879443	0.68087	0.795876	0.816554	0.844449	0.927458	0.895096	0.930719	0.942419	0.744095	1.0406	0.692982		1.06338	1.01086	0.733887	1.00708	1.04646	1.01439	0.978146	0.899976	1.02684	0.991571	0.94879	0.865158	0.976951	0.946378		0.947436	0.883965	0.772146	0.929292
	27.72	59.94	33.68	24.87	53.98	14.18							24.25	0.797742	0.853257	0.971203	0.931324	0.879794	0.680938	0.792579	0.813606	0.846322	0.929932	0.894079	0.927346	0.945628	0.743642	1.03683	0.694786		1.06477	1.00941	0.72737	1.00391	1.04134	1.00973	0.977567	0.900558	1.02596	0.988914	0.947802	0.865159	0.971707	0.938434		0.947604	0.887728	0.774355	0.927145
	28.11	38.6	37.89	17.3	32	44.31							24.5	0.797321	0.854404	0.969062	0.932578	0.882812	0.686102	0.795669	0.819713	0.847976	0.932321	0.895095	0.932806	0.949024	0.744539	1.04095	0.694188		1.05902	1.0072	0.732307	1.00084	1.0427	1.01256	0.976456	0.901866	1.02767	0.985525	0.945623	0.864186	0.976414	0.940293		0.951198	0.886676	0.773608	0.931188
	33.6	37.36	25.3	28.19	49.58	31.41							24.75	0.794443	0.852235	0.96312	0.928765	0.879679	0.681694	0.789118	0.814866	0.845248	0.924951	0.891191	0.927789	0.944446	0.739822	1.03597	0.689143		1.06377	1.01378	0.726931	1.00715	1.04676	1.0182	0.975762	0.903332	1.02826	0.992034	0.946063	0.864389	0.977166	0.941784		0.947721	0.884805	0.775091	0.929339
	31.58	44.38	27.01	22.82	21.78	18.05							25	0.796382	0.856624	0.970896	0.935112	0.879727	0.684013	0.792866	0.815744	0.846632	0.931313	0.894328	0.927629	0.945121	0.745274	1.03919	0.690431		1.0636	1.01042	0.730298	1.00605	1.0445	1.01605	0.9766	0.897384	1.0245	0.990814	0.943752	0.865829	0.97185	0.936325		0.948215	0.884692	0.774966	0.927898
	34.95	31.35	34.29	21.41	21.54	38.69							25.25	0.798718	0.855841	0.96875	0.931916	0.881154	0.683304	0.789414	0.813205	0.846857	0.929161	0.891847	0.927716	0.944975	0.741331	1.03957	0.694171		1.06098	1.01132	0.728912	1.00362	1.04589	1.01336	0.974792	0.899999	1.0282	0.987123	0.942661	0.865529	0.974617	0.943138		0.944915	0.881192	0.770912	0.927129
	32.13	37	52.19	32.88	44.16	37.37							25.5	0.792465	0.854181	0.962375	0.931156	0.875109	0.682345	0.79276	0.817007	0.845587	0.929734	0.891794	0.927751	0.941394	0.740909	1.03941	0.695626		1.06272	1.01083	0.727743	1.00546	1.04071	1.01163	0.974276	0.900484	1.02814	0.992023	0.945071	0.862787	0.975159	0.940229		0.945903	0.882576	0.777953	0.926328
	26.05	31.76	34.05	30.02	36.55	32.71							25.75	0.794037	0.850743	0.95989	0.930368	0.873958	0.680987	0.791097	0.814253	0.843718	0.927169	0.892535	0.923642	0.943444	0.739913	1.03843	0.690805		1.06127	1.00917	0.730978	1.00343	1.04242	1.01226	0.976498	0.901069	1.02923	0.991332	0.946182	0.866888	0.974462	0.943811		0.946442	0.882729	0.773576	0.925279
	32.49	36.74	66.92	24.37	43.68	47.32							26	0.793718	0.851433	0.965834	0.930831	0.878168	0.681007	0.790851	0.816425	0.841767	0.928141	0.890316	0.925879	0.941328	0.741587	1.03442	0.692738		1.0644	1.00908	0.730834	1.00753	1.04544	1.01561	0.976979	0.898616	1.02323	0.989997	0.946856	0.865642	0.970841	0.938867		0.948025	0.886182	0.774311	0.925496
	24.14	30.39	34.42	37.23	34.02	45.47							26.25	0.79126	0.853048	0.963511	0.933371	0.88032	0.679899	0.78982	0.813512	0.841964	0.927683	0.891764	0.925752	0.942297	0.741535	1.03177	0.68741		1.06259	1.00822	0.731557	1.00176	1.04531	1.01529	0.976599	0.900593	1.03075	0.988222	0.945224	0.866173	0.973797	0.938158		0.948435	0.882672	0.76817	0.928873
	34.76	49.39	39.78	49.87	39.01	35.07							26.5	0.793366	0.851205	0.969323	0.93126	0.875009	0.682865	0.790643	0.815251	0.847306	0.927867	0.892352	0.927411	0.946095	0.740092	1.03741	0.690129		1.0653	1.01695	0.72635	1.00786	1.04327	1.01213	0.97602	0.904903	1.02525	0.989303	0.9424	0.872473	0.976813	0.939591		0.944736	0.887864	0.766619	0.925027
	34.95	34.8	35.02	33.46	44.84	31.27							26.75	0.793156	0.851286	0.965959	0.930439	0.875451	0.682492	0.789391	0.814877	0.84103	0.930768	0.891385	0.925815	0.941844	0.74077	1.03697	0.690992		1.06805	1.01563	0.733374	1.00049	1.04174	1.0142	0.983171	0.902644	1.02872	0.99181	0.947562	0.869511	0.983277	0.938414		0.925988	0.870493	0.781649	0.905697
	36.47	33.13	30.3	26.91	54.52	26.56							27	0.793916	0.849587	0.96501	0.927083	0.876394	0.680965	0.789075	0.810936	0.842514	0.92622	0.890807	0.928389	0.942019	0.740986	1.03726	0.688041		1.07075	1.00815	0.727711	0.998532	1.04263	1.0103	0.978844	0.908519	1.02876	0.991324	0.944026	0.865527	0.751534	0.938576		0.952979	0.889405	0.768764	0.930004
	37.98	41.33	41.31	31.35	54.66	28.39							27.25	0.793628	0.850367	0.965089	0.931811	0.873135	0.681186	0.789961	0.81073	0.841194	0.92433	0.890803	0.925323	0.939429	0.739809	1.03093	0.689186		1.06847	1.00778	0.735034	1.00326	1.04658	1.01604	0.986196	0.902402	1.02759	0.994731	0.948845	0.868061	0.764189	0.940697		0.892894	0.82945	0.739395	0.871268
	35.49	27.38	33.52	19.81	35.05	41.18							27.5	0.79547	0.850649	0.969359	0.930765	0.875704	0.678454	0.789709	0.814505	0.842577	0.922937	0.891437	0.927701	0.946123	0.742193	1.03796	0.693157		1.06461	1.20139	0.731021	1.00561	1.04442	1.01149	0.98174	0.905292	1.0238	0.994626	0.72033	0.848367	0.761493	0.938106		0.942816	0.881697	0.772839	0.921484
	42.6	51.33	34.66	33.9	20.99	27.94							27.75	0.794428	0.853132	0.968416	0.929448	0.8761	0.682847	0.789242	0.811422	0.845786	0.928109	0.889748	0.925957	0.944392	0.741066	1.03103	0.690815		1.06472	1.00994	0.719515	1.00916	1.05082	0.512902	0.98246	0.90616	1.02955	0.993166	1.06208	0.865594	0.768727	0.937489		0.945588	0.884503	0.770347	0.926892
	29.53	47.75	36.8	34.17	36.49	37.41							28	0.79214	0.850764	0.959157	0.931138	0.876017	0.680704	0.789415	0.815105	0.840114	0.926233	0.891515	0.924424	0.940799	0.740204	1.0388	0.689603		1.0659	1.00814	0.71479	1.00027	1.04197	0.625435	0.974224	0.903276	1.03205	0.992814	0.937921	0.864444	0.823387	0.941618		0.947243	0.884796	0.775937	0.92603
	30.04	43.89	31.9	21.42	42.5	33.28							28.25	0.799362	0.856581	0.967197	0.925071	0.874744	0.677059	0.788166	0.812461	0.847828	0.922694	0.884286	0.92223	0.939377	0.737577	1.0315	0.689488		1.06988	1.01253	0.731442	1.00288	1.01295	1.00716	0.975997	0.903889	1.02812	0.993509	0.946699	0.861983	0.75557	0.940778		0.947925	0.885061	0.773133	0.928748
	37.57	23.17	34.27	31.88	34.13	25.45							28.5	0.789231	0.849655	0.964603	0.927554	0.872195	0.674872	0.787163	0.816761	0.838658	0.926629	0.886616	0.927231	0.940537	0.736246	1.03105	0.688877		1.06737	1.01102	0.723305	0.85648	1.04224	1.0093	0.973101	0.90599	1.02633	0.988907	0.943842	0.865398	0.768675	0.941217		0.947409	0.883861	0.774634	0.927481
		24.67	30.73	28.52	16.64	28.02							28.75	0.793023	0.851271	0.967637	0.93214	0.874447	0.682474	0.787121	0.816603	0.845839	0.925614	0.894717	0.927138	0.939332	0.740934	1.03605	0.689456		1.06933	1.00473	0.732238	1.03345	1.04528	1.01407	0.982481	0.903775	1.02828	0.99099	0.941209	0.86814	0.676295	0.937161		0.948048	0.885674	0.77506	0.928376
		28.54	36.23	24.42	42.05	47.37							29	0.787744	0.849953	0.95747	0.922775	0.868176	0.675963	0.781896	0.80978	0.836638	0.923798	0.884488	0.918177	0.938628	0.73189	1.03177	0.685864		1.06947	1.00736	0.733635	0.999182	1.04494	1.01168	0.979571	0.900874	1.02305	0.990476	0.940692	0.862708	0.78529	0.937182		0.945656	0.881681	0.774791	0.922628
		29.23	25.08	28.76	40.29	27.7							29.25	0.78908	0.853123	0.967981	0.928905	0.873756	0.681797	0.783176	0.810938	0.84846	0.924436	0.889914	0.920694	0.938648	0.734538	1.03398	0.68617		1.06442	1.01094	0.732742	0.99566	1.03903	1.00946	0.975555	0.899924	1.02748	0.990591	0.94178	0.860756	0.795215	0.934307		0.947568	0.883863	0.771464	0.930468
		31.75	29.11	28.12	63.34	32.22							29.5	0.794113	0.850489	0.96269	0.925429	0.873924	0.679354	0.787706	0.816009	0.843785	0.923486	0.888247	0.921774	0.941977	0.73854	1.02854	0.688448		1.07287	1.00909	0.733433	1.00273	1.04114	1.00952	0.977368	0.904099	1.0279	0.994286	0.946987	0.865008	0.828869	0.936015		0.947409	0.88539	0.780476	0.927324
		30.86	26.68	17.7	27.91	28.65							29.75	0.787882	0.854291	0.960896	0.921086	0.867943	0.680095	0.782658	0.808398	0.842508	0.924576	0.883951	0.921431	0.935185	0.73745	1.03114	0.688982		1.06692	1.00824	0.726013	1.00596	1.05023	1.01346	0.980402	0.904388	1.02842	0.992728	0.945119	0.8713	0.878449	0.939659		0.947511	0.887195	0.774472	0.929579
		38.64	54.39	21.06	40.29	30.15							30	0.793136	0.855614	0.968479	0.930775	0.876557	0.685452	0.789656	0.816349	0.847303	0.928043	0.894373	0.925655	0.939647	0.74149	1.03657	0.687568		1.06924	1.00941	0.732692	1.00166	1.04268	1.00936	0.976806	0.905464	1.02838	0.992448	0.945093	0.865686	0.905564	0.9385		0.94741	0.885078	0.776345	0.925282
		34.66	51.98	38.84	24.22	33.08							30.25	0.796882	0.863998	0.969447	0.935761	0.883227	0.683428	0.793633	0.822442	0.849197	0.931487	0.897683	0.929123	0.942514	0.747542	1.0388	0.698862		1.06794	1.00443	0.730241	1.00265	1.04566	1.01199	0.980745	0.902209	1.02824	0.994448	0.94809	0.865765	0.931143	0.941579		0.946606	0.885336	0.775863	0.927791
		35.62	38.03	33.83	16.74	29.65							30.5	0.799408	0.853361	0.972963	0.935154	0.878676	0.685278	0.796398	0.824768	0.848284	0.929743	0.896096	0.931143	0.946377	0.746119	1.03812	0.696581		1.07156	1.01148	0.730425	1.00371	1.04283	1.01378	0.97819	0.906787	1.02858	0.992975	0.944131	0.866523	0.945611	0.934004		0.946159	0.886275	0.773807	0.929484
		33.57	19.69	29.12	22.22	31.66							30.75	0.798755	0.857947	0.97773	0.936486	0.88125	0.691027	0.79735	0.823576	0.855449	0.936198	0.896867	0.934587	0.945419	0.74711	1.04331	0.698514		1.07106	1.00996	0.726921	1.00486	1.03901	1.00884	0.980706	0.906003	1.03047	0.994804	0.941456	0.86405	0.958685	0.939374		0.949807	0.88616	0.772962	0.928737
		41.64		58.7	35.5	26.88							31	0.80385	0.862324	0.9701	0.933226	0.884905	0.689419	0.798368	0.821801	0.854102	0.935434	0.900372	0.935093	0.954147	0.744972	1.04372	0.695652		1.06991	1.00317	0.723901	1.00352	1.03801	1.00982	0.980406	0.902087	1.02397	0.990623	0.947508	0.862271	0.961238	0.937659		0.944401	0.883441	0.776912	0.926481
				17.15	40.23	22.76							31.25	0.799379	0.860204	0.974043	0.937697	0.885344	0.689838	0.800696	0.830658	0.854321	0.937107	0.900963	0.936002	0.94905	0.747482	1.04847	0.700766		1.06547	1.0052	0.727404	1.00196	1.04352	1.00632	0.975819	0.904089	1.0251	0.991664	0.940449	0.864989	0.964566	0.935452		0.948151	0.886379	0.777748	0.927619
				20.39	32.44	30.61							31.5	0.800189	0.86238	0.972932	0.933152	0.883628	0.690179	0.798315	0.829382	0.856977	0.937976	0.897518	0.933902	0.947793	0.749171	1.04196	0.697705		1.072	1.01224	0.734548	1.00238	1.04756	1.01127	0.9823	0.905599	1.03064	0.996483	0.948224	0.866264	0.971793	0.939532		0.945592	0.884336	0.778667	0.928135
				37.91	24.94	34.73							31.75	0.800566	0.859305	0.97478	0.938876	0.884122	0.691144	0.801127	0.825338	0.854417	0.935327	0.902015	0.933735	0.950591	0.748619	1.04538	0.699831		1.06967	1.00573	0.731154	1.00017	1.04106	1.01133	0.978812	0.90334	1.02995	0.993821	0.944581	0.862167	0.974109	0.933335		0.946666	0.883256	0.773615	0.927825
				46.16	26.66	45.71							32	0.803538	0.860009	0.965294	0.937654	0.885249	0.689163	0.800098	0.826247	0.851916	0.936816	0.900406	0.935953	0.948421	0.74595	1.04219	0.699856		1.06691	1.0061	0.72743	0.997499	1.03893	1.00785	0.978652	0.903255	1.0254	0.994173	0.941017	0.864142	0.973688	0.941678		0.949267	0.885059	0.774244	0.92988
				43.49	35.25	18.3							32.25	0.800982	0.862671	0.974825	0.940121	0.885677	0.690101	0.800504	0.826881	0.855706	0.936055	0.902157	0.936237	0.955637	0.747447	1.04838	0.696732		1.07354	1.01424	0.726625	1.00472	1.04724	1.01399	0.979176	0.906011	1.03139	0.993527	0.945576	0.865224	0.979171	0.937877		0.94699	0.885554	0.77559	0.926254
				25.96	21.91	41.08							32.5	0.804137	0.863579	0.976369	0.941419	0.884452	0.688612	0.801043	0.830675	0.85526	0.938985	0.901059	0.934827	0.957667	0.747486	1.04492	0.701437		1.07494	1.01474	0.727424	1.00514	1.04412	1.01321	0.976554	0.903819	1.02921	0.99666	0.945368	0.867631	0.975198	0.936448		0.946306	0.8847	0.778015	0.926276
				52.62	24.24								32.75	0.801819	0.860807	0.978799	0.936015	0.88366	0.68975	0.801294	0.827797	0.854289	0.936322	0.899153	0.937235	0.951356	0.747098	1.04307	0.700409		1.07222	1.02083	0.730493	1.00276	1.04814	1.01865	0.981146	0.90634	1.02813	0.999036	0.945049	0.865637	0.974662	0.938862		0.94765	0.887315	0.777141	0.928576
				8.916	27.1								33	0.804634	0.863804	0.978898	0.938359	0.884669	0.686111	0.798243	0.825901	0.852627	0.93319	0.900499	0.931565	0.954664	0.748634	1.04316	0.695853		1.06794	1.01101	0.726875	0.999856	1.04114	1.01066	0.978868	0.902126	1.02681	0.993121	0.944772	0.864414	0.976428	0.933248		0.946318	0.886306	0.782248	0.928971
					25.72								33.25	0.802551	0.861281	0.982808	0.942346	0.885179	0.68882	0.797764	0.821385	0.854405	0.938957	0.90091	0.929676	0.950319	0.746203	1.04296	0.693201		1.07255	1.02056	0.731834	1.00737	1.04402	1.01504	0.975245	0.903068	1.02871	0.992504	0.946074	0.870063	0.975471	0.93908		0.950426	0.8846	0.783165	0.930249
					26.39								33.5	0.804179	0.860556	0.973059	0.93455	0.880429	0.687098	0.799685	0.823766	0.848652	0.931987	0.899125	0.931747	0.953154	0.747113	1.04223	0.700193		1.07291	1.01625	0.732062	1.00683	1.04787	1.02004	0.981971	0.904482	1.0345	0.999044	0.945541	0.869702	0.98246	0.938644		0.944421	0.884158	0.783455	0.926908
					18.05								33.75	0.804262	0.863391	0.980568	0.938514	0.883962	0.689421	0.799168	0.822154	0.853902	0.934431	0.901379	0.933284	0.952338	0.749027	1.04104	0.699786		1.07368	1.03059	0.741144	1.00906	1.04976	1.02216	0.985431	0.906142	1.03348	0.999142	0.945155	0.869978	0.976181	0.942515		0.948393	0.887174	0.786436	0.927603
					49.8								34	0.80022	0.863939	0.975908	0.938916	0.8848	0.692021	0.800472	0.832506	0.854946	0.934689	0.898893	0.93542	0.951047	0.749025	1.04809	0.700916		1.07325	1.01713	0.735607	1.00249	1.04734	1.0193	0.980669	0.904971	1.03075	0.997975	0.948699	0.866664	0.978112	0.941105		0.952053	0.889039	0.783536	0.932598
					28.58								34.25	0.79705	0.862096	0.97719	0.939612	0.885603	0.691601	0.798816	0.829018	0.853579	0.935662	0.897718	0.938673	0.94984	0.747053	1.04509	0.701134		1.07667	1.01525	0.734884	0.999045	1.04497	1.01906	0.977956	0.902678	1.02565	0.995332	0.949491	0.864974	0.975623	0.938798		0.948735	0.887698	0.788232	0.935214
					40.01								34.5	0.802642	0.862627	0.976343	0.934972	0.887206	0.686961	0.800825	0.827052	0.853928	0.937078	0.900468	0.933148	0.950528	0.750133	1.04499	0.700285		1.07341	1.01708	0.730923	1.00166	1.04784	1.02169	0.981489	0.903205	1.03001	0.999384	0.948288	0.866754	0.977153	0.938578		0.948893	0.886635	0.790955	0.933288
					45.27								34.75	0.801334	0.862815	0.977898	0.938124	0.88515	0.687251	0.799663	0.82131	0.852734	0.937037	0.899702	0.931921	0.949718	0.750024	1.0466	0.700106		1.08408	1.02013	0.735929	1.00548	1.05117	1.02528	0.983874	0.908965	1.03744	1.00056	0.948953	0.870088	0.982639	0.941738		0.950555	0.88814	0.786874	0.929633
					45.84								35	0.804592	0.859476	0.97274	0.937757	0.883318	0.690687	0.801764	0.827322	0.854107	0.933439	0.899836	0.935436	0.953854	0.748633	1.04063	0.694466		1.08308	1.01645	0.743766	1.00311	1.05058	1.02888	0.982174	0.907342	1.03288	0.999727	0.948631	0.869619	0.976314	0.939068		0.947979	0.887633	0.792731	0.932816
					51.35								35.25	0.802521	0.863399	0.979913	0.936867	0.884766	0.689856	0.804036	0.829844	0.85458	0.93893	0.898912	0.935427	0.953208	0.751534	1.04766	0.70127		1.07851	1.02086	0.736774	1.01013	1.04963	1.03641	0.989596	0.908567	1.0311	1.00453	0.947329	0.872208	0.982395	0.937291		0.948624	0.884606	0.793832	0.933781
					26.09								35.5	0.801073	0.862871	0.969737	0.932635	0.883023	0.689859	0.804687	0.823338	0.853973	0.933872	0.89723	0.934621	0.951021	0.749098	1.04292	0.697701		1.0834	1.01475	0.740868	1.00554	1.04719	1.03565	0.987655	0.909782	1.03268	1.00374	0.951377	0.871576	0.978964	0.939194		0.949814	0.890916	0.797779	0.936689
					53.24								35.75	0.802184	0.864571	0.977823	0.938406	0.8876	0.690307	0.806827	0.83012	0.855618	0.93865	0.898301	0.936014	0.952424	0.750216	1.04889	0.699816		1.08494	1.01644	0.742891	1.00619	1.04543	1.03104	0.981058	0.905879	1.03354	1.00084	0.952427	0.864312	0.97607	0.941183		0.946964	0.888899	0.806713	0.932705
					40.66								36	0.803198	0.86002	0.976282	0.942674	0.889887	0.69154	0.814659	0.828796	0.854489	0.938899	0.899563	0.935454	0.955076	0.751283	1.04677	0.700569		1.09293	1.02009	0.746947	1.00587	1.05328	1.0457	0.986596	0.908012	1.04039	1.005	0.954377	0.872864	0.978709	0.936761		0.948846	0.888243	0.815181	0.930664
					22.86								36.25	0.80629	0.856512	0.97798	0.934275	0.886269	0.689778	0.822584	0.831752	0.854229	0.939865	0.896597	0.937367	0.957627	0.754938	1.04497	0.699273		1.09681	1.02292	0.744975	1.00727	1.0593	1.05488	0.9851	0.905864	1.04146	1.0041	0.957319	0.872596	0.981376	0.935525		0.946527	0.887715	0.828758	0.933329
					26.98								36.5	0.804085	0.858919	0.978912	0.935379	0.885288	0.692716	0.835708	0.829791	0.857824	0.937494	0.896805	0.932826	0.956443	0.756289	1.04395	0.702947		1.11205	1.01847	0.750319	1.00426	1.05339	1.06004	0.989092	0.910905	1.04312	1.01138	0.955339	0.87015	0.981228	0.939541		0.949186	0.888914	0.84501	0.932942
p-value						0.2367							36.75	0.80667	0.861181	0.978097	0.941663	0.885916	0.688946	0.866799	0.83403	0.856008	0.940706	0.900696	0.93663	0.959576	0.759933	1.04851	0.698805		1.12371	1.01748	0.74888	1.00317	1.0607	1.06893	0.985046	0.908136	1.04693	1.00839	0.957296	0.872588	0.982536	0.940533		0.947586	0.887936	0.858497	0.932089
													37	0.804447	0.862122	0.972731	0.939155	0.893033	0.690322	0.912914	0.831294	0.856686	0.938824	0.90141	0.934206	0.959162	0.765077	1.04853	0.69849		1.14457	1.0193	0.756628	1.00713	1.06631	1.08864	0.987913	0.911843	1.05267	1.0109	0.956102	0.870732	0.979394	0.94496		0.950635	0.890758	0.87306	0.94201
													37.25	0.803388	0.862047	0.970772	0.941144	0.886738	0.690423	0.997217	0.828783	0.858238	0.941315	0.896324	0.938834	0.962819	0.776616	1.0491	0.699527		1.15597	1.01808	0.755339	1.00497	1.07953	1.10542	0.992057	0.913425	1.05717	1.01482	0.957509	0.873464	0.981871	0.942429		0.945552	0.888652	0.885728	0.933371
													37.5	0.807405	0.863201	0.976696	0.941619	0.890027	0.691314	1.07986	0.826804	0.860544	0.941681	0.901353	0.93518	0.967967	0.790255	1.04792	0.698492		1.1629	1.02311	0.763966	1.01237	1.0886	1.12163	0.991564	0.914548	1.07323	1.01789	0.960895	0.872073	0.981989	0.940761		0.952217	0.891124	0.900666	0.934653
													37.75	0.804348	0.859763	0.986533	0.942094	0.893298	0.689787	1.08719	0.832631	0.86145	0.943551	0.899666	0.934138	0.967617	0.802114	1.04972	0.699306		1.16547	1.02003	0.762449	1.00962	1.09839	1.14101	0.98693	0.914883	1.07855	1.02161	0.962305	0.875265	0.985766	0.936159		0.947658	0.88965	0.911609	0.937628
													38	0.804375	0.862193	0.979927	0.939026	0.89033	0.691247	1.09346	0.827086	0.856748	0.94373	0.899497	0.934102	0.973262	0.810916	1.05054	0.701528		1.16965	1.01944	0.77018	1.00913	1.10799	1.15373	0.994122	0.91479	1.0901	1.02593	0.962562	0.872847	0.981094	0.941928		0.949385	0.890434	0.926862	0.934858
													38.25	0.808276	0.858673	0.97963	0.941356	0.893576	0.692479	1.09821	0.834116	0.859775	0.943857	0.900706	0.931895	0.986401	0.825433	1.05672	0.699282		1.16315	1.01794	0.77498	1.00961	1.11414	1.15514	0.989561	0.915252	1.10428	1.02923	0.965673	0.875706	0.98121	0.942969		0.950098	0.884431	0.943573	0.933506
													38.5	0.805638	0.862962	0.97762	0.94186	0.897199	0.687684	1.09748	0.830334	0.862614	0.942455	0.899186	0.93435	1.00581	0.830494	1.05797	0.698552		1.17448	1.02509	0.785312	1.01263	1.13053	1.16405	0.992858	0.918612	1.12317	1.03805	0.972089	0.877094	0.984775	0.943597		0.951481	0.890035	0.970725	0.93335
													38.75	0.807596	0.867369	0.981701	0.944474	0.899299	0.690881	1.09945	0.832604	0.864448	0.950633	0.900032	0.934649	1.04023	0.833631	1.06218	0.701668		1.17087	1.01871	0.788164	1.00825	1.13463	1.16198	0.997206	0.917837	1.14643	1.04101	0.969268	0.872541	0.984677	0.940844		0.950566	0.885736	1.00918	0.934916
													39	0.809929	0.861329	0.982517	0.939529	0.901418	0.690616	1.09621	0.835423	0.867849	0.95193	0.898644	0.933569	1.08747	0.83588	1.0604	0.698594		1.17069	1.01841	0.800325	1.01945	1.14926	1.16953	1.00377	0.925512	1.18059	1.04972	0.973501	0.880912	0.98524	0.944867		0.954421	0.890929	1.0379	0.937454
													39.25	0.813897	0.865791	0.981022	0.944084	0.906915	0.694039	1.09805	0.836741	0.86902	0.954225	0.901528	0.935673	1.13089	0.832599	1.06661	0.699583		1.17035	1.02014	0.804345	1.01421	1.14894	1.16796	1.00129	0.924076	1.2012	1.04919	0.979278	0.878206	0.984202	0.939293		0.950982	0.886923	1.06301	0.937672
													39.5	0.811858	0.864616	0.985285	0.942381	0.911986	0.690798	1.1009	0.833461	0.867072	0.954319	0.901118	0.936825	1.14136	0.836303	1.06973	0.700755		1.1685	1.01905	0.813884	1.01165	1.15063	1.16301	1.00538	0.920326	1.21643	1.05829	0.981589	0.873556	0.983117	0.938746		0.949798	0.888268	1.0697	0.941034
													39.75	0.814873	0.863085	0.980329	0.944107	0.919079	0.693685	1.09783	0.839385	0.872541	0.961471	0.900943	0.936796	1.1475	0.8357	1.0834	0.70211		1.16639	1.01727	0.83126	1.01049	1.15403	1.16348	1.00635	0.924103	1.22342	1.05801	0.98587	0.875429	0.982343	0.93879		0.952983	0.893056	1.07685	0.94713
													40	0.814335	0.86396	0.990197	0.943496	0.928787	0.693053	1.09842	0.839512	0.87475	0.96737	0.900979	0.935929	1.1503	0.837883	1.09183	0.707677		1.16546	1.02076	0.850925	1.01426	1.15307	1.16496	1.01182	0.924432	1.22626	1.06713	1.00349	0.876893	0.983449	0.944324		0.952558	0.892836	1.08023	0.940754
													40.25	0.815815	0.864351	0.987222	0.945908	0.948954	0.693965	1.10248	0.83984	0.873378	0.968889	0.90041	0.941624	1.14986	0.837339	1.11067	0.702121		1.16738	1.02141	0.874216	1.02111	1.1587	1.17045	1.0227	0.928514	1.23335	1.07481	1.01119	0.884357	0.987901	0.94767		0.95406	0.890236	1.08639	0.941314
													40.5	0.817092	0.863384	0.982598	0.944853	0.969507	0.691261	1.10163	0.836854	0.877798	0.975689	0.901226	0.934015	1.14558	0.83212	1.12583	0.706179		1.16257	1.0189	0.9073	1.015	1.15742	1.16456	1.02117	0.931925	1.23715	1.07783	1.02337	0.882293	0.985965	0.94475		0.953845	0.889465	1.07853	0.942524
													40.75	0.8187	0.867027	0.989161	0.949318	0.995223	0.697608	1.09787	0.842859	0.883022	0.981103	0.901813	0.942373	1.14796	0.837582	1.14598	0.711058		1.1666	1.0213	0.982562	1.0191	1.15941	1.16403	1.03296	0.937276	1.23595	1.08244	1.05724	0.881601	0.985881	0.944449		0.954645	0.889195	1.07816	0.941792
													41	0.821008	0.870425	0.984031	0.951112	1.02396	0.697283	1.1025	0.841445	0.883303	0.987336	0.906559	0.937514	1.14901	0.833649	1.16809	0.707241		1.16666	1.01654	1.08531	1.01854	1.1577	1.16373	1.04614	0.93524	1.22969	1.08671	1.10018	0.882806	0.982462	0.945351		0.952445	0.889794	1.07873	0.944114
													41.25	0.822899	0.869754	0.991108	0.947911	1.03435	0.690306	1.09313	0.840944	0.886446	1.00407	0.899574	0.934266	1.14878	0.835197	1.1833	0.705414		1.16051	1.01808	1.20877	1.01802	1.15498	1.1613	1.05202	0.94133	1.23329	1.08835	1.12845	0.882653	0.985252	0.942393		0.954441	0.890683	1.0786	0.945872
													41.5	0.826801	0.869291	0.989686	0.950233	1.05954	0.697182	1.10102	0.848695	0.889466	1.01635	0.903451	0.937042	1.15334	0.835674	1.18074	0.710316		1.16458	1.01896	1.26356	1.02014	1.15613	1.16194	1.05458	0.946592	1.23331	1.09179	1.14258	0.882767	0.985786	0.941396		0.956798	0.895652	1.08023	0.950021
													41.75	0.829351	0.866962	0.993281	0.951811	1.08214	0.699885	1.09753	0.851913	0.898167	1.0445	0.90601	0.933149	1.14852	0.837435	1.19011	0.708049		1.16333	1.019	1.26773	1.02413	1.15618	1.16105	1.0582	0.951086	1.2324	1.09389	1.15129	0.883991	0.986281	0.944716		0.957763	0.897086	1.07431	0.954674
													42	0.826535	0.864054	0.991772	0.949135	1.08195	0.699012	1.09278	0.848368	0.893791	1.08011	0.902232	0.93351	1.1446	0.831449	1.18594	0.709187		1.16122	1.01875	1.26486	1.02792	1.15611	1.16587	1.06198	0.953791	1.23089	1.10044	1.16083	0.88852	0.984868	0.94716		0.95486	0.895946	1.07777	0.953139
													42.25	0.831104	0.871262	0.994822	0.957451	1.09841	0.698213	1.09823	0.849643	0.905621	1.1306	0.903274	0.942093	1.14439	0.837383	1.19053	0.711584		1.16131	1.01457	1.27521	1.02088	1.15002	1.15812	1.05929	0.958982	1.22497	1.09872	1.14765	0.888613	0.984603	0.944986		0.958732	0.895903	1.06409	0.951385
													42.5	0.832832	0.868781	0.996064	0.954267	1.09979	0.697637	1.09873	0.857433	0.911243	1.17505	0.901565	0.943215	1.14831	0.837007	1.18872	0.716062		1.1536	1.01872	1.26752	1.02825	1.15593	1.16118	1.06146	0.971145	1.2278	1.10496	1.15566	0.890175	0.988515	0.944629		0.953912	0.893175	1.06591	0.956213
													42.75	0.833411	0.871195	0.996231	0.959783	1.09921	0.698088	1.09235	0.853142	0.910319	1.21326	0.906579	0.942014	1.14691	0.832571	1.19343	0.713267		1.15562	1.01832	1.2637	1.02608	1.14681	1.15078	1.06335	0.976524	1.22986	1.10788	1.16076	0.886029	0.991711	0.946799		0.954634	0.895052	1.0649	0.958899
													43	0.836627	0.871926	0.997923	0.957395	1.09823	0.697447	1.09473	0.859098	0.922611	1.24043	0.903887	0.940223	1.1385	0.832364	1.19238	0.716308		1.15773	1.01791	1.25843	1.02795	1.14996	1.15507	1.06546	0.981498	1.22291	1.10889	1.15641	0.890211	0.985599	0.942481		0.956355	0.894507	1.06037	0.959687
													43.25	0.837068	0.873179	0.99962	0.959929	1.10031	0.701128	1.09079	0.863267	0.927816	1.25531	0.903921	0.941325	1.14285	0.831777	1.19291	0.717701		1.16142	1.02315	1.2649	1.0393	1.15256	1.16289	1.05881	0.997155	1.22348	1.11485	1.15597	0.900947	0.985048	0.94769		0.951496	0.891039	1.05999	0.957585
													43.5	0.83911	0.874644	0.999399	0.962194	1.09714	0.699947	1.09011	0.871075	0.944383	1.26053	0.909449	0.94067	1.14251	0.833963	1.19666	0.716265		1.15851	1.02166	1.26227	1.0421	1.15285	1.16143	1.06832	1.01054	1.22226	1.12083	1.15645	0.896706	0.986105	0.945716		0.954173	0.897828	1.05212	0.966677
													43.75	0.851049	0.876978	1.00889	0.965835	1.09936	0.701487	1.09207	0.874643	0.956646	1.26717	0.906654	0.943874	1.14542	0.834412	1.19093	0.716297		1.15237	1.01763	1.25842	1.0411	1.14857	1.15457	1.06162	1.02283	1.21918	1.11181	1.15583	0.893091	0.985535	0.948318		0.954004	0.891276	1.05289	0.966556
													44	0.849207	0.876905	1.00687	0.967292	1.10215	0.69954	1.08933	0.881357	0.975723	1.26027	0.909515	0.944923	1.13826	0.83479	1.19051	0.72265		1.15979	1.02219	1.26726	1.05121	1.15298	1.16011	1.0675	1.03573	1.22494	1.12456	1.16088	0.900442	0.990523	0.948117		0.95546	0.896681	1.04438	0.971728
													44.25	0.851855	0.876321	1.01113	0.970372	1.10117	0.697354	1.08631	0.889067	0.99853	1.26638	0.90926	0.948123	1.1371	0.833722	1.19127	0.724318		1.15808	1.01736	1.25229	1.05818	1.14572	1.15431	1.06617	1.04503	1.21609	1.11879	1.15526	0.901426	0.985687	0.94773		0.955466	0.893781	1.03936	0.974155
													44.5	0.855342	0.87277	1.01979	0.968564	1.09867	0.698422	1.08683	0.899679	1.0266	1.25719	0.903446	0.941813	1.13884	0.830296	1.1879	0.725014		1.14816	1.01973	1.24069	1.07171	1.14792	1.15695	1.06516	1.0592	1.21825	1.12028	1.15512	0.9016	0.990316	0.943488		0.955108	0.893641	1.04163	0.980705
													44.75	0.858337	0.876548	1.01643	0.971156	1.1001	0.697281	1.08171	0.923214	1.07181	1.25928	0.904789	0.94448	1.13097	0.830641	1.18562	0.731271		1.15879	1.02118	1.23989	1.08644	1.14626	1.15751	1.07114	1.07615	1.21579	1.12845	1.14719	0.904135	0.993021	0.942467		0.956689	0.898629	1.04054	0.991616
													45	0.864769	0.875132	1.03082	0.976174	1.09546	0.701285	1.08162	0.960737	1.11418	1.26161	0.907175	0.947386	1.13886	0.830295	1.18472	0.726417		1.15375	1.02399	1.24399	1.09206	1.14902	1.15438	1.06371	1.08305	1.21328	1.12586	1.15248	0.906503	0.991057	0.95025		0.957718	0.894212	1.04005	1.0003
													45.25	0.871307	0.880402	1.03412	0.978904	1.10136	0.697667	1.0766	1.00219	1.14128	1.2512	0.907882	0.944398	1.13005	0.824036	1.18116	0.736843		1.15054	1.02128	1.23579	1.10536	1.14198	1.152	1.06262	1.09852	1.21551	1.13178	1.14757	0.904891	0.996827	0.944743		0.957551	0.897468	1.02886	1.01685
													45.5	0.876126	0.880677	1.05687	0.981206	1.09949	0.699888	1.07897	1.05746	1.15656	1.25069	0.907748	0.942824	1.13296	0.827454	1.18781	0.73621		1.14668	1.01832	1.23491	1.11547	1.13975	1.14869	1.06014	1.10212	1.21064	1.12424	1.14684	0.904219	0.989208	0.947574		0.957815	0.89731	1.02705	1.0384
													45.75	0.879448	0.882986	1.06994	0.989805	1.09642	0.699895	1.07959	1.09363	1.16362	1.25011	0.911456	0.946088	1.13209	0.825456	1.1863	0.742904		1.15245	1.02659	1.24581	1.132	1.14645	1.15406	1.06081	1.10888	1.21293	1.12077	1.14636	0.910275	0.991911	0.948017		0.956685	0.894993	1.0214	1.08326
													46	0.883089	0.879197	1.08872	0.988745	1.09003	0.698423	1.07053	1.10014	1.16685	1.24616	0.90614	0.94702	1.12668	0.822287	1.17953	0.740719		1.15363	1.02089	1.2353	1.13984	1.14492	1.15345	1.06194	1.1181	1.21136	1.12363	1.14825	0.910084	0.994315	0.953		0.952964	0.893385	1.01979	1.1418
													46.25	0.892446	0.879562	1.12296	0.996193	1.09003	0.698865	1.07736	1.10953	1.16789	1.24068	0.907673	0.951376	1.12916	0.828624	1.18316	0.755226		1.15051	1.02445	1.22846	1.13851	1.14238	1.15405	1.06141	1.12599	1.20698	1.11892	1.14651	0.91198	0.990273	0.949032		0.957554	0.899396	1.01077	1.19225
													46.5	0.894729	0.883238	1.14211	1.00423	1.09264	0.702504	1.07021	1.10659	1.1708	1.24243	0.909692	0.944575	1.12125	0.823488	1.18346	0.752468		1.14699	1.02057	1.22317	1.13975	1.1377	1.15213	1.06331	1.12246	1.20515	1.11685	1.14173	0.916893	0.99151	0.951169		0.95733	0.898636	1.02113	1.20998
													46.75	0.907541	0.883246	1.1686	1.00792	1.0897	0.700692	1.07166	1.10912	1.17872	1.24208	0.913211	0.950003	1.12343	0.826013	1.18568	0.759036		1.14523	1.01719	1.21702	1.14024	1.13482	1.14559	1.0574	1.12706	1.2063	1.11638	1.14293	0.918903	0.992109	0.949485		0.953725	0.895742	1.00552	1.21179
													47	0.918898	0.885903	1.17458	1.01305	1.08268	0.701371	1.06446	1.10175	1.17158	1.23503	0.910437	0.948675	1.12154	0.82452	1.17712	0.767281		1.14814	1.02724	1.21345	1.14575	1.13602	1.14982	1.05473	1.13071	1.20543	1.11767	1.14638	0.921171	0.992573	0.95055		0.96065	0.902409	1.00357	1.22341
													47.25	0.927474	0.883989	1.18895	1.02566	1.08491	0.70476	1.061	1.10133	1.17663	1.2396	0.910635	0.946422	1.12049	0.824073	1.17518	0.768712		1.14967	1.01963	1.21501	1.14926	1.13461	1.14732	1.05664	1.12991	1.20416	1.11494	1.1437	0.924279	0.995389	0.94836		0.960153	0.901681	1.00462	1.22657
													47.5	0.939124	0.886833	1.1857	1.03815	1.08275	0.701581	1.06375	1.10328	1.17492	1.23162	0.909403	0.951023	1.12084	0.821227	1.17813	0.779158		1.1394	1.0218	1.21313	1.14384	1.13231	1.14672	1.05953	1.13518	1.19806	1.11069	1.13585	0.923036	0.995022	0.949033		0.958482	0.902603	0.995328	1.22351
													47.75	0.950963	0.881375	1.19193	1.05556	1.08369	0.700092	1.06322	1.09258	1.17316	1.22869	0.911117	0.954975	1.11554	0.822654	1.17252	0.787938		1.13978	1.01693	1.19935	1.14055	1.13339	1.13983	1.04968	1.1309	1.19636	1.10917	1.13978	0.925552	0.995458	0.950433		0.951086	0.894651	0.995682	1.21357
													48	0.962349	0.885337	1.19679	1.06751	1.08335	0.701791	1.05727	1.10258	1.17606	1.229	0.912345	0.956255	1.11065	0.821681	1.16895	0.796368		1.13692	1.02262	1.20221	1.13939	1.1287	1.1445	1.05779	1.12837	1.19261	1.11059	1.13522	0.932927	0.99396	0.946703		0.960096	0.900568	0.994232	1.22403
													48.25	0.982734	0.883779	1.18875	1.08105	1.08032	0.69973	1.05855	1.09179	1.17185	1.21994	0.912377	0.956543	1.10934	0.81784	1.16528	0.805266		1.14219	1.02162	1.20025	1.14447	1.13062	1.14524	1.05696	1.13314	1.19688	1.10751	1.12967	0.937357	0.998898	0.950824		0.959556	0.903626	0.988559	1.22311
													48.5	1.00621	0.889641	1.19692	1.09302	1.07826	0.703264	1.0593	1.0909	1.17302	1.21757	0.912913	0.955999	1.10702	0.821259	1.16976	0.827587		1.13725	1.02417	1.1921	1.14191	1.13075	1.14085	1.05665	1.13215	1.19333	1.10571	1.13636	0.941864	0.998322	0.952431		0.959584	0.903148	0.985601	1.21843
													48.75	1.02377	0.892572	1.1903	1.11058	1.07703	0.70545	1.04662	1.0802	1.17599	1.218	0.914224	0.955617	1.1068	0.817516	1.16491	0.851021		1.13596	1.02494	1.18908	1.13601	1.12351	1.13897	1.05617	1.1285	1.1841	1.10546	1.12697	0.942784	0.99807	0.94901		0.956647	0.901786	0.98684	1.21828
													49	1.05229	0.89107	1.18894	1.11679	1.07435	0.704424	1.05083	1.09057	1.1713	1.21675	0.914495	0.963317	1.10668	0.823468	1.16613	0.893704		1.13968	1.02346	1.18269	1.1447	1.12712	1.13925	1.0537	1.13245	1.18752	1.10337	1.12722	0.945087	1.00029	0.947588		0.961159	0.902644	0.986918	1.22023
													49.25	1.07804	0.894319	1.18915	1.12992	1.07339	0.70278	1.04834	1.08369	1.17148	1.21032	0.914976	0.96258	1.10499	0.820534	1.16395	0.938442		1.12993	1.02163	1.18691	1.13412	1.121	1.13404	1.05317	1.12644	1.18056	1.10002	1.12805	0.94824	0.997516	0.951175		0.960919	0.902638	0.979709	1.21446
													49.5	1.10095	0.896411	1.185	1.13769	1.07351	0.705119	1.04565	1.0808	1.17504	1.21257	0.915598	0.961753	1.10291	0.817489	1.16104	1.00651		1.13529	1.02389	1.17437	1.13564	1.12905	1.14163	1.04907	1.12745	1.18342	1.10219	1.12654	0.957857	0.996813	0.95192		0.958511	0.902952	0.977795	1.21057
													49.75	1.12647	0.895517	1.18294	1.14843	1.07702	0.705799	1.04589	1.08216	1.17068	1.20887	0.918307	0.971137	1.10245	0.82022	1.1653	1.11643		1.13177	1.02791	1.17583	1.14118	1.1266	1.14302	1.05493	1.12418	1.18289	1.09909	1.12577	0.963245	1.00221	0.952887		0.962829	0.909577	0.969216	1.21893
													50	1.14715	0.892212	1.17908	1.14754	1.0665	0.704614	1.04365	1.07284	1.16421	1.20392	0.913792	0.975122	1.10091	0.815955	1.15959	1.22447		1.13227	1.02384	1.17037	1.1347	1.12617	1.13395	1.05454	1.12788	1.18135	1.10181	1.1226	0.966392	1.0063	0.954216		0.964376	0.905852	0.968836	1.21254
													50.25	1.15827	0.893134	1.17333	1.15041	1.06225	0.702907	1.037	1.0694	1.16032	1.19598	0.912047	0.980108	1.09782	0.814092	1.16046	1.28378		1.12946	1.02215	1.15986	1.13503	1.11783	1.13125	1.05015	1.12091	1.17416	1.09783	1.12118	0.970639	1.00589	0.951184		0.961322	0.905646	0.96289	1.2095
													50.5	1.17988	0.892122	1.1818	1.15566	1.06274	0.704548	1.03588	1.0715	1.16308	1.19696	0.913792	0.979406	1.09932	0.81664	1.15262	1.31868		1.12735	1.02557	1.16216	1.13945	1.12091	1.13844	1.05262	1.12393	1.17481	1.09434	1.12345	0.976681	1.00697	0.954931		0.964301	0.908786	0.963027	1.20923
													50.75	1.17924	0.895976	1.18269	1.16327	1.06077	0.700709	1.03088	1.06948	1.16275	1.19682	0.919209	0.984037	1.09218	0.817572	1.15369	1.33647		1.12422	1.02455	1.15301	1.13064	1.11628	1.13169	1.0448	1.12028	1.17072	1.09307	1.12098	0.978786	1.00313	0.955601		0.966098	0.907025	0.95612	1.20397
													51	1.19061	0.901042	1.17847	1.16552	1.06497	0.705261	1.03422	1.06957	1.16122	1.19508	0.918071	0.990402	1.09245	0.818945	1.15544	1.33322		1.12911	1.0266	1.15813	1.13668	1.11988	1.13339	1.05076	1.11956	1.17338	1.09479	1.11668	0.988882	1.00759	0.956478		0.962685	0.908553	0.960501	1.20341
													51.25	1.19748	0.900097	1.1698	1.16815	1.05626	0.705421	1.02785	1.0615	1.15941	1.18534	0.917148	0.992239	1.09202	0.812297	1.15374	1.3337		1.12813	1.02747	1.14417	1.13679	1.12165	1.13745	1.0514	1.12132	1.17172	1.0939	1.12009	0.993664	1.01263	0.958206		0.96153	0.904901	0.950071	1.19324
													51.5	1.19936	0.896861	1.16864	1.16406	1.05587	0.704362	1.02482	1.06274	1.15333	1.18179	0.914488	1.00902	1.09284	0.814136	1.15135	1.32559		1.12259	1.02506	1.14262	1.1307	1.11513	1.12804	1.04669	1.11769	1.16081	1.09127	1.11498	0.992299	1.00712	0.953714		0.964408	0.908738	0.952885	1.19237
													51.75	1.19513	0.895146	1.16425	1.16005	1.04982	0.707144	1.02116	1.05478	1.14921	1.17456	0.91395	1.01021	1.08883	0.809789	1.14538	1.33712		1.12143	1.02632	1.13485	1.13265	1.11467	1.12685	1.05033	1.116	1.16341	1.09131	1.11251	1.00075	1.01218	0.956376		0.966457	0.91308	0.951422	1.19568
													52	1.20106	0.902459	1.16856	1.16839	1.0539	0.70834	1.02465	1.05294	1.15022	1.17583	0.918317	1.02757	1.0857	0.810607	1.14866	1.32835		1.12601	1.03044	1.13318	1.13236	1.11464	1.12809	1.04878	1.11607	1.16914	1.09181	1.11772	1.0102	1.02174	0.960662		0.964227	0.910703	0.943444	1.18958
													52.25	1.19644	0.903717	1.16263	1.16349	1.04644	0.70521	1.02063	1.05318	1.1467	1.16906	0.913593	1.04875	1.08258	0.808377	1.14816	1.32624		1.12429	1.03475	1.12438	1.12938	1.11635	1.13247	1.04865	1.11186	1.1636	1.08564	1.1126	1.01142	1.0191	0.956018		0.964753	0.912273	0.94703	1.18735
													52.5	1.19912	0.898917	1.16324	1.16355	1.04678	0.705141	1.01652	1.05091	1.14738	1.17145	0.913935	1.07347	1.08212	0.808887	1.13944	1.32387		1.12449	1.02656	1.12064	1.12569	1.11045	1.12468	1.04675	1.1092	1.15854	1.09129	1.10873	1.01215	1.01931	0.957003		0.968659	0.914062	0.938836	1.18648
													52.75	1.20296	0.90325	1.15385	1.16193	1.04479	0.705815	1.01601	1.05108	1.14629	1.16549	0.913882	1.08805	1.08188	0.809445	1.13945	1.31139		1.12358	1.02669	1.11477	1.13248	1.11351	1.12929	1.047	1.10508	1.15532	1.08529	1.10922	1.01529	1.01716	0.956914		0.965166	0.910949	0.938048	1.18097
													53	1.19461	0.906574	1.15214	1.16617	1.04041	0.706283	1.01013	1.04503	1.14131	1.1642	0.919872	1.1043	1.07997	0.807477	1.14159	1.31305		1.11461	1.02328	1.11317	1.12401	1.10882	1.12429	1.04906	1.11021	1.1592	1.08607	1.10321	1.01835	1.02632	0.956151		0.963447	0.912293	0.930668	1.17891
													53.25	1.19865	0.908815	1.15081	1.16792	1.04678	0.708305	1.01107	1.04313	1.13975	1.16219	0.919201	1.11483	1.08081	0.805503	1.13743	1.31168		1.11937	1.03196	1.1161	1.12685	1.11384	1.12399	1.04224	1.10496	1.15413	1.08517	1.11121	1.02442	1.02527	0.960822		0.97049	0.919608	0.930943	1.17895
													53.5	1.19637	0.910119	1.15398	1.16415	1.03879	0.708796	1.01093	1.04372	1.13913	1.15704	0.922674	1.12447	1.08518	0.808621	1.13538	1.30148		1.11871	1.03218	1.10095	1.12809	1.10902	1.12163	1.04381	1.10147	1.15287	1.08289	1.10703	1.02345	1.0312	0.958733		0.969501	0.918484	0.929422	1.17706
													53.75	1.19175	0.911368	1.14907	1.16238	1.032	0.707298	1.00499	1.0402	1.13469	1.15421	0.918972	1.13725	1.07875	0.804777	1.13776	1.29485		1.1114	1.02908	1.09999	1.12502	1.10658	1.11809	1.03546	1.09863	1.1471	1.07615	1.09952	1.02465	1.02919	0.959383		0.966679	0.917262	0.926133	1.17634
													54	1.18507	0.917804	1.14736	1.16235	1.0396	0.711441	1.00171	1.03606	1.13782	1.15449	0.922105	1.15185	1.07358	0.804493	1.13304	1.30204		1.11952	1.02689	1.09442	1.12364	1.10774	1.11928	1.04259	1.09483	1.14492	1.07938	1.10354	1.02176	1.0299	0.958151		0.972028	0.922158	0.92286	1.17584
													54.25	1.18212	0.914139	1.13967	1.16172	1.03767	0.712209	1.00762	1.02541	1.13395	1.1498	0.91984	1.15513	1.07483	0.802165	1.13532	1.2839		1.12057	1.02724	1.08384	1.11789	1.1051	1.11981	1.04208	1.09124	1.14308	1.07814	1.09505	1.02647	1.03564	0.96585		0.963866	0.919017	0.922184	1.16313
													54.5	1.17425	0.918757	1.13735	1.16129	1.03433	0.710282	1.00023	1.03089	1.1315	1.1486	0.92398	1.1679	1.07057	0.802022	1.1306	1.27338		1.11312	1.02937	1.08157	1.12272	1.10658	1.11717	1.03882	1.0924	1.13915	1.0812	1.09847	1.02681	1.03533	0.957086		0.966593	0.922786	0.919884	1.16759
													54.75	1.1764	0.916144	1.13614	1.15607	1.02834	0.707461	1.00017	1.02019	1.12013	1.1365	0.918366	1.17184	1.07193	0.801638	1.12763	1.27295		1.12132	1.03022	1.0762	1.12228	1.10422	1.1168	1.03773	1.09045	1.14275	1.07621	1.09632	1.02805	1.03798	0.961664		0.969901	0.922422	0.915093	1.16165
													55	1.16618	0.91837	1.12703	1.15642	1.02731	0.710593	0.997504	1.01974	1.12518	1.13769	0.921489	1.17171	1.07068	0.799253	1.1284	1.25101		1.11702	1.03308	1.07568	1.12381	1.10973	1.11836	1.03682	1.08971	1.14047	1.07595	1.09445	1.02841	1.04035	0.962922		0.968013	0.924828	0.91452	1.16235
													55.25	1.16821	0.92029	1.12403	1.15893	1.02981	0.709861	0.996355	1.0261	1.12075	1.13849	0.923573	1.17475	1.07157	0.800938	1.12583	1.25571		1.11515	1.03171	1.06676	1.11514	1.10193	1.11581	1.04101	1.08692	1.13884	1.0752	1.08966	1.0315	1.04297	0.961548		0.968974	0.927908	0.913024	1.15823
													55.5	1.16066	0.921819	1.12606	1.15721	1.01644	0.709968	0.98786	1.01506	1.11425	1.13241	0.923578	1.17389	1.0701	0.800662	1.12548	1.24333		1.11911	1.03161	1.06813	1.12051	1.10643	1.11927	1.04084	1.08181	1.14081	1.0744	1.09193	1.03254	1.04442	0.960607		0.970782	0.933293	0.915432	1.15745
													55.75	1.14991	0.923308	1.12479	1.15052	1.01983	0.711786	0.985133	1.01408	1.1179	1.13592	0.927543	1.16878	1.06261	0.795688	1.12006	1.23872		1.11836	1.03347	1.05424	1.11858	1.11043	1.11926	1.03825	1.07846	1.13646	1.07064	1.09067	1.03175	1.04185	0.964808		0.974486	0.938291	0.910109	1.16029
													56	1.14821	0.922123	1.11265	1.14948	1.01972	0.713682	0.984174	1.00587	1.11215	1.12538	0.927035	1.1748	1.06746	0.796671	1.12197	1.24102		1.11648	1.03309	1.05413	1.11684	1.10239	1.11039	1.03478	1.0744	1.12925	1.07011	1.0908	1.03174	1.04177	0.965337		0.967498	0.933168	0.906809	1.1458
													56.25	1.14507	0.925645	1.1149	1.15085	1.01692	0.708835	0.984412	1.00723	1.10345	1.1224	0.923699	1.16787	1.06211	0.796806	1.12537	1.23105		1.116	1.03503	1.05101	1.1235	1.10732	1.11114	1.04166	1.07823	1.13161	1.07188	1.0878	1.03703	1.04935	0.970497		0.974023	0.942362	0.908779	1.14914
													56.5	1.13367	0.928103	1.12017	1.14907	1.01858	0.716438	0.979251	1.00976	1.10786	1.12658	0.928655	1.17179	1.0636	0.794905	1.11657	1.21399		1.11915	1.03265	1.04609	1.12285	1.10592	1.11399	1.04153	1.0723	1.1301	1.06684	1.0854	1.03108	1.04464	0.968805		0.973271	0.946643	0.90229	1.14834
													56.75	1.13724	0.931809	1.10646	1.14844	1.01466	0.715036	0.977095	1.00497	1.10377	1.11994	0.926207	1.16647	1.06193	0.793052	1.11509	1.21568		1.1115	1.0303	1.04556	1.11044	1.10092	1.1093	1.03672	1.06906	1.12329	1.06361	1.08068	1.03048	1.0463	0.96534		0.974014	0.947726	0.902568	1.14444
													57	1.12898	0.933626	1.11043	1.14364	1.01337	0.710975	0.980061	1.00107	1.1035	1.11793	0.927985	1.16766	1.0605	0.791686	1.11511	1.20816		1.11088	1.03533	1.03478	1.10995	1.10237	1.10669	1.03191	1.0628	1.12354	1.06333	1.08395	1.02952	1.05045	0.963458		0.969568	0.951084	0.902831	1.13918
													57.25	1.12214	0.936971	1.10178	1.14449	1.01337	0.716362	0.974606	0.992876	1.10177	1.11746	0.927748	1.16238	1.05569	0.791575	1.12014	1.20431		1.10674	1.03178	1.03616	1.10497	1.09762	1.1074	1.02872	1.06713	1.12625	1.06147	1.08001	1.02708	1.04778	0.966113		0.971484	0.957278	0.896264	1.13769
													57.5	1.11499	0.934249	1.10607	1.14004	1.00809	0.712511	0.970666	0.998822	1.09906	1.11448	0.92928	1.16129	1.05537	0.794825	1.11605	1.20115		1.11392	1.03556	1.02707	1.10526	1.0991	1.10267	1.03042	1.06292	1.12246	1.06554	1.07726	1.02592	1.05279	0.968408		0.973027	0.962225	0.896465	1.13318
													57.75	1.11043	0.933502	1.09398	1.13723	1.00693	0.711445	0.967812	0.983946	1.09184	1.11055	0.927674	1.15468	1.05705	0.788539	1.10983	1.18429		1.11151	1.0358	1.0233	1.10951	1.1004	1.10873	1.03184	1.05952	1.11854	1.06295	1.08091	1.0257	1.04992	0.972482		0.970009	0.970712	0.892142	1.13106
													58	1.10326	0.938749	1.09319	1.1424	1.00465	0.715979	0.970673	0.990696	1.09014	1.10731	0.933792	1.15552	1.05528	0.790745	1.11392	1.1901		1.10499	1.03581	1.01484	1.10779	1.0989	1.10326	1.03503	1.06059	1.1246	1.05944	1.07937	1.02539	1.05494	0.970671		0.973154	0.976895	0.892898	1.12777
													58.25	1.09733	0.942271	1.09402	1.13606	1.00565	0.719618	0.964936	0.990541	1.08992	1.10377	0.935887	1.15109	1.05435	0.790847	1.10764	1.17373		1.11161	1.03669	1.01577	1.10237	1.10008	1.10281	1.02609	1.0609	1.11897	1.05886	1.08023	1.02311	1.05361	0.975669		0.971815	0.986418	0.895054	1.12786
													58.5	1.09187	0.942781	1.08589	1.13632	0.999122	0.710584	0.96063	0.980202	1.08601	1.09978	0.935718	1.14581	1.05253	0.784575	1.10728	1.16722		1.10928	1.03783	1.01667	1.10543	1.10037	1.10352	1.02779	1.05439	1.11673	1.06326	1.07483	1.02554	1.05516	0.974782		0.972136	0.99379	0.887067	1.12381
													58.75	1.0899	0.945011	1.08495	1.1345	1.00111	0.714114	0.959733	0.979754	1.08615	1.09882	0.937649	1.14159	1.05223	0.788558	1.10685	1.16805		1.10489	1.03691	1.00774	1.09645	1.09823	1.09868	1.02858	1.05073	1.10931	1.05857	1.06745	1.02222	1.05576	0.973245		0.973801	1.00164	0.883413	1.12153
													59	1.08347	0.950082	1.08512	1.1344	1.00234	0.713778	0.959576	0.978691	1.08215	1.09937	0.94044	1.1401	1.05145	0.789567	1.10786	1.15165		1.11238	1.04709	1.00227	1.10669	1.10468	1.10889	1.02352	1.05138	1.12018	1.05373	1.07635	1.02705	1.05961	0.982635		0.975809	1.01524	0.882332	1.12197
													59.25	1.0765	0.948103	1.07632	1.12809	0.999607	0.712318	0.955081	0.97692	1.07791	1.09395	0.939496	1.13464	1.05013	0.786054	1.10675	1.14813		1.10743	1.03848	1.00282	1.10581	1.10295	1.10368	1.02254	1.04997	1.11507	1.05621	1.07228	1.02418	1.05762	0.975953		0.973447	1.02003	0.886304	1.11447
													59.5	1.07408	0.958541	1.07948	1.13292	1.00089	0.717086	0.957835	0.972833	1.07972	1.09546	0.945761	1.13361	1.04868	0.783645	1.10642	1.14604		1.1063	1.04093	0.998641	1.10132	1.09876	1.10189	1.0278	1.05003	1.11133	1.05836	1.07268	1.02114	1.05902	0.97989		0.976102	1.03172	0.884111	1.11813
													59.75	1.06607	0.960011	1.07712	1.13012	0.993631	0.717525	0.955173	0.973518	1.07492	1.09369	0.948396	1.12857	1.04987	0.788245	1.10781	1.13951		1.11161	1.04404	0.992347	1.1009	1.10092	1.09649	1.03206	1.04664	1.11405	1.05452	1.06967	1.02093	1.0628	0.981697		0.978593	1.03675	0.881619	1.11192
													60	1.06396	0.959521	1.07269	1.1259	0.992615	0.716136	0.948927	0.974529	1.0718	1.09305	0.948006	1.12507	1.04574	0.78636	1.10383	1.13475		1.10305	1.045	0.992532	1.09143	1.0999	1.0962	1.023	1.03598	1.10264	1.05153	1.06572	1.01671	1.05425	0.980519		0.977957	1.03976	0.876092	1.11175
													60.25	1.058	0.958578	1.0755	1.12623	0.992187	0.717244	0.950646	0.966769	1.0704	1.08698	0.954685	1.12511	1.04861	0.78607	1.10088	1.12725		1.11298	1.04492	0.986859	1.10087	1.10175	1.10066	1.02641	1.04132	1.10651	1.05108	1.07095	1.01972	1.06113	0.986287		0.981599	1.04606	0.880669	1.11078
													60.5	1.05266	0.959765	1.06677	1.12109	0.993329	0.718349	0.94492	0.958847	1.06633	1.08471	0.953719	1.11397	1.0413	0.783625	1.09966	1.11014		1.10542	1.04527	0.987252	1.09607	1.09901	1.10002	1.02581	1.03804	1.10945	1.05249	1.06489	1.01817	1.05987	0.987235		0.979597	1.05001	0.876841	1.10306
													60.75	1.0454	0.97023	1.06612	1.12167	0.991288	0.720198	0.947513	0.965749	1.0658	1.08323	0.959082	1.11777	1.04468	0.780763	1.10037	1.11306		1.10672	1.04681	0.980264	1.09285	1.10162	1.09491	1.02895	1.03385	1.10522	1.0532	1.07003	1.01687	1.06241	0.991709		0.977432	1.04903	0.875956	1.10273
													61	1.04283	0.969203	1.0687	1.12213	0.985512	0.71751	0.941965	0.960309	1.06091	1.08189	0.963113	1.11289	1.04122	0.782015	1.09846	1.10681		1.10981	1.05441	0.97984	1.09245	1.10098	1.09237	1.02523	1.03499	1.09804	1.05227	1.0651	1.01478	1.06175	0.991539		0.979514	1.05184	0.872629	1.10222
													61.25	1.03373	0.968427	1.0575	1.12121	0.981972	0.720181	0.937775	0.952905	1.05592	1.07709	0.968106	1.10345	1.03908	0.781543	1.09704	1.09569		1.10625	1.05548	0.968756	1.09078	1.10072	1.09207	1.03252	1.03291	1.10712	1.04888	1.06509	1.01311	1.06335	0.995633		0.981989	1.0527	0.870068	1.10048
													61.5	1.03658	0.975412	1.06391	1.11836	0.986766	0.717963	0.937756	0.952702	1.05932	1.07964	0.976525	1.10775	1.04538	0.784377	1.09715	1.09436		1.1112	1.05506	0.961672	1.09086	1.10408	1.09221	1.02363	1.02837	1.10077	1.04945	1.06044	1.01289	1.06303	0.997899		0.984159	1.05534	0.874027	1.09771
													61.75	1.02934	0.979336	1.05563	1.11833	0.983853	0.71949	0.941467	0.956604	1.05441	1.07645	0.98464	1.10114	1.04341	0.781101	1.09778	1.08848		1.10325	1.05728	0.960724	1.09146	1.10064	1.08898	1.02671	1.03161	1.10343	1.04851	1.06343	1.0072	1.06527	0.992476		0.98233	1.05412	0.869496	1.09821
													62	1.02291	0.978943	1.05212	1.1118	0.982816	0.716979	0.932495	0.953242	1.05277	1.07238	0.990996	1.10213	1.03988	0.776297	1.09518	1.08644		1.10996	1.06164	0.961618	1.08936	1.09895	1.09304	1.03092	1.02393	1.10001	1.04618	1.05466	1.00762	1.06579	0.996413		0.98243	1.05464	0.867168	1.09588
													62.25	1.02192	0.982663	1.0539	1.10961	0.979564	0.719147	0.931847	0.949901	1.0468	1.07272	1.00044	1.09004	1.03987	0.778765	1.09071	1.0764		1.10764	1.06182	0.959152	1.09258	1.10555	1.09689	1.02235	1.02295	1.1002	1.04755	1.06139	1.00944	1.06309	1.00352		0.98202	1.05531	0.869496	1.09559
													62.5	1.01835	0.983735	1.05261	1.10646	0.977196	0.720939	0.930523	0.945822	1.04722	1.07618	1.01227	1.09257	1.04416	0.777192	1.09731	1.06561		1.10659	1.06483	0.953321	1.08912	1.10179	1.08691	1.02068	1.02543	1.09915	1.04669	1.05329	1.00653	1.06621	1.005		0.986264	1.05452	0.865516	1.08513
													62.75	1.00798	0.988986	1.04577	1.10635	0.978503	0.718581	0.92951	0.943617	1.04707	1.07017	1.03565	1.08936	1.03855	0.77755	1.08719	1.06355		1.106	1.07229	0.944991	1.08837	1.10128	1.08707	1.02273	1.02193	1.09507	1.04461	1.05413	1.0046	1.06263	1.01056		0.98691	1.05567	0.870711	1.0895
													63	1.00892	0.986785	1.04712	1.10504	0.972756	0.71966	0.927979	0.943565	1.04566	1.06819	1.0476	1.08555	1.03981	0.775433	1.09077	1.06434		1.10758	1.08084	0.942746	1.08736	1.10241	1.08878	1.02041	1.01928	1.09561	1.0469	1.05691	1.00532	1.0656	1.01268		0.989122	1.05513	0.865458	1.08926
													63.25	1.00419	0.991033	1.0447	1.1083	0.976476	0.720995	0.927635	0.936902	1.03847	1.06704	1.07322	1.08199	1.04009	0.777008	1.09434	1.06012		1.11421	1.0842	0.941278	1.08491	1.102	1.07791	1.02105	1.01802	1.09299	1.04265	1.0503	1.00082	1.06377	1.01215		0.988996	1.05479	0.863317	1.08582
													63.5	0.999371	0.995985	1.0474	1.10609	0.978297	0.72314	0.926457	0.941803	1.04348	1.06913	1.10171	1.07663	1.03516	0.779307	1.09364	1.05149		1.10734	1.10295	0.938237	1.07937	1.10314	1.08168	1.02077	1.01659	1.09406	1.04385	1.04739	1.00089	1.06356	1.01303		0.986217	1.0587	0.858019	1.08293
													63.75	0.996682	0.998182	1.0426	1.09926	0.975583	0.723356	0.92028	0.939507	1.03437	1.06013	1.1318	1.07531	1.03325	0.774171	1.09084	1.04963		1.10781	1.11007	0.941654	1.08615	1.10859	1.08371	1.0254	1.01912	1.09309	1.04502	1.04824	0.999428	1.06424	1.0216		0.993045	1.05749	0.856535	1.08295
													64	0.991715	0.996067	1.0369	1.09854	0.965569	0.718753	0.918491	0.933428	1.03348	1.06022	1.15662	1.07008	1.03576	0.773464	1.08782	1.04739		1.10805	1.12851	0.935181	1.08071	1.10217	1.08332	1.01987	1.01514	1.09421	1.04187	1.05199	0.998904	1.06534	1.02191		0.993064	1.05211	0.858162	1.07861
													64.25	0.993074	1.00412	1.03606	1.09858	0.967216	0.724487	0.920419	0.935213	1.03408	1.06184	1.17743	1.06957	1.04117	0.771564	1.09025	1.03502		1.10396	1.1329	0.930619	1.08438	1.10969	1.08791	1.01885	1.01427	1.09125	1.04147	1.04781	1.00388	1.06297	1.02719		0.993039	1.05069	0.856216	1.07926
													64.5	0.98539	1.00479	1.03701	1.0927	0.968873	0.725342	0.920478	0.938993	1.0314	1.06025	1.17827	1.0683	1.03721	0.774179	1.08548	1.03359		1.11113	1.14253	0.93223	1.0796	1.10552	1.08336	1.02299	1.01176	1.09351	1.04386	1.04637	0.99621	1.06169	1.02975		0.995124	1.05561	0.852479	1.08086
													64.75	0.983181	1.00686	1.03532	1.09517	0.968576	0.724802	0.920044	0.930759	1.03206	1.06222	1.18431	1.06598	1.0385	0.773002	1.08691	1.03169		1.10561	1.14102	0.926668	1.07785	1.10699	1.08374	1.02142	1.00939	1.08963	1.03945	1.04563	0.995413	1.06012	1.03722		0.99841	1.0534	0.851006	1.076
													65	0.978316	1.0107	1.03391	1.09376	0.968958	0.725738	0.917686	0.932947	1.03074	1.0603	1.18551	1.06607	1.03765	0.775214	1.08488	1.02403		1.10729	1.14752	0.922787	1.07798	1.10712	1.08344	1.01681	1.01019	1.08819	1.04351	1.04659	0.996434	1.061	1.04195		1.0033	1.05412	0.851671	1.07324
													65.25	0.980803	1.01576	1.03231	1.09853	0.970207	0.724815	0.91837	0.929714	1.02544	1.05707	1.18515	1.06314	1.03647	0.772664	1.08591	1.01291		1.10239	1.1447	0.914788	1.0744	1.10877	1.07818	1.01912	1.00554	1.08547	1.04024	1.04575	0.990081	1.06009	1.04581		1.00266	1.05022	0.854856	1.0736
													65.5	0.974437	1.01338	1.02958	1.08942	0.965181	0.720988	0.912541	0.918414	1.02468	1.05525	1.1784	1.05605	1.03555	0.772534	1.08427	1.01467		1.11173	1.15207	0.920758	1.07952	1.10966	1.08283	1.0218	1.008	1.09092	1.03901	1.04272	0.995648	1.06188	1.05606		1.00138	1.05163	0.852549	1.07428
													65.75	0.97265	1.01467	1.03073	1.08876	0.967949	0.726322	0.915526	0.922376	1.01951	1.05614	1.1775	1.0545	1.03517	0.772117	1.08591	1.01416		1.10906	1.14885	0.91737	1.07458	1.11549	1.08627	1.02832	1.00574	1.08721	1.03843	1.04292	0.99519	1.06106	1.05775		1.00094	1.05057	0.853083	1.07516
													66	0.959893	1.0143	1.0256	1.08438	0.96151	0.730079	0.910256	0.919077	1.01815	1.04715	1.17449	1.05432	1.02857	0.767628	1.08376	1.00533		1.10901	1.14963	0.920774	1.07778	1.11099	1.07879	1.02416	1.00649	1.09178	1.04064	1.04598	0.99009	1.06046	1.06272		1.0031	1.0508	0.852179	1.06688
													66.25	0.963898	1.02023	1.02911	1.08906	0.964962	0.726264	0.909299	0.918169	1.01675	1.05146	1.18094	1.04988	1.03222	0.772071	1.08161	1.00949		1.10593	1.15167	0.910197	1.07243	1.11476	1.0815	1.01958	1.00457	1.08593	1.03914	1.04689	0.995873	1.06069	1.07839		1.00334	1.04928	0.849806	1.07003
													66.5	0.961993	1.02328	1.01801	1.0884	0.961996	0.726167	0.908597	0.920546	1.01429	1.04824	1.17317	1.0503	1.03173	0.772098	1.08117	0.995803		1.10463	1.1441	0.904795	1.07734	1.11446	1.07845	1.0233	1.00443	1.08924	1.04034	1.04025	0.991499	1.06203	1.07618		1.00752	1.04768	0.846025	1.0679
													66.75	0.959853	1.01611	1.02523	1.08257	0.957147	0.728398	0.909628	0.920319	1.01165	1.04517	1.16811	1.04761	1.03104	0.771887	1.08024	0.994659		1.1065	1.14402	0.899755	1.06938	1.11739	1.07523	1.02278	1.00076	1.08678	1.03564	1.04374	0.985036	1.05845	1.08506		1.01239	1.04837	0.853085	1.0702
													67	0.961074	1.02392	1.01987	1.08738	0.960704	0.728315	0.910136	0.917463	1.01141	1.04674	1.16658	1.04845	1.03549	0.769173	1.08477	0.991677		1.10352	1.14215	0.902838	1.06984	1.11278	1.07411	1.01769	0.993531	1.07892	1.0323	1.0376	0.985678	1.05834	1.09865		1.01341	1.04541	0.848365	1.06644
													67.25	0.952245	1.0227	1.01766	1.07708	0.95506	0.726315	0.903378	0.916655	1.00604	1.04462	1.15897	1.03914	1.02879	0.770778	1.07614	0.981776		1.10824	1.14749	0.904578	1.06983	1.12109	1.07511	1.01729	0.995513	1.08423	1.03426	1.03957	0.987947	1.0591	1.10255		1.01064	1.04733	0.84786	1.06781
													67.5	0.950568	1.02235	1.0196	1.08385	0.960945	0.726433	0.904558	0.912358	1.00793	1.04147	1.16189	1.03774	1.0294	0.768478	1.08162	0.984031		1.10286	1.13903	0.89581	1.0626	1.11091	1.07173	1.0222	0.990372	1.07788	1.02735	1.03287	0.977587	1.05079	1.1056		1.01493	1.04605	0.851106	1.06834
													67.75	0.950889	1.02942	1.02784	1.08503	0.958595	0.729084	0.909368	0.915791	1.0108	1.04486	1.16073	1.03917	1.03323	0.770239	1.08392	0.985221		1.10514	1.14288	0.896904	1.07021	1.12036	1.07298	1.01556	0.998079	1.08439	1.03226	1.03598	0.981069	1.05592	1.11011		1.01528	1.04193	0.840725	1.06302
													68	0.947871	1.02602	1.01869	1.07821	0.952117	0.732023	0.898408	0.902765	1.00578	1.04428	1.15787	1.03699	1.03052	0.767948	1.08474	0.973443		1.10873	1.13919	0.895897	1.07069	1.12046	1.07621	1.02486	0.995472	1.08266	1.034	1.03818	0.983567	1.05674	1.11676		1.0205	1.04165	0.842784	1.06522
													68.25	0.946826	1.02812	1.01354	1.07926	0.954879	0.732326	0.901687	0.912582	1.00469	1.03989	1.15458	1.0346	1.02748	0.768338	1.07885	0.969262		1.10453	1.13898	0.88953	1.06584	1.12129	1.07315	1.01866	0.994102	1.08206	1.03144	1.03848	0.982393	1.05674	1.12256		1.02022	1.04019	0.845061	1.0626
													68.5	0.944358	1.03045	1.01055	1.07634	0.953353	0.734634	0.900907	0.905029	1.00667	1.04027	1.1526	1.0395	1.02981	0.768653	1.07734	0.969851		1.1108	1.14035	0.886173	1.06437	1.12425	1.07287	1.02359	0.992438	1.0851	1.03599	1.03573	0.981422	1.0579	1.12465		1.02224	1.03598	0.845365	1.05779
													68.75	0.941525	1.02807	1.00961	1.07428	0.951642	0.732989	0.897191	0.903475	0.996674	1.03586	1.14753	1.02753	1.02931	0.765065	1.07673	0.967612		1.10941	1.13721	0.891811	1.06405	1.12397	1.07519	1.0221	0.992553	1.08263	1.03343	1.03181	0.978324	1.05515	1.12585		1.02654	1.03958	0.843905	1.06466
													69	0.935835	1.03157	1.01077	1.07647	0.952014	0.73453	0.898315	0.906656	1.00039	1.04077	1.15227	1.02531	1.0288	0.767101	1.07801	0.956991		1.10738	1.13255	0.887334	1.06531	1.12748	1.07467	1.01793	0.992224	1.07996	1.03365	1.03455	0.979141	1.0555	1.13025		1.03261	1.03727	0.842375	1.05862
													69.25	0.93533	1.02998	1.01774	1.07547	0.956959	0.738269	0.898423	0.903343	0.99751	1.03886	1.14547	1.02602	1.03041	0.764914	1.08329	0.954003		1.10786	1.13521	0.879899	1.06612	1.12696	1.06898	1.02316	0.992081	1.08161	1.03093	1.03391	0.976128	1.0531	1.13059		1.0306	1.03185	0.836352	1.05451
													69.5	0.92977	1.03288	1.01319	1.07426	0.950673	0.734383	0.894008	0.903206	0.995252	1.03738	1.14142	1.02577	1.0228	0.765034	1.0782	0.954651		1.10667	1.13203	0.879123	1.06191	1.1257	1.06659	1.01741	0.990863	1.0771	1.0307	1.02955	0.973369	1.05508	1.12952		1.03336	1.03238	0.839893	1.05724
													69.75	0.929597	1.03498	1.01339	1.07055	0.954797	0.73862	0.891462	0.902208	0.993784	1.03432	1.13836	1.02238	1.02538	0.765495	1.07759	0.944329		1.11353	1.13051	0.884163	1.06047	1.12642	1.07218	1.02085	0.989374	1.07953	1.03521	1.03023	0.974424	1.05543	1.13358		1.03719	1.03401	0.842483	1.05934
													70	0.930712	1.033	1.00888	1.07151	0.948303	0.739848	0.894155	0.900002	0.989825	1.03397	1.13598	1.0243	1.03113	0.767249	1.07647	0.945458		1.1092	1.13085	0.879144	1.06198	1.1238	1.072	1.02097	0.990088	1.08257	1.03048	1.03409	0.974033	1.05499	1.13791		1.04247	1.03075	0.842116	1.0562
													70.25	0.926452	1.03306	1.00801	1.06554	0.946151	0.734387	0.891073	0.900418	0.988377	1.03257	1.12679	1.01904	1.02648	0.765443	1.07367	0.944115		1.10296	1.12973	0.872356	1.0617	1.12528	1.06765	1.01434	0.982105	1.07548	1.02704	1.0314	0.970557	1.04778	1.13422		1.04509	1.03043	0.83569	1.05574
													70.5	0.930965	1.03699	1.00908	1.07019	0.950545	0.742128	0.892115	0.895616	0.988147	1.03231	1.12909	1.01775	1.02797	0.768298	1.07418	0.939527		1.10891	1.12507	0.874552	1.06016	1.1278	1.06996	1.02293	0.980055	1.07752	1.02758	1.02809	0.967353	1.05017	1.12575		1.04761	1.02717	0.840757	1.05311
													70.75	0.924645	1.03094	0.999872	1.06444	0.944244	0.742541	0.891085	0.898945	0.985579	1.02486	1.12312	1.0173	1.03124	0.761634	1.07253	0.93982		1.10847	1.12581	0.866592	1.06177	1.12565	1.06899	1.01737	0.978933	1.0742	1.02934	1.02983	0.970306	1.05038	1.1252		1.05401	1.02785	0.837229	1.05302
													71	0.922445	1.03493	1.00388	1.0662	0.946704	0.738801	0.892144	0.89931	0.985154	1.0275	1.12061	1.01517	1.03355	0.764221	1.07291	0.940488		1.10803	1.12644	0.871268	1.05953	1.12826	1.06564	1.01943	0.980947	1.0759	1.02726	1.03527	0.964775	1.04892	1.12879		1.05286	1.02046	0.836033	1.05156
													71.25	0.919345	1.0286	0.999329	1.06668	0.949862	0.744549	0.886985	0.88912	0.986362	1.03095	1.1209	1.01251	1.0253	0.763421	1.07136	0.934308		1.10859	1.12167	0.867708	1.05865	1.12867	1.06462	1.02452	0.976858	1.06976	1.02647	1.03107	0.967376	1.04888	1.13205		1.06302	1.02489	0.836054	1.04962
													71.5	0.916623	1.0284	1.0028	1.06212	0.947986	0.744254	0.883676	0.891414	0.985047	1.02444	1.1111	1.00948	1.02763	0.767112	1.07266	0.930549		1.10951	1.1203	0.868785	1.05994	1.13045	1.06794	1.02143	0.983189	1.07561	1.02781	1.027	0.966413	1.05156	1.13075		1.06601	1.02564	0.836374	1.05321
													71.75	0.915599	1.03199	1.0009	1.06109	0.945881	0.74069	0.882921	0.887389	0.982013	1.02577	1.1097	1.00853	1.02754	0.762232	1.07239	0.928509		1.11061	1.11649	0.86139	1.0604	1.1329	1.07073	1.02228	0.97896	1.06946	1.03076	1.0318	0.969241	1.05041	1.13041		1.07336	1.02208	0.828391	1.05303
													72	0.917187	1.03397	1.00259	1.06055	0.946684	0.742428	0.885715	0.887569	0.980266	1.02599	1.10918	1.00674	1.03135	0.763147	1.07118	0.927558		1.1081	1.11301	0.861675	1.05505	1.12671	1.06237	1.01322	0.982125	1.07134	1.02795	1.02637	0.963884	1.04747	1.12476		1.07831	1.02421	0.828557	1.05417
													72.25	0.914036	1.03321	1.00199	1.05991	0.945982	0.74519	0.888262	0.888079	0.979873	1.02862	1.10189	1.00498	1.03226	0.764374	1.07061	0.926186		1.10886	1.11129	0.860169	1.05331	1.12436	1.06096	1.01495	0.978904	1.07137	1.02546	1.02565	0.961969	1.04796	1.12698		1.07792	1.01694	0.83184	1.04709
													72.5	0.909757	1.02798	1.00429	1.06227	0.94618	0.74726	0.880517	0.885495	0.97843	1.02624	1.10373	1.0076	1.02522	0.760614	1.07206	0.919386		1.10575	1.10989	0.862115	1.05477	1.12669	1.06396	1.0148	0.977746	1.07425	1.02355	1.02455	0.961212	1.04535	1.12294		1.08541	1.01704	0.834312	1.0473
													72.75	0.907481	1.02901	0.998054	1.05906	0.945903	0.747748	0.885168	0.888776	0.9763	1.02504	1.10336	1.00633	1.02805	0.760207	1.06771	0.918847		1.1098	1.10895	0.855871	1.05944	1.12786	1.06239	1.02166	0.977983	1.07133	1.03076	1.0247	0.965725	1.04781	1.12368		1.08683	1.00949	0.832143	1.04314
													73	0.910612	1.02576	1.00415	1.0499	0.940126	0.747782	0.881821	0.883773	0.975628	1.02229	1.09124	1.00222	1.02908	0.761548	1.06643	0.919261		1.11041	1.1096	0.849834	1.05386	1.12959	1.06498	1.0157	0.976139	1.06961	1.02757	1.02336	0.956882	1.04535	1.11922		1.09113	1.01546	0.82837	1.04708
													73.25	0.907785	1.02421	0.993224	1.05265	0.937267	0.748601	0.880046	0.877004	0.969896	1.01789	1.09199	0.997207	1.02703	0.760443	1.06827	0.911795		1.10373	1.10549	0.853777	1.05091	1.12702	1.06316	1.0137	0.976836	1.07239	1.02369	1.02685	0.958654	1.04773	1.12311		1.10001	1.01277	0.828738	1.04478
													73.5	0.90713	1.02665	0.992805	1.05879	0.947294	0.752295	0.880813	0.882479	0.969463	1.02028	1.09246	1.00128	1.02879	0.760143	1.07103	0.908204		1.10772	1.09804	0.847468	1.05094	1.12144	1.05982	1.01466	0.972467	1.07315	1.02391	1.01712	0.955826	1.04524	1.11758		1.10357	1.01029	0.830031	1.0449
													73.75	0.908935	1.0254	0.995126	1.0531	0.938885	0.75066	0.878048	0.87845	0.972055	1.01824	1.08751	0.997187	1.02988	0.757877	1.06794	0.90578		1.10499	1.09864	0.852388	1.05062	1.12754	1.06333	1.01374	0.970511	1.07262	1.02348	1.02171	0.958828	1.04483	1.12169		1.10602	1.00743	0.824679	1.04627
													74	0.907308	1.03212	0.996076	1.05789	0.943068	0.755419	0.881078	0.884264	0.969135	1.02014	1.08732	1.00566	1.03058	0.761634	1.06793	0.907626		1.109	1.09524	0.841544	1.04736	1.12521	1.05628	1.01715	0.973402	1.06864	1.02542	1.01849	0.955387	1.04336	1.11751		1.11462	1.00919	0.828063	1.04252
													74.25	0.904677	1.03059	0.994666	1.05477	0.938494	0.758165	0.875961	0.88594	0.968407	1.01945	1.08506	0.998778	1.03116	0.761514	1.06676	0.90067		1.10857	1.10117	0.845248	1.05247	1.13196	1.06107	1.02176	0.973482	1.07073	1.02608	1.02354	0.959334	1.04264	1.12065		1.11373	1.01036	0.828147	1.0456
													74.5	0.902673	1.02721	0.994051	1.04737	0.937483	0.75514	0.872761	0.875151	0.962964	1.01587	1.079	0.994881	1.02778	0.758704	1.06513	0.900728		1.10323	1.09488	0.84288	1.05152	1.12858	1.05846	1.01568	0.970854	1.06953	1.01973	1.02251	0.954005	1.03848	1.11564		1.12077	1.00442	0.825015	1.04478
													74.75	0.903584	1.02389	0.992831	1.05209	0.938407	0.762379	0.878345	0.883013	0.962925	1.01709	1.0777	0.993827	1.02715	0.760534	1.06384	0.89865		1.11057	1.09427	0.841988	1.04712	1.12983	1.0656	1.02212	0.976217	1.06913	1.02444	1.02107	0.959287	1.04634	1.11528		1.12685	1.00445	0.824899	1.04274
													75	0.899884	1.02418	0.993674	1.0498	0.941757	0.762641	0.877207	0.877523	0.963328	1.01651	1.07363	0.993046	1.02968	0.760331	1.06564	0.898043		1.10626	1.0918	0.838979	1.05172	1.12783	1.05688	1.0186	0.96927	1.07137	1.02298	1.02238	0.953402	1.04143	1.11637		1.12615	1.0021	0.824616	1.04417
													75.25	0.897955	1.02215	0.989044	1.05167	0.93584	0.76354	0.869668	0.871111	0.963669	1.01554	1.07047	0.996258	1.02813	0.755076	1.06354	0.8966		1.10861	1.09441	0.840897	1.04567	1.12935	1.06305	1.01797	0.968959	1.06246	1.01923	1.01979	0.951814	1.03997	1.11257		1.12661	1.00055	0.82478	1.04349
													75.5	0.897677	1.02771	0.988276	1.04744	0.934953	0.768256	0.87376	0.872723	0.957533	1.01329	1.06781	0.990118	1.02846	0.760771	1.06679	0.891011		1.10255	1.08803	0.840133	1.04494	1.12716	1.05917	1.01625	0.967532	1.06761	1.01587	1.01798	0.952468	1.03975	1.10544		1.12356	0.996065	0.823748	1.03528
													75.75	0.895742	1.02341	0.993613	1.04694	0.945674	0.769345	0.871039	0.877931	0.960782	1.0147	1.06647	0.99422	1.02989	0.763229	1.06191	0.883243		1.10207	1.08627	0.834871	1.04103	1.12813	1.06001	1.01404	0.968672	1.06462	1.01911	1.0176	0.953514	1.03813	1.10187		1.13085	0.9994	0.820276	1.04348
													76	0.890118	1.02226	1.00025	1.04892	0.937391	0.766286	0.867774	0.868894	0.958492	1.013	1.06735	0.984017	1.02643	0.759053	1.06493	0.879673		1.10929	1.08628	0.834901	1.04669	1.12878	1.05648	1.01642	0.967429	1.06651	1.01999	1.01888	0.952543	1.04086	1.10332		1.13338	0.998154	0.820427	1.03662
													76.25	0.895903	1.02404	0.990739	1.05194	0.940382	0.771547	0.873136	0.875085	0.960848	1.01497	1.06113	0.993039	1.03178	0.75866	1.06666	0.885594		1.10632	1.08251	0.83063	1.03957	1.12413	1.05506	1.01506	0.962389	1.06109	1.01712	1.01791	0.948702	1.03739	1.10086		1.13495	0.997034	0.823634	1.04184
													76.5	0.892336	1.02375	0.998038	1.04584	0.937533	0.771233	0.867294	0.870364	0.955063	1.00673	1.05763	0.987431	1.02324	0.760479	1.06411	0.883052		1.10549	1.07968	0.833014	1.04009	1.12642	1.05477	1.01544	0.963343	1.06618	1.01826	1.01721	0.947352	1.0382	1.09405		1.13265	0.99174	0.818139	1.0413
													76.75	0.890786	1.02242	0.991184	1.04533	0.941627	0.773319	0.867937	0.871727	0.959706	1.01224	1.05863	0.987868	1.02788	0.759247	1.06274	0.881012		1.10211	1.07734	0.834025	1.03995	1.12076	1.05459	1.01392	0.963621	1.06245	1.01612	1.01765	0.945735	1.03763	1.09954		1.13497	0.998536	0.823874	1.03933
													77	0.891779	1.01589	0.98723	1.04404	0.936077	0.775601	0.864664	0.862583	0.952143	1.00797	1.05327	0.978112	1.02919	0.756511	1.06164	0.870765		1.10798	1.0833	0.833511	1.04241	1.13101	1.05793	1.01814	0.961584	1.06254	1.02068	1.01638	0.949537	1.0411	1.09834		1.13764	0.991281	0.825351	1.03828
													77.25	0.89052	1.02238	0.992533	1.04477	0.935714	0.777946	0.862872	0.865083	0.957772	1.00872	1.05115	0.98633	1.02412	0.756774	1.06062	0.875092		1.10605	1.07586	0.828541	1.04213	1.12497	1.05592	1.01888	0.956167	1.06034	1.01834	1.01739	0.946545	1.03414	1.09962		1.13146	0.986604	0.822359	1.03627
													77.5	0.889913	1.02169	0.991724	1.04745	0.935274	0.778389	0.865402	0.874139	0.955726	1.0125	1.0491	0.985475	1.03189	0.762065	1.06464	0.877672		1.1078	1.07373	0.829931	1.04491	1.12493	1.05179	1.01019	0.962397	1.066	1.01433	1.01595	0.945869	1.0374	1.09574		1.13837	0.990335	0.818939	1.04144
													77.75	0.890045	1.01769	0.988563	1.04143	0.935579	0.784287	0.867524	0.872218	0.956395	1.00984	1.0491	0.982234	1.03125	0.760066	1.06649	0.878889		1.11492	1.07991	0.826374	1.04493	1.12903	1.05781	1.01358	0.960005	1.06058	1.01867	1.01396	0.946137	1.03794	1.09093		1.13777	0.985566	0.823619	1.03598
													78	0.886363	1.01462	0.990676	1.04021	0.936669	0.779776	0.864294	0.868262	0.951669	1.00817	1.04179	0.981759	1.02837	0.755647	1.06265	0.87107		1.10524	1.07717	0.828121	1.03848	1.12568	1.05366	1.0096	0.957836	1.06117	1.01748	1.01417	0.942781	1.03302	1.09317		1.1357	0.985736	0.81653	1.0369
													78.25	0.885311	1.0145	0.986153	1.03885	0.937066	0.783348	0.868428	0.867352	0.948294	1.00647	1.03845	0.980078	1.02734	0.761122	1.05953	0.866897		1.11271	1.07182	0.825865	1.03859	1.12014	1.05072	1.01415	0.957458	1.0635	1.01736	1.01303	0.943399	1.03351	1.08682		1.13537	0.983338	0.81909	1.03265
													78.5	0.883993	1.01466	0.991335	1.04108	0.936388	0.786063	0.864397	0.868065	0.949067	1.00948	1.0384	0.981707	1.02729	0.757715	1.06275	0.868194		1.11334	1.06776	0.822325	1.04132	1.12433	1.059	1.01586	0.961528	1.06309	1.01802	1.01575	0.942951	1.03171	1.09692		1.13295	0.984613	0.818138	1.03213
													78.75	0.883301	1.0165	0.985906	1.03769	0.935862	0.790409	0.864744	0.86063	0.948644	1.00661	1.03602	0.978667	1.02601	0.758271	1.06478	0.864243		1.1066	1.07068	0.81901	1.04247	1.12111	1.05797	1.01985	0.957587	1.06153	1.02026	1.0128	0.943545	1.03591	1.08909		1.13849	0.983513	0.816944	1.03536
													79	0.882172	1.016	0.984331	1.03977	0.937191	0.790565	0.862763	0.86424	0.945298	1.00004	1.03529	0.977731	1.02549	0.751905	1.06014	0.867792		1.10631	1.0668	0.818785	1.03747	1.11493	1.05072	1.01023	0.956349	1.05836	1.01539	1.01583	0.937261	1.03205	1.08849		1.13171	0.981772	0.815538	1.03256
													79.25	0.884397	1.01427	0.985147	1.03986	0.936836	0.79289	0.860995	0.860815	0.945849	1.00664	1.03779	0.977647	1.03059	0.75407	1.0622	0.866159		1.10716	1.06847	0.818977	1.03752	1.11986	1.05284	1.01433	0.957945	1.06199	1.0183	1.0151	0.941326	1.0329	1.08309		1.12666	0.980403	0.817236	1.02989
													79.5	0.880544	1.00491	0.988309	1.03281	0.926465	0.791753	0.86265	0.860647	0.943615	1.00436	1.02724	0.976501	1.0283	0.751655	1.05583	0.863069		1.10799	1.06209	0.817651	1.03705	1.11644	1.05178	1.02017	0.960616	1.06185	1.02091	1.01473	0.938592	1.03462	1.08643		1.1326	0.984245	0.820166	1.03559
													79.75	0.875962	1.00617	0.982723	1.03979	0.933707	0.797886	0.860848	0.858285	0.943701	1.00326	1.02691	0.97748	1.02574	0.75617	1.05984	0.855351		1.10731	1.06387	0.815907	1.0383	1.11909	1.04826	1.01489	0.955951	1.05683	1.01805	1.01094	0.940483	1.03165	1.07963		1.12719	0.975688	0.81934	1.02664
													80	0.881512	1.00602	0.985073	1.0337	0.933213	0.798642	0.86325	0.862381	0.944371	1.00531	1.02569	0.976902	1.03175	0.756352	1.05769	0.855028		1.10565	1.06013	0.811982	1.03509	1.11597	1.05412	1.01753	0.956053	1.06332	1.01671	1.01232	0.938151	1.03328	1.07897		1.12504	0.976189	0.818089	1.02997
													80.25	0.879986	1.00568	0.985353	1.03616	0.938317	0.807402	0.860412	0.859133	0.943984	1.00291	1.02554	0.976718	1.03533	0.757533	1.05335	0.856679		1.11286	1.06406	0.816157	1.03619	1.11809	1.0532	1.0124	0.959204	1.06182	1.01634	1.01341	0.939842	1.03193	1.08059		1.12709	0.978783	0.818704	1.02818
													80.5	0.878878	1.00789	0.984855	1.03495	0.940097	0.806217	0.859338	0.856328	0.94605	1.00346	1.02667	0.973264	1.03177	0.753014	1.06258	0.852524		1.10915	1.06084	0.809072	1.04021	1.11513	1.05238	1.01336	0.952332	1.05926	1.0159	1.01482	0.938555	1.02972	1.08198		1.12751	0.976271	0.815368	1.03091
													80.75	0.873622	1.00032	0.987972	1.03067	0.935141	0.808739	0.858188	0.856083	0.941131	0.998313	1.01566	0.972617	1.02471	0.755277	1.05625	0.847993		1.10198	1.05843	0.813276	1.03324	1.10864	1.04459	1.01256	0.955791	1.06029	1.01312	1.00752	0.932709	1.03069	1.07323		1.12292	0.971272	0.813507	1.02614
													81	0.870529	1.00149	0.980209	1.03577	0.931673	0.806918	0.857128	0.856432	0.941044	0.996475	1.01828	0.966919	1.02585	0.758231	1.05881	0.85225		1.11457	1.05842	0.814347	1.03452	1.11582	1.05134	1.01923	0.951312	1.06033	1.01436	1.00938	0.938773	1.02957	1.07417		1.12138	0.972227	0.815044	1.02875
													81.25	0.876097	1.00386	0.983269	1.03207	0.930394	0.811197	0.856454	0.856912	0.939621	0.998463	1.01817	0.967261	1.03075	0.756759	1.06006	0.849614		1.1061	1.05303	0.81002	1.03317	1.11158	1.04847	1.00614	0.950794	1.05599	1.01242	1.00489	0.935908	1.02661	1.07024		1.12084	0.971617	0.816665	1.02819
													81.5	0.872284	0.997356	0.978497	1.03292	0.931915	0.812858	0.85282	0.848048	0.937477	0.99701	1.01842	0.960755	1.02744	0.752176	1.05605	0.848561		1.10701	1.05675	0.806245	1.03252	1.11084	1.04666	1.01185	0.949973	1.05844	1.01415	1.00985	0.933511	1.02938	1.06869		1.12432	0.971464	0.817885	1.02627
													81.75	0.874176	0.995737	0.986824	1.0313	0.93467	0.817841	0.857902	0.855354	0.937587	0.998467	1.01434	0.97052	1.03321	0.755905	1.05684	0.846249		1.10464	1.05226	0.807164	1.03566	1.11427	1.05325	1.01254	0.948393	1.05872	1.01588	1.00761	0.935274	1.02879	1.07426		1.12247	0.970945	0.815464	1.02867
													82	0.873348	0.99346	0.981902	1.02649	0.928771	0.814496	0.853767	0.852728	0.93733	0.997194	1.00819	0.972316	1.03054	0.753878	1.05732	0.847601		1.10525	1.05548	0.807074	1.03516	1.11018	1.04775	1.0137	0.951477	1.05743	1.01155	1.01126	0.930719	1.02889	1.06749		1.1209	0.966774	0.811056	1.0226
													82.25	0.871491	0.996506	0.989379	1.02798	0.929015	0.818113	0.851987	0.854001	0.939494	0.998683	1.01382	0.968086	1.02956	0.759632	1.05435	0.838307		1.10735	1.04939	0.807275	1.03478	1.10961	1.04631	1.01297	0.949345	1.05668	1.01288	1.0085	0.931619	1.02934	1.06726		1.11946	0.967314	0.812941	1.02318
													82.5	0.869178	0.99967	0.980965	1.02916	0.934401	0.820169	0.853879	0.853479	0.931071	0.993882	1.01048	0.966338	1.03039	0.754888	1.054	0.838883		1.10645	1.05099	0.802788	1.03261	1.1095	1.04653	1.01472	0.950367	1.05915	1.01252	1.00753	0.931419	1.02748	1.0691		1.11777	0.967986	0.812941	1.02327
													82.75	0.869328	0.992334	0.981762	1.02616	0.935727	0.825018	0.853687	0.854555	0.940918	0.996258	1.00492	0.968129	1.03162	0.757429	1.05044	0.839581		1.11338	1.04916	0.802627	1.03358	1.11353	1.04612	1.01623	0.949542	1.06065	1.01336	1.01095	0.935148	1.02859	1.06708		1.11723	0.965937	0.812749	1.02428
													83	0.871696	0.992927	0.978524	1.02272	0.925903	0.82554	0.853355	0.852188	0.930248	0.99313	1.00481	0.966277	1.03561	0.753902	1.05582	0.838032		1.10774	1.04767	0.801899	1.03837	1.10792	1.04744	1.01492	0.951727	1.05805	1.01211	1.00869	0.934794	1.02894	1.0637		1.10986	0.962409	0.814009	1.01732
													83.25	0.869827	0.991287	0.980341	1.02494	0.925327	0.830345	0.854456	0.850891	0.929924	0.99262	1.00539	0.966783	1.03489	0.755121	1.0556	0.836594		1.10635	1.04811	0.797915	1.03594	1.10967	1.04739	1.01614	0.949442	1.0562	1.01707	1.00427	0.932942	1.02914	1.06007		1.11894	0.966216	0.809819	1.02314
													83.5	0.867232	0.996577	0.983094	1.0271	0.929461	0.833412	0.849554	0.85453	0.936029	0.993294	1.00632	0.964649	1.03359	0.756229	1.0546	0.83787		1.10283	1.04605	0.80036	1.03242	1.10875	1.04361	1.00895	0.943895	1.05328	1.00932	1.00865	0.932039	1.02207	1.06242		1.11184	0.961135	0.81056	1.01994
													83.75	0.863463	0.994216	0.984694	1.02461	0.928178	0.828857	0.851675	0.847	0.934733	0.992202	1.00727	0.967618	1.03262	0.758174	1.05557	0.835183		1.10632	1.04533	0.800412	1.03367	1.10571	1.04363	1.01581	0.94712	1.05601	1.01415	1.00462	0.931723	1.02723	1.06338		1.11001	0.962755	0.811284	1.02433
													84	0.867328	0.989076	0.977527	1.02304	0.929169	0.829433	0.852456	0.855068	0.928847	0.993155	0.999284	0.966437	1.03117	0.75528	1.05311	0.840864		1.10149	1.04992	0.797473	1.02994	1.10388	1.04235	1.01192	0.943996	1.05062	1.00852	1.00596	0.929327	1.02276	1.06083		1.10981	0.961741	0.812165	1.01961
													84.25	0.866522	0.990932	0.979926	1.02512	0.925465	0.833981	0.850057	0.853713	0.929404	0.990382	0.998797	0.963019	1.03277	0.754761	1.05476	0.83046		1.10745	1.04597	0.798086	1.03265	1.1043	1.04279	1.01415	0.944291	1.05636	1.01151	1.00516	0.929627	1.0206	1.0605		1.10427	0.957291	0.811737	1.01515
													84.5	0.862786	0.988539	0.98085	1.02227	0.928406	0.836389	0.848897	0.848375	0.928695	0.98984	1.0001	0.961471	1.02952	0.754486	1.04845	0.825127		1.10889	1.04618	0.795105	1.033	1.1045	1.04903	1.01401	0.945625	1.05589	1.01558	1.00276	0.931386	1.02663	1.05137		1.10978	0.961503	0.81149	1.0244
													84.75	0.862951	0.99094	0.983292	1.02723	0.92921	0.835743	0.848538	0.852981	0.927532	0.991595	0.99929	0.962287	1.0349	0.754936	1.05971	0.83072		1.10559	1.0419	0.789006	1.02833	1.10253	1.04084	1.01894	0.943137	1.05053	1.01468	1.00407	0.927532	1.02354	1.05757		1.10638	0.957259	0.807017	1.01638
													85	0.86237	0.991544	0.981164	1.02292	0.925499	0.840148	0.848557	0.84769	0.928312	0.987934	0.996568	0.958609	1.03355	0.751598	1.05161	0.827278		1.10304	1.04215	0.791574	1.03027	1.10219	1.04094	1.00928	0.945355	1.05668	1.01008	1.00195	0.926021	1.02434	1.05503		1.10475	0.956804	0.809092	1.01513
													85.25	0.862105	0.987181	0.980604	1.02109	0.928177	0.834375	0.849764	0.851939	0.922994	0.985674	0.993861	0.95997	1.02972	0.755695	1.05142	0.823497		1.10772	1.04376	0.791563	1.02719	1.10402	1.04565	1.01464	0.942195	1.05935	1.01413	1.00381	0.929627	1.02339	1.05839		1.10188	0.956718	0.811183	1.01935
													85.5	0.862922	0.987366	0.975925	1.02144	0.924018	0.836868	0.848656	0.848815	0.926385	0.988377	0.990605	0.956622	1.03508	0.754547	1.05271	0.82602		1.10387	1.0437	0.787909	1.03031	1.10153	1.04367	1.016	0.940386	1.05233	1.00942	1.00675	0.926215	1.02094	1.05538		1.0961	0.953757	0.808929	1.01082
													85.75	0.859373	0.979559	0.974617	1.02184	0.925025	0.839004	0.846949	0.851429	0.924649	0.984205	0.989028	0.957332	1.03333	0.7514	1.05185	0.826093		1.10415	1.04594	0.790773	1.02498	1.09989	1.04077	1.00999	0.942453	1.0517	1.00886	1.00102	0.926327	1.02203	1.05221		1.09901	0.956596	0.809729	1.01767
													86	0.858951	0.985164	0.983003	1.02141	0.928625	0.847653	0.847382	0.844446	0.924972	0.991274	0.991375	0.957737	1.03085	0.755002	1.05348	0.821233		1.10236	1.04347	0.791265	1.02802	1.09625	1.03601	1.00942	0.938178	1.05429	1.00903	0.998556	0.926451	1.02145	1.05669		1.09943	0.951089	0.806289	1.01731
													86.25	0.860817	0.984649	0.979543	1.01907	0.924325	0.843298	0.846348	0.848307	0.923965	0.987455	0.985438	0.956602	1.0361	0.75402	1.04836	0.82162		1.10077	1.04725	0.791359	1.02628	1.10167	1.04084	1.00929	0.939109	1.05139	1.00992	0.997221	0.926056	1.02203	1.04731		1.10134	0.955166	0.814047	1.01632
													86.5	0.860393	0.983869	0.981025	1.02251	0.933333	0.849372	0.84965	0.85155	0.924573	0.987002	0.98758	0.960145	1.03538	0.755971	1.05379	0.815626		1.10431	1.04245	0.78943	1.02641	1.09983	1.03821	1.01278	0.936196	1.051	1.00965	1.00022	0.924753	1.01939	1.0509		1.09442	0.949314	0.810736	1.01484
													86.75	0.857158	0.983945	0.986335	1.02127	0.925135	0.843718	0.846121	0.850168	0.920387	0.986341	0.986289	0.958518	1.03303	0.752993	1.05283	0.817739		1.10565	1.04408	0.788835	1.0276	1.10073	1.04056	1.00695	0.93742	1.04591	1.00975	1.00347	0.926477	1.01813	1.04987		1.09421	0.947809	0.812327	1.01111
													87	0.85652	0.980283	0.974583	1.01862	0.926893	0.845325	0.846974	0.849732	0.924869	0.98455	0.986108	0.956891	1.03285	0.75604	1.04588	0.819401		1.10669	1.03866	0.787644	1.02361	1.09544	1.03291	1.00795	0.935974	1.05167	1.01148	0.99719	0.916782	1.0185	1.04843		1.09746	0.95251	0.809522	1.01732
													87.25	0.857349	0.980827	0.983427	1.0215	0.927556	0.846471	0.845069	0.846263	0.925498	0.988938	0.987223	0.958402	1.03442	0.756099	1.05239	0.814701		1.10331	1.03228	0.782321	1.02382	1.09659	1.03909	1.00615	0.936235	1.05001	1.00553	0.995862	0.920804	1.02018	1.04478		1.09171	0.950403	0.81371	1.01364
													87.5	0.855827	0.979197	0.978601	1.02043	0.925101	0.84599	0.845432	0.844556	0.92066	0.984153	0.983883	0.954282	1.03633	0.754562	1.05006	0.808746		1.10216	1.03719	0.783837	1.02901	1.09713	1.03937	1.00741	0.937519	1.05204	1.01231	0.997299	0.923398	1.02029	1.04245		1.08825	0.949296	0.809825	1.01337
													87.75	0.857052	0.981404	0.970338	1.01853	0.920685	0.84378	0.840953	0.846185	0.918004	0.980531	0.980074	0.952559	1.03205	0.752926	1.04845	0.813434		1.10697	1.03444	0.781063	1.03074	1.09479	1.03844	1.00875	0.939097	1.0485	1.00994	0.998364	0.921534	1.0165	1.04237		1.09125	0.950773	0.803319	1.01112
													88	0.851173	0.980258	0.975289	1.02097	0.923712	0.844282	0.846416	0.844698	0.916542	0.979646	0.983216	0.956739	1.03182	0.749702	1.04522	0.80629		1.10047	1.03448	0.779845	1.02693	1.0957	1.03745	1.00297	0.932507	1.04815	1.01042	0.998037	0.920004	1.01703	1.04241		1.09026	0.950286	0.807267	1.01322
													88.25	0.85717	0.97897	0.980759	1.01933	0.921725	0.844335	0.842885	0.84132	0.91772	0.980739	0.979078	0.954227	1.03479	0.753719	1.04985	0.806975		1.10008	1.03664	0.777263	1.02243	1.09048	1.03471	1.00632	0.932014	1.04669	1.00624	1.00146	0.91974	1.01326	1.04011		1.08755	0.948777	0.811985	1.00675
													88.5	0.849086	0.97925	0.977946	1.02163	0.928107	0.849419	0.84578	0.842093	0.920384	0.98245	0.982929	0.955883	1.03334	0.753184	1.05083	0.810544		1.09713	1.03632	0.785594	1.02302	1.09571	1.03549	1.00286	0.934499	1.04747	1.00747	1.00208	0.917952	1.01629	1.04524		1.09108	0.946788	0.803275	1.01573
													88.75	0.854365	0.976556	0.978591	1.02252	0.923929	0.847972	0.842536	0.840441	0.917431	0.981126	0.978034	0.954471	1.03243	0.751565	1.04787	0.809487		1.10195	1.03344	0.77969	1.02868	1.09834	1.04068	1.00855	0.93454	1.05119	1.00936	0.995573	0.925223	1.01759	1.03616		1.08556	0.945805	0.803983	1.007
													89	0.855566	0.973773	0.976672	1.01898	0.924567	0.849155	0.843623	0.841451	0.916176	0.979628	0.978412	0.954996	1.03741	0.753294	1.04968	0.80287		1.09458	1.03209	0.779279	1.02248	1.0894	1.03262	1.00411	0.933731	1.04761	1.00484	0.996321	0.917977	1.0126	1.03798		1.08653	0.946259	0.806406	1.00964
													89.25	0.851956	0.970136	0.977997	1.01622	0.92435	0.84533	0.841036	0.838199	0.914234	0.981866	0.970833	0.952873	1.03349	0.753074	1.04589	0.805448		1.10001	1.03387	0.778339	1.02359	1.09244	1.03427	1.00776	0.932824	1.04728	1.01006	0.998003	0.916931	1.01544	1.0392		1.08287	0.942053	0.809275	1.01104
													89.5	0.851196	0.970518	0.976233	1.01696	0.918015	0.847044	0.842801	0.843013	0.913503	0.97661	0.974399	0.952363	1.03216	0.754173	1.0465	0.80537		1.09725	1.03272	0.775574	1.02263	1.09745	1.03762	1.00427	0.934725	1.04836	1.00788	0.996986	0.917062	1.01641	1.03901		1.0903	0.94796	0.805735	1.0126
													89.75	0.850511	0.974558	0.977572	1.01875	0.923701	0.845994	0.841727	0.843182	0.912145	0.975625	0.97287	0.950973	1.03549	0.754475	1.04565	0.802421		1.09749	1.03401	0.778197	1.02229	1.0903	1.03258	1.00622	0.933347	1.047	1.00772	0.988644	0.915704	1.01495	1.03561		1.08098	0.941695	0.807794	1.00582
													90	0.848151	0.972517	0.977084	1.01847	0.922096	0.847844	0.840397	0.844775	0.91191	0.980827	0.969997	0.951918	1.03598	0.753425	1.04756	0.800324		1.09992	1.03051	0.773569	1.02013	1.09236	1.03666	1.00854	0.930836	1.04641	1.00756	0.997825	0.917091	1.01352	1.03446		1.07756	0.939783	0.808275	1.00521
													90.25	0.85103	0.970671	0.97512	1.02167	0.916807	0.844399	0.841568	0.841314	0.907401	0.972927	0.970596	0.950116	1.03485	0.754289	1.05185	0.794967		1.10022	1.03045	0.777175	1.01832	1.09194	1.03328	1.00879	0.928122	1.04536	1.00877	0.992845	0.917856	1.01531	1.028		1.08183	0.94473	0.806254	1.0091
													90.5	0.846623	0.967726	0.972369	1.02452	0.918102	0.846078	0.839801	0.840016	0.909521	0.976044	0.971296	0.951363	1.03287	0.752425	1.04577	0.799978		1.09941	1.03151	0.774654	1.02153	1.09007	1.03556	1.00824	0.930569	1.0454	1.00834	0.998427	0.91603	1.01406	1.03305		1.07882	0.943892	0.808454	1.00841
													90.75	0.852101	0.974241	0.978564	1.02551	0.925057	0.851579	0.841998	0.840656	0.911569	0.976613	0.970921	0.952272	1.03567	0.750717	1.04838	0.797624		1.09422	1.02758	0.769262	1.01958	1.0886	1.03107	1.00457	0.931696	1.05083	1.00762	0.992361	0.913521	1.01426	1.02994		1.07163	0.938655	0.807113	1.00481
													91	0.844419	0.968193	0.974595	1.01917	0.926168	0.849147	0.837363	0.840219	0.909987	0.977052	0.969827	0.947005	1.03336	0.752773	1.04491	0.794794		1.09773	1.03132	0.774917	1.01857	1.09169	1.03815	1.00495	0.93	1.04958	1.00585	0.991408	0.915528	1.01457	1.0278		1.07491	0.941819	0.806602	1.00612
													91.25	0.849613	0.96442	0.978336	1.02211	0.922918	0.846275	0.842852	0.834418	0.909636	0.977133	0.966637	0.944139	1.03721	0.753485	1.04599	0.798764		1.09227	1.02953	0.775873	1.02017	1.09066	1.03006	0.997843	0.928122	1.04527	1.01007	0.993851	0.911901	1.01311	1.03121		1.07358	0.936357	0.807314	1.0034
													91.5	0.845198	0.967381	0.976451	1.02534	0.921355	0.848679	0.837912	0.839832	0.912476	0.973947	0.967912	0.948872	1.03475	0.751619	1.05043	0.794561		1.09371	1.02535	0.770446	1.01416	1.0812	1.02231	1.00656	0.928034	1.05184	1.00719	0.990312	0.907385	1.01258	1.02986		1.07155	0.939359	0.806496	1.00606
													91.75	0.841607	0.969668	0.979971	1.02799	0.921695	0.846839	0.839345	0.839312	0.909335	0.975408	0.967416	0.945674	1.03433	0.754627	1.04731	0.792307		1.09589	1.02463	0.770052	1.02036	1.08378	1.03147	1.00559	0.927773	1.04271	1.00637	0.992111	0.910673	1.0128	1.02669		1.07029	0.936964	0.805759	1.00196
													92	0.845135	0.962396	0.978237	1.02161	0.92269	0.845882	0.841671	0.835455	0.907843	0.970413	0.964471	0.950149	1.03727	0.754508	1.047	0.791907		1.09505	1.02737	0.770248	1.019	1.08565	1.03691	1.00214	0.927958	1.04619	1.01	0.990386	0.913995	1.01151	1.02429		1.07457	0.938285	0.80513	1.00692
													92.25	0.842283	0.966109	0.969109	1.02389	0.915378	0.842247	0.836246	0.836749	0.901319	0.966147	0.960871	0.945574	1.0353	0.749144	1.04506	0.785962		1.09318	1.02537	0.772242	1.01279	1.08406	1.03275	1.00735	0.922388	1.04437	1.00936	0.992303	0.90891	1.00713	1.0245		1.06674	0.934806	0.80014	0.998331
													92.5	0.846654	0.966643	0.973441	1.02719	0.914335	0.844558	0.841956	0.836487	0.908384	0.969948	0.963883	0.949621	1.03667	0.751758	1.04351	0.789155		1.09458	1.0289	0.773027	1.01758	1.08572	1.0295	0.99969	0.923126	1.04425	1.0036	0.990652	0.909612	1.009	1.02703		1.06544	0.93563	0.805289	0.99869
													92.75	0.844551	0.962379	0.976544	1.02768	0.912459	0.842321	0.837754	0.833789	0.905929	0.972354	0.960956	0.945446	1.03653	0.753311	1.04608	0.789942		1.09134	1.02596	0.765491	1.01687	1.08422	1.03164	1.00294	0.926951	1.04359	1.00454	0.990492	0.9119	1.0096	1.02676		1.06432	0.932894	0.805392	1.00023
													93	0.845786	0.966179	0.978961	1.02949	0.919373	0.840804	0.838913	0.840559	0.906857	0.974784	0.964789	0.947812	1.03797	0.752141	1.04637	0.793318		1.09775	1.02774	0.769362	1.01634	1.08437	1.03134	1.00658	0.928041	1.04733	1.00826	0.992807	0.911629	1.01421	1.02357		1.06138	0.930903	0.807484	0.997348
													93.25	0.843746	0.958204	0.976945	1.02539	0.912039	0.8425	0.835435	0.837165	0.905398	0.969903	0.959958	0.946643	1.03401	0.753077	1.04614	0.790721		1.09235	1.02668	0.768646	1.01927	1.08575	1.03181	0.998901	0.923782	1.04404	1.00647	0.98912	0.909915	1.00947	1.02089		1.06385	0.935819	0.80206	0.998591
													93.5	0.843163	0.962777	0.970965	1.02651	0.922486	0.841021	0.838423	0.842889	0.905092	0.970092	0.961438	0.94671	1.03431	0.753313	1.04286	0.788859		1.09512	1.02372	0.765857	1.02324	1.08731	1.03174	0.999065	0.925235	1.04616	1.00696	0.991184	0.910563	1.00758	1.02252		1.06143	0.931854	0.805896	0.998247
													93.75	0.839929	0.96434	0.974179	1.02923	0.913211	0.841973	0.835817	0.833274	0.904774	0.971458	0.959537	0.944507	1.03656	0.753255	1.04282	0.782905		1.08933	1.0285	0.765559	1.01811	1.08561	1.03344	0.999994	0.930165	1.04285	1.00871	0.985533	0.91017	1.01004	1.01831		1.0626	0.934744	0.803293	0.997504
													94	0.836878	0.955544	0.970031	1.02461	0.91925	0.838436	0.833643	0.834772	0.901741	0.968258	0.957834	0.944112	1.034	0.752734	1.04329	0.781787		1.08743	1.02131	0.762042	1.01421	1.0776	1.02395	0.996433	0.922789	1.04082	1.00314	0.986032	0.906073	1.00729	1.0206		1.06136	0.931893	0.800944	0.994879
													94.25	0.839097	0.95836	0.972081	1.02679	0.916885	0.834054	0.834839	0.838865	0.898906	0.966893	0.952924	0.946359	1.0378	0.751863	1.04312	0.78503		1.09487	1.02676	0.769198	1.01692	1.08586	1.03474	1.00538	0.922043	1.04354	1.00559	0.991661	0.906689	1.00937	1.02229		1.06	0.931788	0.806807	0.995665
													94.5	0.840045	0.958068	0.978075	1.02652	0.913485	0.836285	0.834155	0.834695	0.901623	0.968884	0.957201	0.941114	1.03715	0.753978	1.04573	0.779944		1.09031	1.02514	0.76293	1.01465	1.08241	1.02795	0.996503	0.918568	1.04089	1.00598	0.989168	0.904836	1.00271	1.0176		1.05705	0.929805	0.807025	0.994789
													94.75	0.837969	0.961571	0.973808	1.02597	0.918658	0.839869	0.83636	0.833421	0.902319	0.968453	0.957187	0.9422	1.03521	0.753259	1.04617	0.781644		1.09137	1.02208	0.767249	1.01511	1.08401	1.0309	0.998269	0.922619	1.04367	1.00499	0.991493	0.911356	1.00583	1.01944		1.05824	0.933406	0.805585	0.99486
													95	0.839318	0.95227	0.979258	1.02308	0.91257	0.837587	0.83221	0.834032	0.897955	0.967602	0.953904	0.94146	1.0392	0.74909	1.03926	0.778871		1.09043	1.02872	0.760993	1.01882	1.08355	1.0318	0.99845	0.924969	1.04358	1.00767	0.986725	0.909255	1.00747	1.0178		1.05939	0.931955	0.804081	0.996725
													95.25	0.835532	0.958269	0.971619	1.0223	0.912964	0.835533	0.836002	0.837524	0.899623	0.968129	0.953255	0.939091	1.03705	0.750954	1.04412	0.779179		1.09447	1.02399	0.758224	1.02125	1.08314	1.02787	1.00622	0.924142	1.0477	1.00361	0.985726	0.905659	1.00925	1.01415		1.0544	0.930545	0.803815	0.992396
													95.5	0.835656	0.956362	0.975022	1.02468	0.916501	0.836958	0.832935	0.832199	0.901572	0.968286	0.95141	0.941257	1.03538	0.750728	1.04245	0.777505		1.09197	1.02554	0.762184	1.01826	1.08158	1.02601	1.00297	0.922397	1.0393	1.00296	0.985226	0.908544	1.00295	1.01585		1.05593	0.931783	0.803429	0.992286
													95.75	0.83492	0.95973	0.979598	1.02507	0.919838	0.836013	0.834975	0.836427	0.902084	0.968721	0.953152	0.941642	1.03653	0.753734	1.04406	0.77596		1.08597	1.02259	0.761054	1.01409	1.07825	1.02699	0.99682	0.915859	1.0385	1.00399	0.980994	0.903799	1.00116	1.01441		1.05567	0.92788	0.803133	0.994134
													96	0.83183	0.956686	0.973415	1.02327	0.911969	0.832865	0.831023	0.833051	0.899855	0.965927	0.951846	0.939644	1.03628	0.747809	1.04746	0.773135		1.09278	1.02381	0.762184	1.01572	1.07895	1.031	1.00156	0.918781	1.04212	1.00344	0.99176	0.905257	1.00477	1.01726		1.05157	0.927297	0.805996	0.988495
													96.25	0.832377	0.954495	0.973364	1.02258	0.917405	0.831515	0.833692	0.83379	0.897384	0.966197	0.955262	0.940191	1.03652	0.753469	1.04556	0.776013		1.09224	1.02262	0.760068	1.01663	1.08167	1.02898	1.00276	0.9192	1.04503	1.00165	0.982823	0.902452	1.00806	1.01151		1.04989	0.926136	0.806102	0.98924
													96.5	0.835605	0.958271	0.9721	1.02396	0.912435	0.832539	0.834334	0.831176	0.898896	0.963811	0.955296	0.940768	1.04163	0.751743	1.04925	0.774324		1.08697	1.02388	0.760432	1.01393	1.08085	1.02805	0.998734	0.916683	1.04115	1.00153	0.986146	0.903414	1.0036	1.01444		1.04936	0.926001	0.805436	0.992632
													96.75	0.837166	0.949945	0.976123	1.01994	0.913301	0.828514	0.831133	0.830951	0.896269	0.961909	0.950103	0.935471	1.03622	0.75181	1.04628	0.77041		1.08831	1.01919	0.755439	1.01768	1.07971	1.0276	0.998358	0.920622	1.04143	1.00171	0.980921	0.9036	1.00405	1.00387		1.04803	0.925032	0.802462	0.988605
													97	0.83338	0.952373	0.971328	1.02456	0.910829	0.827539	0.831286	0.836999	0.897978	0.963835	0.952684	0.947402	1.03751	0.75239	1.044	0.773411		1.08293	1.02119	0.757052	1.0166	1.08127	1.02949	0.994085	0.916451	1.04323	1.00283	0.983662	0.903992	1.00122	1.00308		1.04804	0.926003	0.802241	0.988124
													97.25	0.830827	0.950666	0.973975	1.01862	0.910535	0.827737	0.834128	0.831317	0.895111	0.96363	0.946424	0.938697	1.03347	0.750321	1.04022	0.771828		1.08643	1.01986	0.75899	1.01209	1.07839	1.03182	0.996322	0.917502	1.04374	1.00338	0.981603	0.903925	1.00478	1.00704		1.04919	0.927655	0.800439	0.988611
													97.5	0.831331	0.950971	0.976861	1.02002	0.909628	0.828846	0.832369	0.831651	0.896818	0.965088	0.945096	0.943367	1.03595	0.753172	1.04129	0.766987		1.09	1.02399	0.760597	1.01848	1.08154	1.0291	1.00274	0.911569	1.03471	1.00152	0.988024	0.907597	0.999826	1.00799		1.04943	0.927101	0.800752	0.988384
													97.75	0.833278	0.951957	0.972016	1.01704	0.91739	0.827241	0.831	0.835684	0.895974	0.959024	0.951567	0.939366	1.0362	0.749559	1.04516	0.769969		1.08532	1.02408	0.756845	1.01816	1.07578	1.02798	0.998552	0.917446	1.04075	1.00196	0.981447	0.901939	0.998294	1.00778		1.04313	0.925622	0.804071	0.985744
													98	0.82708	0.948423	0.968138	1.01682	0.912393	0.826509	0.827849	0.828103	0.896012	0.960613	0.944902	0.937136	1.03067	0.75164	1.04204	0.770144		1.08386	1.01816	0.756691	1.01187	1.07473	1.02573	0.994549	0.916896	1.037	0.999842	0.983198	0.900936	1.00181	1.00255		1.04265	0.92094	0.803599	0.984984
													98.25	0.83182	0.948497	0.973308	1.0162	0.913338	0.822682	0.831638	0.833413	0.894326	0.962159	0.946393	0.937126	1.03649	0.748566	1.03831	0.764499		1.08834	1.01661	0.753982	1.01692	1.07827	1.02495	1.00175	0.917622	1.04256	1.00261	0.98425	0.905771	1.00063	1.01117		1.04401	0.920127	0.800831	0.982758
													98.5	0.830555	0.946368	0.970392	1.01527	0.916529	0.827291	0.830379	0.8333	0.897231	0.960959	0.949699	0.93247	1.03215	0.749938	1.04354	0.765973		1.08733	1.021	0.756028	1.01234	1.06984	1.02341	0.999113	0.914379	1.03815	1.0019	0.978028	0.900183	1.0016	1.00269		1.04485	0.924195	0.798955	0.983067
													98.75	0.825055	0.948279	0.975667	1.00811	0.911399	0.824602	0.829485	0.830559	0.889697	0.960031	0.944033	0.935442	1.02942	0.753296	1.04048	0.759639		1.0875	1.01783	0.752758	1.00813	1.0696	1.02528	0.993331	0.913387	1.03743	0.999983	0.981579	0.89767	0.998949	1.0022		1.04315	0.919757	0.801784	0.985143
													99	0.827538	0.945827	0.973187	1.01189	0.912534	0.82396	0.827184	0.832218	0.888745	0.957115	0.943268	0.937168	1.0323	0.748737	1.0428	0.759454		1.0872	1.02092	0.755776	1.01574	1.07781	1.02714	0.996417	0.914625	1.0401	1.00344	0.984926	0.902902	1.00265	1.00727		1.0424	0.922573	0.805608	0.985727
													99.25	0.828102	0.943135	0.97542	1.01078	0.906206	0.820507	0.830137	0.831349	0.887252	0.954346	0.943206	0.934607	1.03485	0.750226	1.0393	0.762579		1.08667	1.01688	0.749484	1.01369	1.0744	1.02365	0.996646	0.914788	1.0411	1.00223	0.981341	0.898471	1.00134	1.00212		1.03595	0.917789	0.799718	0.981719
													99.5	0.822863	0.944863	0.970656	1.0115	0.911919	0.822422	0.828386	0.831412	0.888952	0.958968	0.946304	0.935854	1.03378	0.749082	1.04227	0.757825		1.08554	1.02005	0.752098	1.01256	1.07079	1.02639	0.998274	0.917032	1.04241	1.00362	0.973759	0.897234	0.999904	0.997286		1.04367	0.923117	0.802276	0.98354
													99.75	0.825216	0.943973	0.970888	1.00788	0.911264	0.81723	0.826998	0.832072	0.894347	0.960089	0.943257	0.937384	1.03227	0.754457	1.04621	0.754822		1.08489	1.01993	0.750761	1.00879	1.0719	1.02473	0.99747	0.914382	1.04252	1.00235	0.980746	0.898095	1.0012	1.00214		1.04168	0.920147	0.800597	0.982963
													100	0.828969	0.941038	0.974793	1.01016	0.909223	0.818249	0.828557	0.829991	0.890038	0.956918	0.94042	0.93463	1.03573	0.748365	1.04214	0.763621		1.08509	1.01977	0.752189	1.00941	1.06902	1.02166	0.988979	0.911198	1.03632	1.00206	0.978372	0.899647	0.998613	0.996149		1.03947	0.921652	0.803591	0.979375
													100.25	0.825722	0.943195	0.971678	1.01182	0.913305	0.817106	0.828017	0.834221	0.892622	0.960115	0.941315	0.934065	1.03527	0.750745	1.04298	0.759974		1.07928	1.01595	0.751222	1.01104	1.06887	1.0216	0.991498	0.911426	1.03591	0.999977	0.981754	0.894968	0.99512	0.993268		1.03523	0.920006	0.803281	0.978878
													100.5	0.824902	0.939397	0.969774	1.00567	0.909962	0.815441	0.826093	0.830525	0.888217	0.960682	0.940264	0.930778	1.03286	0.749864	1.03717	0.752374		1.08483	1.01897	0.754732	1.01367	1.06722	1.0205	0.993687	0.910485	1.03436	1.00096	0.978964	0.895528	0.996705	0.996985		1.0356	0.918666	0.801	0.981638
													100.75	0.822589	0.940193	0.971175	1.00684	0.914407	0.819327	0.830554	0.824854	0.888512	0.959068	0.94052	0.935655	1.0347	0.74925	1.03821	0.75887		1.08671	1.02021	0.755837	1.01826	1.07449	1.02645	0.990472	0.912224	1.03932	1.00452	0.978179	0.899193	0.997052	1.00099		1.03633	0.921095	0.801943	0.981088
													101	0.822505	0.940804	0.969595	1.00411	0.908894	0.813427	0.827911	0.826897	0.888605	0.958158	0.937145	0.935924	1.02917	0.749345	1.03484	0.756389		1.08015	1.01936	0.747905	1.01201	1.06804	1.02569	0.993564	0.910012	1.03815	1.00031	0.980525	0.895694	0.997348	0.999472		1.03934	0.919033	0.799284	0.978591
													101.25	0.820315	0.937009	0.97086	1.00554	0.910371	0.812895	0.823715	0.827777	0.889788	0.956174	0.934978	0.933563	1.03108	0.750818	1.03914	0.755383		1.08257	1.01727	0.74753	1.00943	1.06533	1.01835	0.994927	0.910782	1.03734	0.998289	0.974338	0.890579	0.995815	0.993769		1.03462	0.918278	0.800504	0.978366
													101.5	0.819945	0.937023	0.980088	1.00589	0.910382	0.818024	0.828625	0.829537	0.891015	0.960495	0.940755	0.935207	1.03117	0.752316	1.04369	0.75629		1.07774	1.01537	0.745482	1.00778	1.06765	1.01839	0.990893	0.90934	1.03826	0.997576	0.976565	0.893946	0.995026	0.990167		1.03207	0.916668	0.802035	0.976591
													101.75	0.82258	0.943138	0.972985	1.00556	0.911621	0.810333	0.829589	0.827596	0.88732	0.954851	0.939033	0.938366	1.03598	0.751852	1.04065	0.752276		1.07842	1.01437	0.750886	1.01093	1.06854	1.01886	0.990447	0.908588	1.03568	1.00212	0.976508	0.893458	0.996391	0.99248		1.03504	0.918625	0.79998	0.977765
													102	0.820472	0.934509	0.971508	1.00158	0.907945	0.811135	0.827966	0.827472	0.889146	0.957292	0.936106	0.934248	1.03279	0.748473	1.03804	0.755705		1.07816	1.01476	0.747077	1.01255	1.06914	1.0226	0.991766	0.913776	1.03806	1.0002	0.976407	0.897269	0.99816	0.986385		1.03569	0.918735	0.800386	0.977376
													102.25	0.82078	0.933958	0.977156	1.00306	0.908474	0.809929	0.828901	0.831525	0.885195	0.953237	0.935641	0.931647	1.03471	0.749831	1.03682	0.750196		1.08034	1.01843	0.744451	1.00782	1.06547	1.02289	0.993821	0.909681	1.03468	0.999685	0.972552	0.892492	0.99685	0.986613		1.03498	0.917389	0.79643	0.972848
													102.5	0.819766	0.93679	0.97288	1.00464	0.907681	0.808115	0.825154	0.83085	0.882595	0.950978	0.936405	0.93326	1.03371	0.747507	1.03867	0.752255		1.07707	1.01797	0.746315	1.01456	1.06597	1.02276	0.993083	0.906567	1.03518	0.997511	0.978577	0.893658	0.992758	0.986459		1.03252	0.918892	0.802692	0.975144
													102.75	0.823139	0.936337	0.974985	1.00794	0.911966	0.80965	0.827028	0.827613	0.890146	0.957165	0.938924	0.9364	1.03671	0.752456	1.04393	0.753333		1.08217	1.01333	0.742087	1.0118	1.06379	1.02306	0.992577	0.910518	1.03474	1.00057	0.976282	0.894299	0.993372	0.985582		1.03083	0.912891	0.795365	0.972249
													103	0.820877	0.933755	0.973418	1.00286	0.910125	0.809937	0.825237	0.823255	0.884265	0.953721	0.937738	0.930965	1.03333	0.748876	1.04624	0.749248		1.07823	1.01178	0.748979	1.01265	1.06133	1.0183	0.988187	0.906533	1.03555	1.00095	0.974853	0.895219	0.992382	0.984859		1.02801	0.913685	0.79702	0.973194
													103.25	0.82279	0.936326	0.970412	1.00017	0.904656	0.805731	0.826702	0.828564	0.884519	0.956427	0.937969	0.932059	1.03209	0.749955	1.04237	0.752878		1.08495	1.01592	0.744172	1.01345	1.06638	1.02015	0.993699	0.912281	1.03728	1.00011	0.980949	0.894425	0.997504	0.990561		1.02822	0.914162	0.798412	0.975386
													103.5	0.818451	0.937281	0.976672	0.999844	0.906538	0.805788	0.823448	0.83499	0.885496	0.95634	0.934928	0.930694	1.03839	0.753427	1.04172	0.749677		1.07759	1.01328	0.743875	1.00936	1.06274	1.01886	0.991619	0.908371	1.03592	0.998841	0.973335	0.891258	0.995296	0.986705		1.03244	0.916506	0.795276	0.970238
													103.75	0.8227	0.935016	0.973879	0.998731	0.902283	0.804276	0.823614	0.828439	0.883065	0.954713	0.934126	0.931182	1.03689	0.745897	1.03938	0.749904		1.07979	1.01864	0.74571	1.01085	1.0635	1.01705	0.994564	0.905731	1.03222	1.00043	0.975318	0.890803	0.995167	0.984101		1.02744	0.911065	0.795488	0.970414
													104	0.820586	0.932949	0.978621	0.995492	0.910367	0.79954	0.822928	0.826168	0.883827	0.957038	0.92919	0.930482	1.03033	0.750791	1.04153	0.750772		1.0821	1.01231	0.743012	1.01095	1.06264	1.01968	0.995359	0.910872	1.03473	1.00139	0.975684	0.892447	0.995206	0.985791		1.02893	0.914189	0.799617	0.973928
													104.25	0.819776	0.936899	0.972677	0.997595	0.903939	0.799363	0.824831	0.828224	0.883415	0.952879	0.933591	0.930797	1.03564	0.749805	1.03988	0.747612		1.08382	1.01411	0.747154	1.01231	1.06303	1.01931	0.99178	0.903518	1.03047	1.00055	0.972234	0.890128	0.99045	0.98553		1.02827	0.912609	0.79683	0.971504
													104.5	0.817133	0.934231	0.97222	0.996326	0.90653	0.800437	0.822542	0.828384	0.88218	0.953737	0.931455	0.931751	1.03415	0.748599	1.03654	0.748742		1.08012	1.01697	0.744899	1.00914	1.06456	1.02239	0.997923	0.904903	1.03358	0.999744	0.97545	0.893144	0.992383	0.98211		1.03524	0.920306	0.795551	0.979014
													104.75	0.81877	0.936094	0.971287	0.99559	0.902929	0.799286	0.821351	0.828888	0.881925	0.950477	0.930752	0.929819	1.03068	0.748805	1.03815	0.746864		1.08051	1.01704	0.741166	1.01096	1.06167	1.02267	0.991216	0.907591	1.03862	0.998797	0.971307	0.888687	0.995545	0.978013		1.02726	0.915544	0.799725	0.970083
													105	0.819408	0.93378	0.974094	0.993206	0.899391	0.800587	0.823783	0.828461	0.880133	0.948371	0.92971	0.927385	1.03137	0.746314	1.03594	0.747645		1.08409	1.01663	0.744748	1.01412	1.06758	1.01966	0.996356	0.903478	1.03391	0.998803	0.972695	0.890938	0.992973	0.978194		1.02538	0.913103	0.795392	0.971807
													105.25	0.816177	0.933581	0.968773	0.992607	0.902332	0.795611	0.822719	0.824197	0.884022	0.950955	0.931203	0.929407	1.03488	0.750582	1.03728	0.743526		1.08034	1.02232	0.7405	1.0117	1.06404	1.01623	0.99235	0.908857	1.03794	0.999594	0.976322	0.888377	0.996722	0.985655		1.02635	0.914012	0.796721	0.971569
													105.5	0.815377	0.934552	0.972847	0.998226	0.907217	0.797771	0.824729	0.823202	0.884384	0.952252	0.932945	0.931882	1.03155	0.750866	1.03857	0.743525		1.07983	1.01417	0.743186	1.00899	1.06344	1.01807	0.992497	0.905071	1.03539	0.997492	0.971238	0.88976	0.994727	0.980029		1.02658	0.915916	0.795491	0.973277
													105.75	0.814838	0.930438	0.976005	0.991529	0.904074	0.798205	0.822144	0.825109	0.880139	0.951805	0.929183	0.928179	1.03477	0.746148	1.03618	0.73956		1.0805	1.01714	0.743061	1.00611	1.06237	1.02098	0.990506	0.906298	1.03568	1.0027	0.969677	0.888309	0.997587	0.975629		1.02204	0.910423	0.796895	0.966358
													106	0.813475	0.933615	0.968644	0.989487	0.902037	0.793999	0.82009	0.829085	0.88092	0.948174	0.929431	0.93391	1.0349	0.754186	1.03547	0.740102		1.0742	1.014	0.742867	1.01216	1.06072	1.01686	0.992815	0.903558	1.03225	0.999587	0.97209	0.888382	0.99383	0.980317		1.0252	0.913877	0.795404	0.968596
													106.25	0.813297	0.92583	0.96865	0.990618	0.898227	0.79026	0.822089	0.827386	0.874312	0.948415	0.929101	0.927627	1.02894	0.748309	1.03618	0.738596		1.0823	1.01401	0.742049	1.01264	1.0637	1.02123	0.991376	0.903496	1.036	1.00006	0.972698	0.891754	0.991021	0.984626		1.02357	0.909908	0.79463	0.969625
													106.5	0.811402	0.927131	0.974776	0.989342	0.901963	0.79023	0.821036	0.827792	0.88204	0.950216	0.924735	0.930537	1.03065	0.748136	1.03603	0.743917		1.07695	1.01854	0.745733	1.0104	1.06211	1.01848	0.987012	0.90651	1.03778	1.00167	0.968872	0.891043	0.994106	0.977864		1.01977	0.90906	0.798163	0.965423
													106.75	0.812913	0.931123	0.972202	0.99035	0.904578	0.793232	0.821836	0.828398	0.878296	0.947789	0.929869	0.930193	1.03323	0.747612	1.04003	0.741059		1.07987	1.01722	0.742093	1.00798	1.05999	1.01453	0.987496	0.904559	1.03242	0.997154	0.975562	0.886758	0.991308	0.9779		1.02089	0.910593	0.792077	0.965345
													107	0.813819	0.92687	0.974468	0.987752	0.901334	0.791624	0.822967	0.830318	0.878092	0.951139	0.925519	0.931855	1.03319	0.751002	1.03841	0.742322		1.0787	1.01334	0.736837	1.01082	1.05779	1.01872	0.990175	0.905186	1.03626	0.998694	0.969819	0.888214	0.991581	0.977379		1.02256	0.909309	0.796352	0.96588
													107.25	0.810289	0.931573	0.970506	0.989497	0.900318	0.788254	0.822007	0.825133	0.878289	0.949489	0.927176	0.927017	1.02852	0.747161	1.03842	0.743127		1.07667	1.01901	0.737983	1.00864	1.05677	1.0144	0.986925	0.901536	1.0319	0.998265	0.969122	0.886829	0.989961	0.974426		1.01836	0.909616	0.793833	0.962521
													107.5	0.813453	0.930506	0.976447	0.989089	0.90064	0.788491	0.820067	0.829167	0.878344	0.950366	0.928853	0.928672	1.03282	0.749898	1.03908	0.738618		1.08196	1.01868	0.737608	1.01203	1.06109	1.02	0.993924	0.904325	1.03356	0.997115	0.969326	0.889788	0.991464	0.973121		1.02306	0.913323	0.798443	0.968839
													107.75	0.810874	0.924352	0.971791	0.985169	0.907241	0.786256	0.8221	0.827599	0.875293	0.944815	0.925404	0.932234	1.03219	0.747377	1.03474	0.741798		1.07659	1.01419	0.739613	1.01102	1.057	1.01669	0.988864	0.904448	1.03209	0.997714	0.970211	0.885284	0.994001	0.976371		1.01939	0.910245	0.796031	0.966273
													108	0.806647	0.930762	0.971783	0.988838	0.899683	0.784537	0.82127	0.825293	0.877992	0.945237	0.926574	0.927717	1.02772	0.747005	1.03524	0.736973		1.07875	1.01373	0.737336	1.01375	1.0594	1.01816	0.991817	0.905083	1.03558	0.998179	0.969512	0.887591	0.993727	0.967298		1.01916	0.910569	0.793367	0.966595
													108.25	0.809771	0.923355	0.970169	0.986068	0.901848	0.782743	0.819838	0.825556	0.875471	0.943137	0.923954	0.930179	1.03097	0.747976	1.03674	0.734124		1.07242	1.0137	0.738037	1.01111	1.06021	1.01559	0.987866	0.904023	1.03532	0.997438	0.965302	0.887524	0.992772	0.969461		1.01335	0.906455	0.794886	0.957988
													108.5	0.81146	0.925651	0.975046	0.983967	0.900979	0.786523	0.823549	0.82987	0.878807	0.949771	0.924398	0.932759	1.03462	0.747846	1.04086	0.736499		1.07894	1.01505	0.728939	1.00415	1.05737	1.01311	0.985491	0.900396	1.02959	0.99776	0.966841	0.886736	0.990057	0.969458		1.01399	0.90527	0.794323	0.959497
													108.75	0.805645	0.921183	0.970811	0.984043	0.901133	0.782959	0.819935	0.824514	0.872857	0.942078	0.923569	0.9259	1.03036	0.747692	1.03659	0.730624		1.0783	1.01798	0.738013	1.00848	1.05903	1.01559	0.987052	0.901638	1.03611	0.997434	0.964664	0.884738	0.99091	0.969294		1.01453	0.908688	0.792048	0.962183
													109	0.811355	0.924796	0.973715	0.985712	0.898796	0.778786	0.820256	0.827652	0.871814	0.948177	0.923607	0.927099	1.0316	0.750937	1.03387	0.734096		1.07301	1.0168	0.742498	1.00758	1.0578	1.01553	0.988324	0.900656	1.02943	0.997043	0.96815	0.885517	0.988882	0.971966		1.01075	0.9059	0.789864	0.959104
													109.25	0.80842	0.920404	0.971206	0.984592	0.899274	0.777994	0.820203	0.831358	0.874795	0.945844	0.926806	0.929606	1.03151	0.749241	1.03777	0.734461		1.07917	1.01954	0.740314	1.0092	1.05677	1.01714	0.990436	0.903897	1.03628	1.00184	0.971092	0.884379	0.991712	0.974401		1.01428	0.907604	0.797324	0.962429
													109.5	0.808747	0.920303	0.969042	0.983773	0.899782	0.782769	0.821008	0.822121	0.873507	0.947503	0.925421	0.9264	1.03886	0.74998	1.0407	0.733392		1.07308	1.01816	0.741487	1.00442	1.0562	1.0152	0.986368	0.902456	1.03354	0.997712	0.967332	0.884007	0.988696	0.971904		1.00942	0.906483	0.793689	0.958784
													109.75	0.807463	0.924241	0.981067	0.985601	0.903571	0.782592	0.824349	0.830345	0.878843	0.949294	0.926597	0.928863	1.03274	0.754535	1.04105	0.733268		1.07498	1.01024	0.740607	1.00688	1.05096	1.01038	0.985276	0.902804	1.035	0.996134	0.9696	0.883252	0.991716	0.968674		1.01156	0.904458	0.788942	0.957861
													110	0.806294	0.91744	0.973387	0.980394	0.896935	0.776565	0.820697	0.824532	0.874183	0.944894	0.921375	0.929416	1.03089	0.749656	1.03512	0.728785		1.07499	1.01553	0.736255	1.00917	1.05573	1.01065	0.986987	0.900206	1.03421	0.996588	0.964746	0.883085	0.98852	0.965762		1.01385	0.907275	0.796671	0.960639
													110.25	0.807311	0.924152	0.970983	0.980375	0.902629	0.774609	0.821244	0.828789	0.875247	0.947642	0.923184	0.92733	1.03145	0.75042	1.03431	0.730953		1.07508	1.01601	0.733454	1.00632	1.05765	1.01704	0.982998	0.901619	1.03259	0.996181	0.966611	0.882785	0.988857	0.966861		1.01028	0.903497	0.795079	0.957887
													110.5	0.805731	0.919076	0.977024	0.981145	0.900263	0.775271	0.820614	0.824636	0.871064	0.944955	0.921437	0.924166	1.03056	0.751632	1.03597	0.734429		1.07755	1.01892	0.736568	1.01192	1.05585	1.01679	0.988902	0.903129	1.03595	0.999141	0.965562	0.887191	0.988891	0.96077		1.00886	0.904226	0.789505	0.960827
													110.75	0.802576	0.918477	0.969131	0.980332	0.901998	0.774257	0.818766	0.821044	0.870603	0.942724	0.921196	0.923557	1.03372	0.748097	1.033	0.728143		1.07681	1.01807	0.740141	1.01	1.06045	1.0135	0.989212	0.901727	1.033	1.00051	0.969039	0.882685	0.990885	0.96924		1.00944	0.905765	0.789878	0.957112
													111	0.804046	0.923805	0.980248	0.978548	0.899688	0.779122	0.823161	0.829926	0.873924	0.947821	0.920638	0.929335	1.03261	0.752678	1.03573	0.731154		1.07532	1.01221	0.73635	1.00875	1.05454	1.01417	0.98436	0.901314	1.0265	1.00195	0.967241	0.881825	0.988598	0.966245		1.01196	0.90593	0.793318	0.957619
													111.25	0.801724	0.918375	0.970749	0.979661	0.899664	0.771374	0.819821	0.826768	0.871866	0.942453	0.918728	0.926536	1.03397	0.749372	1.0349	0.731004		1.07926	1.01596	0.737748	1.01287	1.06537	1.02223	0.987568	0.901961	1.03234	0.996016	0.970636	0.88895	0.988237	0.962226		1.00894	0.904129	0.791465	0.957074
													111.5	0.802907	0.920331	0.974255	0.974915	0.899674	0.773272	0.819291	0.82852	0.871362	0.942818	0.922503	0.923575	1.03225	0.74974	1.03599	0.725857		1.07249	1.01616	0.740307	1.00642	1.05285	1.01508	0.985728	0.899373	1.02967	0.99555	0.967402	0.880873	0.987083	0.957853		1.00544	0.904309	0.78928	0.956695
													111.75	0.804846	0.91437	0.971291	0.974565	0.896599	0.774603	0.818622	0.826186	0.871783	0.942552	0.917989	0.92521	1.03293	0.750758	1.037	0.726811		1.07486	1.01808	0.737308	1.00938	1.05912	1.01591	0.98742	0.902722	1.03366	0.99943	0.969383	0.88416	0.989481	0.96355		1.00731	0.903722	0.789455	0.957107
													112	0.802765	0.914133	0.969519	0.973849	0.899163	0.770929	0.815882	0.827791	0.87109	0.938555	0.91772	0.9255	1.03267	0.749309	1.03271	0.726647		1.07486	1.01735	0.735461	1.00974	1.06146	1.01456	0.988007	0.901702	1.03227	0.99553	0.96607	0.883991	0.988963	0.959583		1.00535	0.903248	0.796959	0.957622
													112.25	0.803471	0.918985	0.974434	0.975637	0.90101	0.770213	0.822193	0.829307	0.871151	0.941094	0.918442	0.925719	1.03564	0.74962	1.03764	0.724975		1.07199	1.01919	0.73504	1.00595	1.05275	1.01065	0.989296	0.899466	1.03102	0.996698	0.962755	0.880878	0.986017	0.963248		1.00675	0.901876	0.793824	0.951376
													112.5	0.801016	0.916218	0.974858	0.977751	0.899476	0.771727	0.818415	0.823262	0.874361	0.943431	0.921572	0.927401	1.02761	0.749247	1.03532	0.728915		1.07561	1.01204	0.728158	1.00728	1.05448	1.01116	0.984739	0.899575	1.03426	0.996857	0.967405	0.883768	0.990015	0.958083		1.00157	0.901095	0.790037	0.949953
													112.75	0.80146	0.913635	0.973736	0.975948	0.900478	0.767148	0.818184	0.828966	0.872352	0.941613	0.917917	0.927524	1.03355	0.74788	1.03511	0.726958		1.0772	1.01821	0.733583	1.00762	1.05546	1.01382	0.985561	0.901381	1.02846	0.994464	0.963081	0.882925	0.986678	0.959158		1.00577	0.901499	0.792692	0.953593
													113	0.800032	0.916725	0.978786	0.977037	0.896482	0.768492	0.815572	0.826979	0.872588	0.941676	0.91852	0.927547	1.02924	0.749443	1.03391	0.723824		1.07468	1.01721	0.732962	1.00444	1.05309	1.01004	0.991912	0.901285	1.03289	1.00024	0.964932	0.878348	0.990657	0.962176		1.00451	0.903219	0.790558	0.956386
													113.25	0.803104	0.914273	0.974711	0.973237	0.899666	0.769013	0.818228	0.824769	0.871329	0.942755	0.917804	0.92483	1.03404	0.750037	1.03469	0.723835		1.0718	1.01428	0.735937	1.0101	1.05443	1.01581	0.985989	0.900311	1.03241	0.996203	0.963922	0.882909	0.988404	0.95758		1.00002	0.90137	0.792309	0.94894
													113.5	0.796303	0.915267	0.964734	0.973426	0.894575	0.765797	0.81585	0.826444	0.868437	0.939342	0.918923	0.923523	1.03298	0.745747	1.03362	0.726577		1.07557	1.0119	0.734652	1.00699	1.05215	1.0086	0.98876	0.901148	1.03544	0.997185	0.955651	0.880498	0.988747	0.955953		1.00299	0.901121	0.791383	0.950307
													113.75	0.799619	0.913505	0.96933	0.975545	0.895956	0.766297	0.81772	0.831543	0.870291	0.942231	0.920528	0.928221	1.02846	0.746854	1.03631	0.719957		1.0754	1.01434	0.734639	1.00819	1.0536	1.01234	0.985209	0.902758	1.03028	0.998253	0.960962	0.879546	0.991772	0.958314		1.00159	0.901716	0.790468	0.953005
													114	0.801954	0.912497	0.967135	0.977555	0.89796	0.760183	0.819501	0.830932	0.865517	0.938333	0.92265	0.926306	1.029	0.748343	1.04008	0.725237		1.0744	1.01745	0.733119	1.00669	1.05391	1.01433	0.986241	0.904365	1.03306	0.997196	0.964871	0.878464	0.988712	0.961852		0.997945	0.904734	0.792554	0.954204
													114.25	0.800656	0.913327	0.96507	0.969592	0.897655	0.763082	0.817704	0.820709	0.867865	0.938148	0.917891	0.919157	1.02989	0.749454	1.03468	0.721		1.07559	1.01363	0.732347	1.00404	1.04994	1.01315	0.9857	0.900631	1.0323	0.997179	0.962684	0.878237	0.988315	0.955638		1.0007	0.902605	0.789348	0.952568
													114.5	0.80333	0.913893	0.975812	0.970131	0.904454	0.765165	0.822509	0.826005	0.872545	0.941441	0.917087	0.92627	1.03554	0.751356	1.03493	0.724713		1.07202	1.01299	0.732147	1.00744	1.05146	1.00889	0.986721	0.896588	1.02767	0.993397	0.960886	0.880744	0.986481	0.95794		1.00296	0.901524	0.789469	0.94892
													114.75	0.801869	0.907881	0.970626	0.968093	0.901006	0.760577	0.818847	0.825005	0.866548	0.941003	0.91474	0.926095	1.03331	0.748081	1.03754	0.72011		1.07404	1.0127	0.730525	1.00571	1.05395	1.01024	0.984379	0.899221	1.03076	0.994734	0.961649	0.878615	0.985496	0.959873		0.996564	0.898318	0.790931	0.949857
													115	0.798954	0.911572	0.976483	0.972007	0.899677	0.764686	0.82011	0.82631	0.8721	0.944657	0.915745	0.929259	1.03258	0.748666	1.03554	0.722565		1.07041	1.01439	0.733017	1.00181	1.04796	1.00996	0.984908	0.902845	1.0321	0.993071	0.962694	0.87363	0.987086	0.952813		0.9986	0.901362	0.790013	0.95152
													115.25	0.799609	0.911217	0.976309	0.970596	0.896893	0.763057	0.81697	0.827451	0.867808	0.941295	0.919022	0.925233	1.03106	0.751107	1.03263	0.720805		1.07317	1.01386	0.731394	1.00754	1.0568	1.01513	0.988313	0.89879	1.03236	1.00047	0.961023	0.882043	0.990555	0.96012		0.999679	0.902234	0.785778	0.952406
													115.5	0.797172	0.909981	0.972372	0.96843	0.893125	0.761245	0.813569	0.827913	0.866821	0.940753	0.916724	0.924292	1.03283	0.748798	1.03007	0.717569		1.07761	1.02027	0.731485	1.01125	1.05348	1.00881	0.984171	0.899583	1.03164	0.995861	0.966606	0.876664	0.989991	0.959376		1.00072	0.901982	0.791115	0.949986
													115.75	0.801095	0.920393	0.973694	0.971056	0.900131	0.760799	0.818707	0.823809	0.865654	0.942201	0.917753	0.92308	1.03139	0.749084	1.03732	0.72004		1.07344	1.01059	0.731857	1.00799	1.05331	1.00966	0.988981	0.89782	1.0314	0.996803	0.958363	0.878797	0.986816	0.953785		0.99589	0.902438	0.788677	0.945372
													116	0.801665	0.908382	0.968626	0.961925	0.894151	0.760677	0.818414	0.825867	0.865755	0.940501	0.912317	0.923637	1.02981	0.748457	1.03459	0.720936		1.07312	1.01659	0.737346	1.00871	1.05465	1.01872	0.984489	0.899114	1.02804	0.995275	0.961007	0.87812	0.984102	0.957827		1.00099	0.902351	0.788479	0.949384
													116.25	0.795729	0.909857	0.973298	0.96847	0.89694	0.757657	0.816874	0.82575	0.870309	0.939823	0.915324	0.924881	1.03047	0.74663	1.03367	0.717887		1.07639	1.01743	0.730519	1.00989	1.0524	1.01081	0.986791	0.897476	1.0314	0.995536	0.962778	0.877826	0.988269	0.953115		0.992999	0.901116	0.784779	0.948015
													116.5	0.794426	0.90641	0.967194	0.964885	0.893865	0.757194	0.815354	0.824914	0.865842	0.935723	0.912527	0.924185	1.02826	0.746972	1.03131	0.714822		1.07241	1.01729	0.730308	1.00665	1.05463	1.01767	0.98111	0.895857	1.03153	0.994967	0.963422	0.877566	0.983464	0.955016		0.998923	0.900912	0.791644	0.950261
													116.75	0.801739	0.910007	0.972777	0.96467	0.898192	0.756754	0.815741	0.826585	0.866897	0.939093	0.918132	0.923474	1.03296	0.748561	1.03288	0.717275		1.07429	1.01301	0.729251	1.00803	1.05459	1.01152	0.981728	0.89734	1.02927	0.999246	0.959386	0.877523	0.987216	0.949374		0.993437	0.899404	0.788622	0.946758
													117	0.795536	0.905281	0.965195	0.964722	0.894534	0.752988	0.816677	0.82555	0.86774	0.939402	0.913075	0.925528	1.03012	0.749327	1.0331	0.718217		1.07237	1.0128	0.728893	1.00532	1.04943	1.0095	0.982121	0.897371	1.02962	0.997106	0.961248	0.876087	0.98794	0.947596		0.994776	0.89841	0.787505	0.946334
													117.25	0.794167	0.908335	0.971594	0.964521	0.889999	0.755858	0.81639	0.824758	0.869854	0.939564	0.914366	0.927371	1.02965	0.750612	1.03444	0.719348		1.06804	1.0105	0.725323	1.00371	1.04827	1.00809	0.985064	0.893334	1.02331	0.992962	0.957542	0.872544	0.983618	0.946812		0.997502	0.899326	0.790781	0.948471
													117.5	0.796648	0.905806	0.968859	0.966407	0.894624	0.752884	0.816482	0.824342	0.866294	0.937689	0.913903	0.92158	1.0306	0.748589	1.03347	0.719764		1.07276	1.0083	0.727175	1.00801	1.05336	1.01046	0.984946	0.89813	1.03156	0.99606	0.958533	0.875784	0.985537	0.951701		0.992517	0.899422	0.790658	0.942163
													117.75	0.796751	0.906424	0.972961	0.968741	0.894221	0.752826	0.813908	0.822198	0.861985	0.937751	0.916053	0.926904	1.02784	0.749485	1.03405	0.71417		1.07407	1.01663	0.726479	1.01003	1.05233	1.01229	0.987592	0.89765	1.026	0.996733	0.95964	0.875346	0.983738	0.948242		0.992432	0.899395	0.788207	0.94305
													118	0.796126	0.900208	0.971014	0.963585	0.892025	0.749588	0.816596	0.827883	0.86747	0.937255	0.910259	0.922468	1.02962	0.74532	1.03156	0.71691		1.06809	1.01186	0.726048	1.00138	1.04642	1.00507	0.976315	0.896261	1.02913	0.989041	0.956813	0.871072	0.982879	0.950479		0.993556	0.900068	0.792833	0.945283
													118.25	0.79694	0.908601	0.96996	0.962882	0.89264	0.750936	0.817403	0.823299	0.864143	0.938836	0.914017	0.923961	1.02805	0.750713	1.03821	0.715341		1.07133	1.01208	0.729177	1.00892	1.05047	1.01188	0.981595	0.895794	1.02545	0.991716	0.962706	0.87357	0.980294	0.949828		0.992544	0.894025	0.785756	0.941908
													118.5	0.792048	0.906724	0.966173	0.968193	0.889735	0.746532	0.815287	0.821769	0.865176	0.936315	0.914173	0.926293	1.02767	0.747562	1.03468	0.713135		1.0732	1.01364	0.725644	1.01043	1.05321	1.0082	0.98968	0.897998	1.03156	0.999091	0.96226	0.874177	0.986915	0.95275		0.990078	0.89611	0.784223	0.940897
													118.75	0.79436	0.903448	0.970762	0.962659	0.895474	0.749604	0.817838	0.824182	0.865116	0.93869	0.912146	0.921401	1.02996	0.750366	1.03794	0.716672		1.07479	1.01446	0.726166	1.00834	1.04909	1.00851	0.981981	0.894766	1.02581	0.995321	0.961264	0.872771	0.983945	0.94764		0.990581	0.89753	0.786215	0.943134
													119	0.79255	0.904653	0.972054	0.962925	0.89219	0.744691	0.813008	0.828469	0.864702	0.935743	0.911802	0.923393	1.0239	0.751509	1.03636	0.7152		1.07225	1.01053	0.724263	1.00569	1.0497	1.0082	0.985165	0.894647	1.02776	0.994248	0.958235	0.875693	0.985738	0.950009		0.996208	0.899942	0.787447	0.947195
													119.25	0.795645	0.906451	0.971431	0.962926	0.892299	0.747934	0.815559	0.820284	0.866638	0.936742	0.912332	0.924852	1.0316	0.751498	1.03527	0.715806		1.07356	1.01292	0.726879	1.00658	1.04769	1.00532	0.984189	0.898172	1.02944	0.995374	0.956627	0.871124	0.983771	0.949187		0.988287	0.897374	0.789499	0.940431
													119.5	0.791781	0.904235	0.973275	0.959056	0.890613	0.746836	0.811538	0.824555	0.865905	0.939148	0.90984	0.923046	1.0274	0.748429	1.03514	0.709728		1.07621	1.01507	0.723655	1.00542	1.04872	1.00985	0.986493	0.898374	1.0318	0.994556	0.957325	0.872155	0.984817	0.947503		0.987219	0.898588	0.790981	0.941557
													119.75	0.791465	0.901674	0.965925	0.96288	0.892195	0.745383	0.814412	0.824711	0.862421	0.935919	0.911679	0.920632	1.02359	0.747694	1.03327	0.708434		1.07081	1.01206	0.726597	1.00143	1.04855	1.00829	0.984538	0.893264	1.02493	0.992678	0.958307	0.870312	0.980713	0.94963		0.987328	0.896065	0.786503	0.940018
													120	0.793832	0.900828	0.972649	0.95714	0.889986	0.738326	0.812352	0.823025	0.858289	0.931727	0.908985	0.922328	1.02733	0.748595	1.0307	0.708602		1.06813	1.0155	0.727484	1.00768	1.04953	1.01181	0.984032	0.894151	1.0216	0.992806	0.955487	0.872861	0.980858	0.942568		0.986921	0.897462	0.782904	0.941132
													120.25	0.789047	0.90287	0.977203	0.957422	0.893495	0.745544	0.815931	0.8275	0.863863	0.937624	0.910094	0.922048	1.02596	0.750044	1.03301	0.711876		1.0713	1.01238	0.726611	1.00559	1.05081	1.01044	0.986399	0.895232	1.02596	0.995251	0.958879	0.872253	0.981241	0.94701		0.987712	0.894814	0.783889	0.94233
													120.5	0.793417	0.901289	0.973024	0.957642	0.891172	0.743255	0.812894	0.820729	0.862629	0.936466	0.908726	0.920378	1.02278	0.752537	1.03108	0.713362		1.0755	1.01393	0.728569	1.00667	1.04987	1.01062	0.990373	0.897241	1.02637	0.996254	0.953926	0.87161	0.985428	0.945904		0.988017	0.897218	0.790016	0.940088
													120.75	0.789734	0.905145	0.977566	0.956629	0.892514	0.741677	0.814689	0.824628	0.862958	0.938342	0.912648	0.921356	1.02054	0.750383	1.03587	0.708601		1.07241	1.01429	0.723832	1.00634	1.04608	1.00415	0.987767	0.893686	1.03125	0.993932	0.960415	0.870747	0.988389	0.948237		0.989479	0.897257	0.785085	0.943435
													121	0.789865	0.900846	0.968633	0.957221	0.895378	0.743183	0.815388	0.825812	0.863126	0.936436	0.909162	0.922875	1.02603	0.750086	1.03511	0.713907		1.0749	1.01275	0.726008	1.00577	1.05058	1.00896	0.98667	0.893134	1.02598	0.996319	0.95688	0.87303	0.981613	0.943941		0.986337	0.902077	0.786653	0.944989
													121.25	0.791938	0.903144	0.969331	0.958813	0.897752	0.747237	0.814118	0.821867	0.865659	0.936697	0.910247	0.924098	1.02642	0.748338	1.03438	0.71045		1.07399	1.01133	0.723424	1.00123	1.04882	1.00951	0.977557	0.895201	1.02563	0.99268	0.957916	0.871348	0.980751	0.946211		0.986548	0.89692	0.785968	0.94008
													121.5	0.786562	0.897441	0.966125	0.955149	0.887725	0.738031	0.812973	0.819465	0.858132	0.931282	0.90789	0.921873	1.02107	0.744823	1.03316	0.7085		1.07221	1.01293	0.723557	1.00489	1.0486	1.01158	0.990087	0.895322	1.02749	0.991773	0.960217	0.872662	0.983007	0.947176		0.985149	0.897143	0.789299	0.939449
													121.75	0.792729	0.898565	0.969907	0.957952	0.892	0.739835	0.813586	0.825193	0.864871	0.935913	0.911726	0.922713	1.02533	0.748802	1.03601	0.71256		1.07474	1.01376	0.728221	1.00173	1.05052	1.00688	0.983033	0.893893	1.02409	0.992992	0.954756	0.86883	0.982361	0.946563		0.985973	0.898936	0.787506	0.940598
													122	0.790701	0.900348	0.974298	0.954482	0.888191	0.739583	0.811118	0.824468	0.86169	0.935914	0.911691	0.923958	1.02665	0.750947	1.03693	0.713118		1.06765	1.01837	0.718809	1.0063	1.04896	1.01362	0.986692	0.892372	1.02399	0.991329	0.95559	0.871934	0.983021	0.946		0.984039	0.893299	0.785456	0.935155
													122.25	0.789188	0.900387	0.972558	0.955971	0.889179	0.738814	0.815354	0.824705	0.864363	0.934735	0.912079	0.922684	1.02553	0.749193	1.0364	0.709558		1.07324	1.01664	0.727916	1.00308	1.05219	1.01186	0.98727	0.894646	1.02549	0.994706	0.95627	0.871766	0.981028	0.940812		0.984378	0.89698	0.78662	0.939187
													122.5	0.789673	0.902273	0.97658	0.95589	0.892706	0.741279	0.813313	0.823118	0.863025	0.935266	0.909239	0.926829	1.02415	0.751413	1.03466	0.713112		1.07983	1.01359	0.723187	1.00592	1.05164	1.00848	0.983913	0.895421	1.026	0.992796	0.957867	0.867553	0.979891	0.942831		0.980446	0.893887	0.786255	0.933763
													122.75	0.788813	0.899792	0.977389	0.953985	0.893296	0.736825	0.812853	0.824198	0.862791	0.932982	0.908265	0.922313	1.02756	0.75015	1.03746	0.713092		1.0733	1.01364	0.722177	1.00257	1.04792	1.00943	0.98493	0.895849	1.02968	0.99417	0.955011	0.869929	0.98461	0.942508		0.985095	0.898743	0.789417	0.938723
													123	0.791296	0.898362	0.969102	0.954786	0.891796	0.736344	0.814834	0.818328	0.860506	0.934758	0.912325	0.924022	1.03004	0.752643	1.03629	0.706694		1.07258	1.01005	0.72109	0.998635	1.04656	1.00781	0.985734	0.893567	1.02867	0.996678	0.953977	0.866188	0.981711	0.944613		0.982885	0.895585	0.787065	0.938828
													123.25	0.789435	0.89754	0.975309	0.953348	0.891147	0.736811	0.815743	0.824347	0.862404	0.931903	0.910024	0.921844	1.02215	0.747867	1.03442	0.709282		1.07687	1.01539	0.72196	1.0045	1.05235	1.01239	0.982757	0.89552	1.03044	0.993921	0.956295	0.871816	0.984192	0.944238		0.982246	0.898774	0.78409	0.939955
													123.5	0.788876	0.894444	0.972408	0.953704	0.891346	0.73954	0.814505	0.8252	0.859724	0.93313	0.911566	0.921888	1.02357	0.748762	1.03433	0.708379		1.07238	1.01773	0.724351	1.00869	1.0476	1.01297	0.984396	0.893637	1.02748	0.992859	0.956706	0.871846	0.978322	0.945018		0.983293	0.895183	0.788435	0.937226
													123.75	0.786066	0.897904	0.976422	0.953259	0.892245	0.735397	0.812033	0.827088	0.862629	0.933486	0.905626	0.923405	1.02257	0.746472	1.03684	0.70478		1.0755	1.01412	0.725168	1.00733	1.05031	1.00736	0.983424	0.89537	1.02742	0.995178	0.955976	0.869063	0.985339	0.949055		0.984436	0.894731	0.784799	0.939205
													124	0.788593	0.896532	0.970349	0.952442	0.891254	0.732539	0.816327	0.823135	0.863123	0.93584	0.910209	0.923625	1.02517	0.750647	1.03783	0.714793		1.06804	1.01289	0.721818	1.00285	1.04554	1.00858	0.980841	0.892781	1.02472	0.992434	0.954126	0.86877	0.977068	0.938305		0.98626	0.900742	0.788502	0.942991
													124.25	0.785887	0.893118	0.970494	0.951481	0.892442	0.732046	0.816363	0.829999	0.857981	0.934124	0.906733	0.921738	1.02699	0.748031	1.03087	0.706442		1.07845	1.01497	0.723386	1.00748	1.05151	1.00694	0.983741	0.894855	1.02728	0.995831	0.958002	0.869559	0.984177	0.941963		0.983639	0.897373	0.786915	0.93748
													124.5	0.792551	0.894239	0.972943	0.947474	0.889947	0.732647	0.813732	0.823741	0.861608	0.932801	0.908481	0.92263	1.0245	0.748229	1.03352	0.705352		1.06787	1.01087	0.718532	1.00552	1.04703	1.00604	0.980771	0.892274	1.02759	0.991747	0.947705	0.867253	0.978932	0.941569		0.978507	0.894696	0.784378	0.937922
													124.75	0.782357	0.898801	0.97241	0.952733	0.888768	0.732278	0.809701	0.818434	0.862103	0.934322	0.909788	0.920073	1.01609	0.749367	1.03472	0.704554		1.07149	1.01761	0.722161	1.00562	1.05137	1.00766	0.985466	0.890094	1.0241	0.995066	0.958743	0.867294	0.981985	0.938974		0.981047	0.896932	0.78871	0.936681
													125	0.785689	0.89591	0.970467	0.951121	0.890939	0.733499	0.816004	0.82657	0.861557	0.931402	0.907634	0.922546	1.02324	0.751372	1.03322	0.708894		1.07275	1.01544	0.725646	1.00562	1.05006	1.00613	0.984201	0.893712	1.02643	0.996051	0.950692	0.868287	0.98173	0.936619		0.976232	0.892239	0.78638	0.93724
													125.25	0.788684	0.895297	0.969157	0.950529	0.891419	0.731297	0.815832	0.819017	0.860414	0.933525	0.907957	0.922974	1.02125	0.750369	1.03394	0.712724		1.06843	1.00914	0.719466	1.00211	1.04408	1.00002	0.977549	0.89005	1.02701	0.990407	0.954491	0.864142	0.977159	0.938925		0.978603	0.895619	0.790105	0.938698
													125.5	0.787195	0.895982	0.968826	0.949247	0.891226	0.730132	0.813425	0.826959	0.857883	0.933811	0.90557	0.926149	1.02126	0.74796	1.03382	0.705291		1.06804	1.0131	0.717969	1.00404	1.0486	1.01032	0.985974	0.895463	1.02618	0.992934	0.955425	0.869258	0.984626	0.938812		0.979706	0.894788	0.788326	0.937625
													125.75	0.782853	0.892462	0.971913	0.94673	0.888721	0.728489	0.808056	0.824028	0.858064	0.931357	0.906325	0.917982	1.0181	0.746677	1.03386	0.699864		1.06779	1.01392	0.720778	1.00747	1.04574	1.00672	0.981728	0.893341	1.02582	0.992464	0.951961	0.86833	0.97943	0.93943		0.974685	0.892959	0.780476	0.932234
													126	0.787355	0.897134	0.97233	0.954056	0.891738	0.728204	0.814321	0.821301	0.862265	0.933283	0.909006	0.921426	1.02415	0.749128	1.03469	0.705273		1.07415	1.01625	0.722142	1.00442	1.05075	1.00681	0.983901	0.897811	1.03037	0.997311	0.953431	0.868528	0.982905	0.938602		0.976068	0.891857	0.785543	0.938686
													126.25	0.787123	0.894413	0.975553	0.949897	0.888987	0.72633	0.813235	0.828366	0.85954	0.935268	0.90677	0.921884	1.01873	0.752282	1.03425	0.701454		1.07257	1.01519	0.721918	1.01019	1.04841	1.00714	0.982183	0.890617	1.02423	0.990565	0.952702	0.866657	0.980202	0.942929		0.973429	0.888359	0.78371	0.928797
													126.5	0.785743	0.896919	0.967155	0.949587	0.890289	0.725924	0.813205	0.820579	0.860224	0.931705	0.907083	0.922948	1.02532	0.751366	1.03151	0.704324		1.0736	1.01344	0.720968	1.00402	1.04765	1.00602	0.985365	0.894527	1.02661	0.995003	0.950778	0.864525	0.981928	0.938859		0.977287	0.893612	0.786369	0.932721
													126.75	0.783508	0.896172	0.97224	0.950571	0.890441	0.728054	0.812925	0.825454	0.861015	0.930451	0.907165	0.926058	1.0206	0.75228	1.03671	0.70381		1.07989	1.01471	0.717918	1.00261	1.05022	1.00382	0.990612	0.894251	1.02729	0.996067	0.95101	0.866001	0.985636	0.936643		0.971726	0.891492	0.78074	0.932533
													127	0.78831	0.894681	0.966828	0.947603	0.893581	0.727803	0.813903	0.830429	0.859488	0.932166	0.907559	0.924803	1.0241	0.747265	1.03375	0.705606		1.06976	1.01053	0.71848	1.00702	1.05225	1.01228	0.979058	0.894881	1.0278	0.993734	0.955488	0.867046	0.98145	0.93784		0.977396	0.895356	0.786332	0.931598
													127.25	0.787151	0.889492	0.975958	0.947017	0.891059	0.728162	0.815433	0.824598	0.861085	0.936054	0.904194	0.923203	1.02334	0.749766	1.04062	0.705965		1.07422	1.01695	0.719855	1.00585	1.04879	1.00576	0.983713	0.890013	1.02331	0.994219	0.955514	0.863351	0.979631	0.942389		0.975897	0.891955	0.784513	0.931379
													127.5	0.786973	0.890424	0.975185	0.948665	0.892604	0.723829	0.812601	0.820146	0.860123	0.93463	0.907615	0.920207	1.02142	0.750976	1.0357	0.701992		1.07136	1.01289	0.722728	1.00631	1.0488	1.00424	0.983058	0.892178	1.0276	0.991595	0.95524	0.866788	0.979297	0.942061		0.970889	0.888616	0.779404	0.929919
													127.75	0.782451	0.886208	0.972672	0.943483	0.883643	0.723194	0.812522	0.822147	0.858945	0.930877	0.899915	0.919884	1.0156	0.749923	1.03314	0.703091		1.07188	1.01118	0.720026	1.00725	1.05217	1.00818	0.979679	0.890106	1.02846	0.992786	0.953897	0.86891	0.979119	0.936112		0.973352	0.893447	0.784192	0.932172
													128	0.78421	0.895527	0.972648	0.948163	0.89004	0.721978	0.814265	0.825985	0.858715	0.933983	0.908168	0.922322	1.02249	0.751197	1.03957	0.701689		1.07524	1.01335	0.723356	1.01083	1.0494	1.00603	0.985189	0.895964	1.0309	0.992906	0.951016	0.86683	0.982688	0.936328		0.976712	0.895943	0.78296	0.93348
													128.25	0.785185	0.897234	0.966626	0.948561	0.892464	0.724173	0.812197	0.824903	0.856325	0.92921	0.904491	0.920659	1.01889	0.746873	1.0348	0.700583		1.07034	1.01498	0.725682	1.00446	1.0478	1.00343	0.980916	0.89059	1.02485	0.99212	0.947056	0.865233	0.978992	0.936982		0.972644	0.892533	0.779198	0.931209
													128.5	0.782491	0.892458	0.97333	0.944034	0.889561	0.722599	0.812661	0.827173	0.859748	0.928752	0.903147	0.92566	1.0181	0.754686	1.03264	0.704782		1.0696	1.00958	0.719522	1.00606	1.04979	1.00784	0.984036	0.892273	1.025	0.994167	0.953301	0.86636	0.981756	0.936124		0.973498	0.891921	0.785147	0.930526
													128.75	0.784095	0.894387	0.974975	0.945753	0.8893	0.723658	0.81341	0.825717	0.858632	0.93691	0.905645	0.923044	1.02146	0.750845	1.03563	0.70506		1.07407	1.0138	0.718119	1.0024	1.04835	1.00743	0.989023	0.891404	1.02558	0.992274	0.952455	0.866249	0.979184	0.939047		0.974408	0.89039	0.785542	0.930327
													129	0.784353	0.893067	0.973526	0.946316	0.895082	0.726091	0.815644	0.825845	0.859987	0.934263	0.90556	0.925971	1.02181	0.752893	1.03309	0.70469		1.07418	1.01477	0.718057	1.00785	1.05297	1.00503	0.983462	0.894584	1.02762	0.993731	0.95217	0.86883	0.982077	0.938906		0.97462	0.894169	0.783616	0.932165
													129.25	0.778905	0.894468	0.973485	0.945655	0.889682	0.722032	0.812005	0.822029	0.855033	0.933273	0.907705	0.92122	1.01808	0.748409	1.03623	0.701161		1.07127	1.015	0.724042	1.00432	1.05167	1.01409	0.981297	0.89525	1.02992	0.995769	0.953537	0.86591	0.977448	0.934439		0.973804	0.893811	0.78476	0.93194
													129.5	0.781966	0.893954	0.972927	0.947146	0.891896	0.723314	0.814052	0.826944	0.856089	0.931329	0.904457	0.92139	1.01994	0.75004	1.03468	0.699309		1.07278	1.01044	0.71975	1.00465	1.05024	1.00677	0.986171	0.893763	1.02311	0.994962	0.952892	0.860572	0.981673	0.934983		0.971502	0.892769	0.784502	0.930227
													129.75	0.782798	0.893557	0.970533	0.945776	0.89094	0.717868	0.810458	0.821975	0.857751	0.931356	0.906764	0.918983	1.01706	0.750676	1.03259	0.703082		1.07146	1.01258	0.715762	1.00832	1.05064	1.00721	0.982605	0.894447	1.02585	0.994995	0.94975	0.868647	0.983235	0.936947		0.970765	0.89069	0.780779	0.932726
													130	0.781132	0.88187	0.96604	0.941701	0.888177	0.718512	0.810511	0.82043	0.853085	0.92671	0.903691	0.922931	1.02035	0.749112	1.03021	0.701691		1.07373	1.00818	0.718758	1.00216	1.04702	1.00162	0.979446	0.891017	1.02738	0.992761	0.952068	0.862477	0.980446	0.936603		0.974112	0.897532	0.782932	0.931819
													130.25	0.780524	0.889066	0.970502	0.944603	0.889364	0.720027	0.810982	0.829287	0.85698	0.93054	0.907288	0.917773	1.01804	0.750478	1.03573	0.702338		1.07177	1.01551	0.722957	1.00492	1.05041	1.00649	0.980889	0.892849	1.02752	0.992862	0.956035	0.863174	0.980144	0.934853		0.972591	0.894664	0.786464	0.931689
													130.5	0.779531	0.890649	0.975476	0.94256	0.889835	0.717869	0.812877	0.828301	0.856716	0.932855	0.905955	0.922094	1.0181	0.750575	1.03503	0.702245		1.06774	1.01412	0.716833	1.00562	1.04922	1.00442	0.982018	0.89194	1.02595	0.993126	0.949058	0.863241	0.97749	0.931408		0.972458	0.892843	0.783902	0.928535
													130.75	0.781464	0.884534	0.971537	0.946792	0.888819	0.718007	0.81265	0.82779	0.857352	0.933084	0.905453	0.924921	1.0218	0.747763	1.03374	0.701428		1.0726	1.01218	0.723732	1.00639	1.05394	1.0051	0.980699	0.894745	1.02225	0.996827	0.95032	0.865017	0.981291	0.935947		0.971432	0.892584	0.782534	0.931855
													131	0.782482	0.885089	0.97216	0.9438	0.891632	0.719331	0.812925	0.823639	0.856429	0.93112	0.907398	0.921117	1.01805	0.754182	1.03384	0.698959		1.07221	1.01651	0.7233	1.00953	1.05268	1.00494	0.984727	0.893916	1.02551	0.992823	0.950467	0.866686	0.978692	0.937009		0.967132	0.890309	0.783046	0.929799
													131.25	0.782283	0.887351	0.973678	0.942566	0.893119	0.722039	0.815431	0.823805	0.860028	0.933147	0.9051	0.923556	1.02229	0.752442	1.03416	0.7023		1.07193	1.01006	0.717728	1.00437	1.04668	1.00735	0.985709	0.892767	1.02413	0.990213	0.949405	0.863083	0.981356	0.939465		0.970134	0.89221	0.781751	0.928338
													131.5	0.779717	0.890951	0.970475	0.939727	0.887275	0.716788	0.810545	0.818266	0.854627	0.92942	0.90423	0.925124	1.01967	0.750114	1.03463	0.702342		1.07307	1.01133	0.718361	1.00383	1.05041	1.00691	0.982596	0.889888	1.02364	0.991866	0.949486	0.862498	0.979051	0.936204		0.968083	0.895789	0.780837	0.930714
													131.75	0.781253	0.88836	0.971374	0.94183	0.88857	0.719885	0.813685	0.822574	0.856979	0.932592	0.902777	0.920509	1.0163	0.750308	1.03403	0.701046		1.06949	1.01581	0.71943	1.00434	1.0474	1.00639	0.987301	0.890279	1.02741	0.993986	0.948098	0.860031	0.980099	0.93752		0.970113	0.892739	0.783704	0.930598
													132	0.779135	0.890629	0.970344	0.941364	0.888571	0.716534	0.811921	0.820613	0.852318	0.933125	0.904386	0.920495	1.01558	0.74915	1.03353	0.69366		1.07537	1.01112	0.7198	1.00421	1.05018	1.00298	0.982789	0.893774	1.02768	0.990709	0.951608	0.862653	0.980304	0.936643		0.96737	0.892939	0.781246	0.927954
													132.25	0.781281	0.887495	0.969991	0.938111	0.885905	0.71391	0.810264	0.824616	0.854814	0.92846	0.903097	0.920698	1.01999	0.748197	1.03041	0.695184		1.07563	1.01295	0.718929	1.00724	1.0503	1.00861	0.98892	0.895501	1.02698	0.998338	0.950374	0.865568	0.982293	0.933548		0.969718	0.891609	0.785828	0.928484
													132.5	0.777811	0.886009	0.971088	0.944636	0.888631	0.714769	0.807514	0.823229	0.853299	0.930584	0.903472	0.917689	1.01366	0.74885	1.03315	0.696155		1.06914	1.01162	0.724179	1.00431	1.04731	1.003	0.980662	0.893715	1.02437	0.991881	0.950892	0.863233	0.981366	0.936775		0.970579	0.891865	0.781781	0.930204
													132.75	0.779052	0.886805	0.97601	0.942069	0.887101	0.717484	0.81418	0.82521	0.857977	0.93252	0.904927	0.923792	1.01892	0.751873	1.03317	0.699581		1.07108	1.00634	0.712949	1.00407	1.04769	1.00313	0.985239	0.895369	1.02861	0.99501	0.948057	0.859391	0.980104	0.933445		0.967467	0.886513	0.780122	0.925265
													133	0.777101	0.885593	0.969975	0.942343	0.88902	0.713702	0.81226	0.822762	0.852255	0.927883	0.906158	0.922031	1.01688	0.749505	1.03169	0.699075		1.07149	1.01462	0.717523	1.00388	1.05027	1.00696	0.986149	0.891243	1.03118	0.992081	0.946845	0.863637	0.979302	0.930078		0.96749	0.892321	0.781602	0.92748
													133.25	0.774821	0.885926	0.968342	0.940918	0.886682	0.715622	0.809724	0.82735	0.85769	0.93003	0.902179	0.918864	1.01132	0.74886	1.03315	0.695286		1.07352	1.01413	0.71758	1.00792	1.04593	1.00379	0.983285	0.891951	1.0291	0.992362	0.948716	0.861652	0.980067	0.934042		0.96545	0.889246	0.782901	0.927138
													133.5	0.77985	0.882159	0.976246	0.938832	0.88725	0.715936	0.811453	0.820609	0.855539	0.931886	0.902525	0.921607	1.01847	0.749006	1.03121	0.699344		1.0715	1.01003	0.719153	1.00165	1.05095	1.00348	0.9853	0.891538	1.02501	0.99268	0.948953	0.863156	0.979555	0.933142		0.963398	0.888528	0.782277	0.925235
													133.75	0.778539	0.888812	0.972447	0.941345	0.89179	0.715814	0.810173	0.824304	0.856743	0.931229	0.903354	0.922346	1.01461	0.749592	1.03215	0.701186		1.07487	1.01554	0.719237	1.00596	1.05092	1.00745	0.983479	0.893105	1.02317	0.993446	0.950771	0.863973	0.978809	0.934846		0.965285	0.890461	0.783131	0.927985
													134	0.774907	0.884618	0.971665	0.944916	0.888564	0.711935	0.809055	0.822522	0.855196	0.930386	0.902609	0.917331	1.00852	0.750536	1.03127	0.693287		1.06816	1.01531	0.719355	1.0055	1.04935	1.00685	0.984107	0.892797	1.0284	0.991239	0.951842	0.861357	0.97831	0.934671		0.964413	0.889662	0.777476	0.92372
													134.25	0.78099	0.886304	0.96738	0.941737	0.885103	0.710899	0.81054	0.82414	0.856128	0.932495	0.903177	0.921083	1.02169	0.7522	1.03525	0.695481		1.07308	1.00853	0.71576	1.00399	1.04672	1.00114	0.980583	0.889947	1.02393	0.987609	0.948278	0.860418	0.976784	0.92927		0.963609	0.889984	0.782397	0.925153
													134.5	0.77857	0.885565	0.968006	0.940478	0.889015	0.710823	0.81183	0.823325	0.855315	0.930803	0.904018	0.915472	1.01429	0.746222	1.03167	0.701154		1.0721	1.01211	0.723851	1.00496	1.04869	1.00463	0.981487	0.890092	1.02525	0.989856	0.947188	0.861066	0.976969	0.937623		0.967246	0.891125	0.783477	0.929553
													134.75	0.777642	0.886372	0.969542	0.940886	0.887508	0.715179	0.810624	0.824266	0.854223	0.928188	0.904898	0.920731	1.01495	0.749921	1.03282	0.697087		1.07663	1.01395	0.7166	1.0087	1.05301	1.00756	0.986964	0.888931	1.02724	0.996819	0.952035	0.864494	0.98137	0.934191		0.965162	0.889369	0.781216	0.9261
													135	0.77352	0.883913	0.972725	0.934908	0.882665	0.711791	0.808354	0.81916	0.854556	0.928374	0.898644	0.92091	1.01066	0.746439	1.03138	0.695439		1.06865	1.01244	0.715435	1.00019	1.04234	0.997065	0.985009	0.889046	1.02001	0.986997	0.944209	0.859679	0.97623	0.934302		0.961368	0.892655	0.786606	0.925552
													135.25	0.777876	0.883339	0.971785	0.938075	0.886244	0.711005	0.811058	0.822111	0.856596	0.931648	0.904884	0.921706	1.0169	0.751475	1.03632	0.696162		1.07397	1.00946	0.718481	1.00374	1.04715	1.00313	0.98636	0.893277	1.02483	0.995079	0.949864	0.860617	0.979432	0.928663		0.96614	0.892837	0.782402	0.929071
													135.5	0.77738	0.884638	0.972065	0.936025	0.890581	0.714956	0.811481	0.823117	0.855231	0.929478	0.902864	0.921078	1.01452	0.756072	1.0346	0.693645		1.07045	1.00966	0.719468	1.00436	1.04649	1.00324	0.980956	0.887929	1.02568	0.98789	0.94866	0.860813	0.975454	0.935595		0.964462	0.893066	0.779093	0.928823
													135.75	0.780006	0.881009	0.970608	0.93942	0.886031	0.709684	0.814854	0.82236	0.853653	0.930121	0.904374	0.921524	1.02027	0.751012	1.03432	0.696474		1.06714	1.00633	0.71613	1.00763	1.04357	0.999079	0.982897	0.894706	1.02631	0.993116	0.947077	0.862742	0.985778	0.934209		0.961023	0.889303	0.777847	0.927623
													136	0.774731	0.881788	0.972471	0.934295	0.892442	0.71004	0.811204	0.82064	0.854776	0.930985	0.905638	0.92359	1.01425	0.753046	1.03675	0.692767		1.07417	1.01158	0.718163	1.00761	1.04762	1.00028	0.985304	0.892909	1.02348	0.989733	0.947298	0.860366	0.979974	0.935243		0.96321	0.892746	0.779735	0.925061
													136.25	0.7735	0.882314	0.970719	0.939923	0.888205	0.710317	0.81298	0.823225	0.855712	0.932614	0.906009	0.923558	1.01361	0.753939	1.03205	0.697749		1.06978	1.01414	0.716631	1.00419	1.05073	1.00259	0.984643	0.889596	1.02369	0.990677	0.948221	0.86069	0.977077	0.932654		0.962531	0.890216	0.779729	0.925022
													136.5	0.773406	0.884111	0.970525	0.935968	0.88546	0.708221	0.811212	0.820193	0.855641	0.927922	0.901859	0.92164	1.01321	0.749654	1.03093	0.691782		1.0747	1.01843	0.721761	1.00796	1.05189	1.00974	0.981296	0.889864	1.02731	0.991242	0.947896	0.865157	0.981883	0.933298		0.962984	0.891821	0.782146	0.930047
													136.75	0.775689	0.883283	0.972368	0.938221	0.891295	0.710312	0.81068	0.821313	0.855215	0.92859	0.898995	0.920404	1.01204	0.749682	1.03068	0.697476		1.07134	1.00726	0.717816	1.00361	1.04452	0.997952	0.985385	0.890218	1.02332	0.991681	0.950257	0.857771	0.978815	0.935389		0.961333	0.891481	0.779561	0.925061
													137	0.774611	0.879443	0.970902	0.936808	0.884743	0.708506	0.808876	0.822081	0.852992	0.929209	0.902216	0.917715	1.01485	0.749643	1.02991	0.691753		1.07373	1.01154	0.715019	1.0056	1.04614	1.00002	0.985786	0.894425	1.02589	0.992985	0.952137	0.860433	0.983015	0.931427		0.959744	0.888959	0.782657	0.925421
													137.25	0.772638	0.879597	0.971729	0.935293	0.888327	0.708688	0.8116	0.82149	0.856418	0.932447	0.903	0.922136	1.00965	0.754276	1.03307	0.692553		1.07372	1.01366	0.719087	1.00518	1.05194	1.00498	0.981508	0.893417	1.02824	0.995147	0.947889	0.863033	0.978794	0.931898		0.965364	0.891215	0.779451	0.92633
													137.5	0.77245	0.874814	0.969625	0.932811	0.886308	0.706965	0.811621	0.825843	0.84861	0.923505	0.898637	0.918162	1.00882	0.750579	1.02928	0.694066		1.07269	1.01475	0.722248	1.00488	1.05047	1.00877	0.984202	0.894782	1.02559	0.99018	0.949899	0.862807	0.981954	0.931134		0.962663	0.892069	0.780523	0.928172
													137.75	0.773832	0.877784	0.97277	0.936792	0.88882	0.711003	0.812809	0.822824	0.85475	0.93145	0.90349	0.919834	1.01171	0.749824	1.0325	0.693709		1.06941	1.00962	0.716469	1.001	1.04821	1.00194	0.980573	0.88833	1.02215	0.99308	0.944183	0.861102	0.976757	0.928717		0.95836	0.888871	0.777671	0.923866
													138	0.772737	0.883652	0.975527	0.937975	0.886261	0.710348	0.813909	0.81867	0.854978	0.930913	0.905148	0.921472	1.01449	0.750224	1.03604	0.699799		1.07138	1.01172	0.714747	0.999886	1.04725	1.00451	0.980906	0.88955	1.02619	0.991415	0.948568	0.857144	0.980472	0.93141		0.955425	0.886786	0.77711	0.923966
													138.25	0.772513	0.881248	0.969235	0.936323	0.886927	0.707435	0.80962	0.814044	0.85123	0.930145	0.90028	0.917944	1.01269	0.748181	1.03029	0.693846		1.0733	1.01351	0.721572	1.00818	1.0472	1.00801	0.98113	0.894927	1.02785	0.991473	0.9465	0.860497	0.981549	0.932727		0.962786	0.893329	0.775118	0.928421
													138.5	0.776909	0.882254	0.976796	0.938563	0.890793	0.71061	0.811003	0.823206	0.854681	0.929595	0.906003	0.918335	1.01363	0.754257	1.03403	0.697194		1.07587	1.01128	0.715777	1.00635	1.04775	1.00313	0.984874	0.889437	1.02153	0.992283	0.946279	0.858894	0.975425	0.933564		0.963836	0.89232	0.78265	0.928565
													138.75	0.776422	0.882978	0.976777	0.939785	0.892932	0.708052	0.813593	0.823833	0.855042	0.929545	0.904497	0.922733	1.01131	0.750354	1.03374	0.695333		1.06894	1.01132	0.71754	1.00606	1.04963	1.00156	0.981497	0.894424	1.02669	0.987564	0.945311	0.861579	0.978114	0.936377		0.962718	0.888999	0.773582	0.926482
													139	0.77122	0.884047	0.976894	0.936827	0.886939	0.707332	0.813707	0.821776	0.854727	0.930241	0.905655	0.920164	1.01084	0.749758	1.03383	0.692084		1.07324	1.01433	0.717493	1.00263	1.0466	1.00094	0.985908	0.893053	1.02607	0.99347	0.94732	0.857929	0.979327	0.931433		0.956301	0.887108	0.780504	0.922167
													139.25	0.77122	0.877528	0.9714	0.933495	0.887304	0.70782	0.813863	0.823845	0.854358	0.927263	0.900753	0.919371	1.01134	0.751928	1.03215	0.68857		1.06992	1.01259	0.720265	1.0035	1.05055	1.00538	0.983558	0.88816	1.02086	0.9906	0.95168	0.859838	0.974509	0.934222		0.959319	0.891269	0.775728	0.924032
													139.5	0.773304	0.882328	0.976748	0.935571	0.885034	0.704775	0.814245	0.820136	0.850105	0.92674	0.905139	0.923592	1.01253	0.749031	1.03373	0.697584		1.07387	1.0119	0.717384	1.00484	1.05175	1.00416	0.984381	0.892406	1.02698	0.993532	0.94712	0.859665	0.979548	0.935905		0.960185	0.892367	0.776716	0.926795
													139.75	0.77473	0.877259	0.972697	0.935287	0.88521	0.700686	0.809783	0.818437	0.851556	0.92645	0.901365	0.919218	1.01359	0.754031	1.03751	0.69168		1.06899	1.01266	0.715789	1.00645	1.0481	1.00128	0.981219	0.892662	1.02686	0.991343	0.94444	0.859122	0.979926	0.931952		0.954877	0.88843	0.778564	0.922127
													140	0.777801	0.88136	0.966184	0.934974	0.886645	0.707548	0.812064	0.822893	0.853186	0.930984	0.905065	0.92294	1.01195	0.747998	1.03454	0.692698		1.07405	1.01156	0.715469	1.0036	1.04986	1.0037	0.979891	0.89031	1.02328	0.995132	0.947773	0.859461	0.979033	0.930202		0.955495	0.890546	0.775473	0.923385
													140.25	0.771954	0.879248	0.97737	0.937249	0.883472	0.705185	0.813867	0.822618	0.852996	0.929709	0.904499	0.923153	1.01032	0.748848	1.03615	0.691774		1.07168	1.01783	0.715932	1.0072	1.05037	1.0091	0.983185	0.891233	1.0252	0.988108	0.946624	0.86095	0.977698	0.93306		0.955943	0.887696	0.776316	0.925569
													140.5	0.771971	0.879948	0.972415	0.932823	0.888318	0.705168	0.809388	0.825241	0.850891	0.926213	0.900246	0.921984	1.01029	0.751796	1.03122	0.692341		1.06886	1.01467	0.717276	1.00656	1.0521	1.00506	0.985002	0.89007	1.0248	0.991706	0.944761	0.859905	0.980516	0.931724		0.957819	0.888581	0.778045	0.922854
													140.75	0.773983	0.878767	0.975525	0.934681	0.885666	0.709454	0.811639	0.820021	0.851089	0.927154	0.903582	0.921472	1.00805	0.750653	1.03546	0.687488		1.0721	1.01438	0.720207	1.00431	1.04923	1.00058	0.985965	0.888074	1.02303	0.992403	0.943903	0.859302	0.980576	0.927543		0.95482	0.888322	0.781074	0.923366
													141	0.77292	0.881588	0.973687	0.938532	0.891071	0.70684	0.809353	0.822025	0.850768	0.930047	0.906437	0.923671	1.01371	0.751807	1.03714	0.693178		1.07584	1.01245	0.716747	1.00626	1.05187	1.00585	0.98375	0.893198	1.02526	0.991497	0.949125	0.857931	0.977481	0.935228		0.959979	0.893393	0.778355	0.926172
													141.25	0.769751	0.877756	0.969241	0.935785	0.885412	0.703884	0.808658	0.820355	0.853359	0.927399	0.903611	0.919794	1.00786	0.748973	1.03388	0.691462		1.0671	1.01407	0.71384	1.00921	1.055	1.01268	0.974271	0.890112	1.02101	0.990272	0.942524	0.86606	0.976333	0.93071		0.957574	0.888535	0.780287	0.9223
													141.5	0.773584	0.877785	0.972688	0.932229	0.887552	0.705817	0.81008	0.822717	0.851955	0.928313	0.901864	0.917707	1.01024	0.751168	1.03065	0.693257		1.0702	1.01308	0.712091	1.00425	1.04729	1.00335	0.977467	0.887629	1.02602	0.992221	0.948313	0.859253	0.976764	0.931815		0.95588	0.889295	0.781039	0.922026
													141.75	0.772168	0.874307	0.968608	0.932057	0.882712	0.701598	0.811562	0.823605	0.849588	0.924058	0.901591	0.919266	1.01274	0.747735	1.03112	0.694289		1.0696	1.01013	0.713484	1.00287	1.04645	1.00154	0.981264	0.887353	1.02213	0.989264	0.941865	0.857291	0.973969	0.925556		0.951269	0.884994	0.777354	0.918432
													142	0.7729	0.881134	0.973893	0.934301	0.885077	0.706332	0.809893	0.818507	0.852077	0.929011	0.904914	0.919293	1.00698	0.74898	1.03063	0.69403		1.07155	1.00943	0.713181	1.00063	1.04664	1.00078	0.980207	0.89206	1.02528	0.988824	0.948802	0.859681	0.97782	0.92946		0.950897	0.88338	0.778237	0.922253
													142.25	0.77014	0.876291	0.969356	0.931327	0.88482	0.704177	0.809657	0.818108	0.85154	0.925931	0.902462	0.917653	1.0068	0.748851	1.03119	0.692299		1.06898	1.01286	0.715887	1.00267	1.04568	1.00247	0.984598	0.89007	1.02335	0.991114	0.94317	0.858254	0.976069	0.929302		0.954	0.891352	0.777063	0.92737
													142.5	0.770812	0.878883	0.967678	0.933085	0.887688	0.701714	0.809804	0.824403	0.852095	0.926972	0.902429	0.918855	1.00633	0.74676	1.03409	0.691102		1.07085	1.01225	0.717624	1.00566	1.04955	1.0016	0.97974	0.891891	1.02456	0.991655	0.94711	0.858119	0.978212	0.932993		0.95533	0.887321	0.779981	0.92228
													142.75	0.770673	0.882117	0.977359	0.936563	0.886803	0.707117	0.813322	0.822206	0.855394	0.933257	0.905202	0.921363	1.00682	0.754597	1.03659	0.694119		1.07297	1.00968	0.716955	1.00774	1.04761	1.00153	0.982516	0.894235	1.02434	0.990007	0.944494	0.860082	0.981358	0.93428		0.951029	0.888888	0.782684	0.923039
													143	0.771556	0.877955	0.973202	0.929803	0.887125	0.704876	0.810678	0.825455	0.850893	0.927643	0.900189	0.921263	1.00333	0.749325	1.03205	0.695527		1.06942	1.01089	0.716539	1.00936	1.0533	1.00521	0.983848	0.894194	1.02825	0.992349	0.950279	0.862126	0.980273	0.933974		0.955705	0.89004	0.776736	0.926816
													143.25	0.769029	0.876494	0.971571	0.934374	0.891938	0.70581	0.811933	0.821556	0.851888	0.928333	0.905729	0.924458	1.00732	0.750366	1.0346	0.689217		1.07142	1.01326	0.717695	1.00363	1.04663	0.999358	0.984065	0.893066	1.02833	0.989082	0.946129	0.858121	0.979429	0.930404		0.954842	0.888901	0.779266	0.924169
													143.5	0.775651	0.875912	0.971451	0.928902	0.886418	0.700291	0.813848	0.82258	0.850697	0.92831	0.900362	0.921427	1.0136	0.751348	1.03184	0.696753		1.07061	1.01158	0.713509	1.00368	1.04809	1.00471	0.98111	0.889221	1.02531	0.99175	0.946393	0.861743	0.979466	0.930413		0.953865	0.887719	0.778302	0.92388
													143.75	0.774256	0.875861	0.978938	0.930268	0.891105	0.706499	0.812291	0.824912	0.853931	0.930386	0.900394	0.921231	1.00721	0.75029	1.03306	0.691413		1.06895	1.01085	0.720146	1.00588	1.05068	1.00554	0.981574	0.889228	1.02096	0.988464	0.944411	0.860875	0.973521	0.931002		0.953835	0.887135	0.778095	0.921542
													144	0.769456	0.876005	0.97359	0.93153	0.882974	0.701045	0.808288	0.82449	0.850325	0.924828	0.900159	0.916088	1.00814	0.74834	1.03419	0.691508		1.07444	1.01322	0.716131	1.00769	1.04712	1.00055	0.982074	0.894628	1.02995	0.99247	0.946155	0.858601	0.981698	0.932966		0.95416	0.88734	0.774024	0.922803
													144.25	0.770459	0.879192	0.972675	0.93099	0.885837	0.702084	0.813353	0.823923	0.853231	0.929006	0.901141	0.918798	1.0087	0.749034	1.03458	0.692759		1.07138	1.01266	0.71961	1.0084	1.05013	1.00578	0.981135	0.888305	1.02484	0.991035	0.945034	0.858812	0.979127	0.92857		0.95272	0.888612	0.776999	0.922639
													144.5	0.769995	0.875612	0.962632	0.931553	0.887931	0.699316	0.81396	0.82817	0.84803	0.926651	0.900953	0.918985	1.00421	0.748633	1.03177	0.693461		1.06576	1.01093	0.722128	1.00402	1.04789	1.0053	0.983196	0.889716	1.02417	0.987047	0.944414	0.858005	0.974592	0.928942		0.9553	0.89198	0.775544	0.92453
													144.75	0.770201	0.876858	0.975756	0.933806	0.884174	0.700868	0.8122	0.821241	0.851804	0.930118	0.905883	0.92049	1.00616	0.751273	1.03369	0.687476		1.07021	1.01131	0.71483	1.00681	1.04929	1.00348	0.984962	0.892946	1.02615	0.991996	0.948531	0.859254	0.979078	0.926855		0.950487	0.886894	0.776993	0.919796
													145	0.763632	0.872439	0.971941	0.932656	0.881814	0.701375	0.809861	0.819595	0.85005	0.923897	0.901064	0.922225	1.00398	0.748211	1.03181	0.69124		1.0676	1.0149	0.717484	1.00569	1.04789	1.0063	0.983477	0.891508	1.02402	0.992288	0.94409	0.860513	0.977925	0.93472		0.952088	0.887638	0.777393	0.921148
													145.25	0.767324	0.875803	0.970603	0.930644	0.888682	0.702089	0.806544	0.820882	0.850565	0.92596	0.901162	0.920185	1.00448	0.749457	1.03128	0.687821		1.07367	1.01344	0.714481	1.00391	1.0475	1.00351	0.987438	0.890279	1.02434	0.992589	0.948129	0.857869	0.976006	0.930086		0.947081	0.884548	0.773725	0.918685
													145.5	0.768794	0.871128	0.970612	0.931752	0.884723	0.701715	0.809555	0.821853	0.85234	0.927458	0.903224	0.917604	1.00537	0.755074	1.03203	0.689553		1.07325	1.01271	0.718753	0.999801	1.04859	1.00238	0.981849	0.88902	1.02336	0.988721	0.947659	0.856288	0.975416	0.928777		0.949602	0.8851	0.775143	0.918495
													145.75	0.76864	0.87584	0.971685	0.930774	0.883909	0.70287	0.811309	0.820429	0.849759	0.926771	0.900439	0.922228	1.006	0.749404	1.03095	0.689125		1.07069	1.0137	0.715402	1.00679	1.0493	1.00198	0.983094	0.895427	1.02675	0.9928	0.945507	0.85725	0.979693	0.92909		0.951814	0.889651	0.777134	0.91927
													146	0.768072	0.875045	0.96928	0.93031	0.887162	0.699346	0.811122	0.821831	0.850079	0.927009	0.90246	0.92238	1.00635	0.748753	1.03289	0.690812		1.07373	1.01267	0.715624	1.00623	1.04828	0.999283	0.984449	0.889324	1.02814	0.988449	0.946502	0.857524	0.981094	0.931577		0.954878	0.88943	0.780024	0.923429
													146.25	0.767009	0.876016	0.974306	0.934822	0.887464	0.701941	0.808296	0.825827	0.850016	0.925945	0.903995	0.916716	1.00261	0.750194	1.03449	0.69		1.07098	1.01384	0.718316	1.00586	1.05106	1.00652	0.983815	0.890743	1.02517	0.994794	0.949102	0.86199	0.979859	0.930708		0.952892	0.892921	0.77664	0.923508
													146.5	0.768341	0.877068	0.966536	0.933054	0.887394	0.700965	0.81248	0.82551	0.851819	0.924703	0.900539	0.92028	1.00322	0.750923	1.03712	0.686159		1.06955	1.00903	0.714821	1.00581	1.04799	0.999627	0.980933	0.890381	1.0235	0.989673	0.946207	0.854728	0.976438	0.929034		0.952068	0.891738	0.774125	0.922878
													146.75	0.767559	0.876261	0.971284	0.931327	0.884591	0.700874	0.814951	0.82018	0.84923	0.927165	0.903238	0.922207	1.00198	0.751629	1.03151	0.687806		1.06921	1.00996	0.714177	1.00267	1.04663	1.00153	0.984	0.890798	1.02518	0.989454	0.946858	0.859331	0.973585	0.927512		0.953019	0.889601	0.772827	0.922058
													147	0.764812	0.875351	0.973795	0.934097	0.885212	0.700544	0.808018	0.822441	0.851035	0.926163	0.903804	0.916135	0.999826	0.748784	1.03115	0.690118		1.0701	1.01152	0.717836	1.00483	1.05038	1.00488	0.98622	0.892811	1.02962	0.988692	0.944789	0.859111	0.980095	0.930723		0.949011	0.887041	0.772043	0.919633
													147.25	0.766404	0.8746	0.967742	0.92791	0.88099	0.699692	0.810687	0.819308	0.845549	0.921045	0.898072	0.91581	0.999244	0.747028	1.03325	0.690419		1.07138	1.01203	0.713359	1.00809	1.05043	1.0028	0.982594	0.89175	1.02684	0.990329	0.946877	0.858749	0.97704	0.930073		0.953685	0.892534	0.773318	0.924232
													147.5	0.768117	0.874194	0.968643	0.931444	0.883852	0.699575	0.812436	0.823336	0.848067	0.92495	0.899685	0.920878	1.00408	0.750902	1.03039	0.690196		1.06637	1.00968	0.71583	0.997951	1.04498	0.998288	0.980746	0.888089	1.02285	0.989902	0.943019	0.853302	0.975288	0.932558		0.951118	0.888508	0.775777	0.92055
													147.75	0.766455	0.875151	0.965504	0.930256	0.890646	0.700784	0.812006	0.820987	0.84823	0.924431	0.901298	0.916392	1.00295	0.748357	1.03417	0.688976		1.07343	1.01206	0.71505	1.00581	1.04714	1.00305	0.9816	0.891479	1.02416	0.991605	0.945223	0.857447	0.97646	0.929356		0.95206	0.89036	0.776139	0.919212
													148	0.768288	0.875788	0.976459	0.931795	0.882388	0.702545	0.81277	0.825202	0.850621	0.928506	0.901956	0.924514	1.00545	0.751545	1.03422	0.687805		1.07321	1.01473	0.713464	1.00388	1.04802	0.99913	0.986194	0.893129	1.02451	0.991623	0.945036	0.855809	0.978888	0.928505		0.951901	0.888002	0.776459	0.918978
													148.25	0.76708	0.879552	0.977915	0.931105	0.887203	0.698411	0.812807	0.821372	0.852785	0.928855	0.904829	0.921946	1.00239	0.751783	1.03776	0.691523		1.07326	1.01409	0.715585	1.00819	1.04847	1.00117	0.98269	0.889356	1.02337	0.993552	0.946043	0.85689	0.975871	0.93123		0.946513	0.887077	0.776019	0.920281
													148.5	0.765846	0.873516	0.972336	0.929274	0.885862	0.698255	0.81308	0.826573	0.85145	0.926139	0.901153	0.922045	0.997381	0.750943	1.03118	0.688069		1.0708	1.00711	0.713246	1.00205	1.04605	1.0034	0.985395	0.892401	1.02493	0.989946	0.943861	0.8545	0.976867	0.924542		0.948026	0.886304	0.774707	0.918586
													148.75	0.769481	0.871809	0.974696	0.932	0.883043	0.695959	0.811357	0.82456	0.847155	0.922653	0.899607	0.924941	1.00208	0.751848	1.031	0.687734		1.07821	1.0182	0.719354	1.00855	1.048	1.00442	0.989165	0.890736	1.02344	0.988878	0.94964	0.857223	0.975433	0.92782		0.949121	0.887254	0.775535	0.920241
													149	0.765866	0.874973	0.97128	0.929617	0.887813	0.701136	0.80694	0.819474	0.84792	0.924487	0.904244	0.921119	0.997427	0.750516	1.0332	0.687266		1.07329	1.01175	0.71538	1.00529	1.04778	1.00231	0.987765	0.89045	1.03012	0.991831	0.943854	0.855616	0.978128	0.927131		0.949408	0.888386	0.770481	0.919669
													149.25	0.768116	0.873354	0.973534	0.930106	0.882057	0.695477	0.809726	0.822265	0.848508	0.924114	0.900776	0.922863	1.00124	0.753086	1.03279	0.690004		1.07017	1.0069	0.716369	1.00809	1.05089	1.00658	0.983874	0.887837	1.02595	0.9901	0.944599	0.858247	0.975641	0.931962		0.949906	0.886151	0.77474	0.921892
													149.5	0.763583	0.870997	0.971728	0.928919	0.884818	0.699972	0.811963	0.821315	0.848704	0.92876	0.900711	0.920874	1.00074	0.751617	1.03207	0.688229		1.07134	1.00912	0.716907	1.00447	1.04949	1.00549	0.984028	0.891944	1.02623	0.989253	0.944462	0.857639	0.979112	0.930052		0.944743	0.887898	0.774615	0.917621
													149.75	0.766341	0.87238	0.975131	0.932979	0.89168	0.698183	0.811791	0.822827	0.850492	0.92856	0.902912	0.922347	1.00158	0.752678	1.03593	0.692816		1.079	1.01171	0.715378	1.01088	1.04905	1.00345	0.983728	0.88872	1.0237	0.991163	0.946458	0.859108	0.976485	0.931451		0.945639	0.88599	0.778408	0.917501
													150	0.767772	0.87168	0.973796	0.927745	0.887402	0.698591	0.807671	0.822685	0.849742	0.926587	0.900576	0.919688	1.00367	0.751298	1.03551	0.686291		1.06974	1.01513	0.716336	1.00305	1.0503	1.00135	0.982966	0.88974	1.02498	0.991581	0.94151	0.856085	0.982877	0.92868		0.948847	0.888396	0.778233	0.922981
													150.25	0.766904	0.868232	0.969723	0.926854	0.883207	0.696791	0.808828	0.817424	0.846292	0.922327	0.900372	0.919561	0.999166	0.748275	1.02913	0.686529		1.07098	1.00947	0.715208	1.00404	1.04516	1.00351	0.984316	0.891787	1.02754	0.989951	0.945222	0.858647	0.976692	0.928165		0.945836	0.885411	0.776867	0.915705
													150.5	0.765273	0.87225	0.974014	0.928722	0.882731	0.69708	0.810139	0.821773	0.847379	0.927334	0.898659	0.920109	0.998666	0.752506	1.03046	0.688239		1.07438	1.01062	0.716877	1.01036	1.0492	1.00503	0.985533	0.891542	1.02469	0.993748	0.947205	0.857912	0.981835	0.929611		0.946392	0.888016	0.777265	0.918133
													150.75	0.768197	0.872597	0.973282	0.929737	0.885328	0.696651	0.810483	0.822452	0.848171	0.928045	0.901396	0.923031	1.00499	0.749751	1.03259	0.684439		1.07293	1.01144	0.714776	1.00386	1.04815	1.00272	0.983235	0.890606	1.02297	0.995014	0.945135	0.858317	0.978418	0.930903		0.946742	0.889474	0.770103	0.921506
													151	0.767077	0.874764	0.977731	0.929643	0.885851	0.6997	0.811856	0.827905	0.851707	0.92903	0.899663	0.921892	1.00198	0.754397	1.03486	0.686569		1.07082	1.01212	0.711944	1.0108	1.05043	1.00507	0.98611	0.890655	1.02619	0.992718	0.946449	0.859628	0.974568	0.933083		0.946653	0.885565	0.772843	0.918528
													151.25	0.765567	0.86971	0.973231	0.928518	0.884444	0.697947	0.809423	0.823484	0.846859	0.926682	0.901041	0.921445	0.998634	0.75253	1.03014	0.688528		1.06988	1.0061	0.715746	0.998047	1.04396	0.995331	0.981609	0.888017	1.02446	0.9905	0.939907	0.852499	0.979543	0.928537		0.946071	0.88504	0.773582	0.918912
													151.5	0.76411	0.871824	0.975421	0.931377	0.886625	0.696075	0.812299	0.824447	0.84825	0.926307	0.903365	0.921686	0.996211	0.751807	1.03461	0.689137		1.07101	1.01261	0.713515	1.00778	1.0491	0.997649	0.982602	0.892655	1.02661	0.988747	0.943658	0.857793	0.977038	0.925234		0.94651	0.888415	0.775139	0.9195
													151.75	0.76422	0.870136	0.966752	0.926785	0.879386	0.697438	0.80676	0.819769	0.847422	0.927236	0.898223	0.921559	0.998724	0.751375	1.0324	0.687631		1.07276	1.01214	0.713789	1.00676	1.04973	1.00216	0.98354	0.890358	1.02475	0.991943	0.941121	0.857544	0.97617	0.932034		0.945249	0.888759	0.776351	0.918997
													152	0.76669	0.871198	0.968111	0.927192	0.882967	0.696992	0.805319	0.819278	0.847103	0.927641	0.899486	0.9204	0.998871	0.750857	1.03233	0.685066		1.06917	1.01334	0.713691	1.00592	1.04842	1.00451	0.980594	0.890434	1.02063	0.989978	0.943336	0.856923	0.972651	0.926659		0.945605	0.888462	0.774223	0.921896
													152.25	0.7635	0.86858	0.969921	0.923191	0.879787	0.693705	0.810833	0.823637	0.846072	0.926215	0.898761	0.919679	0.997323	0.749597	1.02975	0.686139		1.07098	1.01338	0.713627	1.01133	1.05281	1.00585	0.986227	0.88865	1.02363	0.992315	0.945077	0.861022	0.975798	0.927854		0.945274	0.886594	0.771408	0.916286
													152.5	0.766378	0.867776	0.969248	0.923243	0.882319	0.696629	0.809021	0.820231	0.847007	0.924994	0.897192	0.920137	0.999948	0.7508	1.03114	0.687071		1.07192	1.01246	0.71242	1.01073	1.05538	1.00787	0.986324	0.888783	1.02528	0.990835	0.940548	0.858984	0.976589	0.934905		0.947222	0.887134	0.775388	0.917767
													152.75	0.764197	0.872906	0.978284	0.927469	0.884189	0.698282	0.810327	0.824938	0.851578	0.932081	0.900826	0.920932	0.999628	0.753134	1.03469	0.686067		1.07041	1.01534	0.714723	1.00803	1.04846	1.00411	0.985982	0.891218	1.0253	0.991026	0.943822	0.857091	0.97657	0.928801		0.950545	0.888299	0.771927	0.919455
													153	0.765484	0.872501	0.973614	0.926603	0.883978	0.696628	0.809645	0.818752	0.848796	0.924944	0.898227	0.919538	0.992185	0.750491	1.03198	0.685842		1.07206	1.01238	0.717934	1.00709	1.05042	1.00073	0.979505	0.890443	1.02494	0.990506	0.94228	0.857953	0.977819	0.929161		0.948716	0.885523	0.773477	0.920641
													153.25	0.763988	0.870952	0.977267	0.927601	0.880675	0.696661	0.809447	0.827146	0.850074	0.928642	0.901755	0.923381	0.99719	0.750049	1.03588	0.686362		1.07083	1.01379	0.710659	1.00626	1.05032	0.999778	0.982134	0.89025	1.02173	0.988897	0.944014	0.856836	0.980035	0.927746		0.945244	0.888163	0.770092	0.916242
													153.5	0.7624	0.869533	0.968034	0.923975	0.880997	0.693776	0.806958	0.823538	0.846519	0.924979	0.898753	0.920969	0.994828	0.748779	1.03375	0.687523		1.06872	1.00968	0.711957	1.00586	1.0498	0.999832	0.98508	0.888395	1.02224	0.988795	0.945619	0.856261	0.975398	0.928927		0.944891	0.886239	0.772184	0.91861
													153.75	0.763363	0.874051	0.973359	0.928514	0.886374	0.69986	0.808248	0.820928	0.850953	0.932222	0.902878	0.923123	0.997023	0.750376	1.03444	0.685186		1.07477	1.01049	0.714504	1.00683	1.04869	1.0007	0.983998	0.890402	1.02669	0.990963	0.946063	0.853919	0.980024	0.930096		0.947636	0.888996	0.772326	0.919403
													154	0.763699	0.871607	0.976389	0.929838	0.885646	0.694696	0.813349	0.826062	0.850386	0.927379	0.903364	0.923349	0.999147	0.753787	1.03483	0.688124		1.07116	1.0104	0.709211	1.00143	1.04801	1.00305	0.985398	0.890281	1.02986	0.993996	0.94387	0.856878	0.981879	0.929086		0.947588	0.888347	0.774422	0.918953
													154.25	0.762902	0.870194	0.969676	0.928782	0.88525	0.6963	0.810786	0.824581	0.848961	0.92436	0.902195	0.917325	0.99824	0.749877	1.03594	0.687404		1.07036	1.0116	0.71702	1.00402	1.04736	1.00222	0.982553	0.889487	1.02613	0.991209	0.943838	0.856035	0.978881	0.931411		0.942846	0.88786	0.774828	0.91897
													154.5	0.763469	0.870946	0.974011	0.926578	0.885803	0.698028	0.80851	0.821883	0.848181	0.928663	0.899208	0.924244	1.00068	0.75153	1.03533	0.687372		1.07498	1.01029	0.711539	1.00391	1.04691	1.00487	0.985525	0.890323	1.02629	0.993677	0.943707	0.854362	0.978713	0.928635		0.944182	0.887807	0.770642	0.91722
													154.75	0.762626	0.875733	0.970942	0.929326	0.890447	0.696365	0.808388	0.818094	0.847762	0.928705	0.904603	0.921969	0.99463	0.754624	1.03147	0.682455		1.06985	1.01349	0.717421	1.00875	1.05068	1.00853	0.9865	0.893574	1.03047	0.994799	0.949218	0.858208	0.980052	0.93297		0.947548	0.88744	0.773677	0.91821
													155	0.765788	0.870751	0.974347	0.929902	0.882208	0.695898	0.810735	0.825819	0.847283	0.927788	0.901256	0.923863	0.99848	0.75188	1.03178	0.688793		1.07103	1.01123	0.71736	1.00566	1.04645	1.00157	0.980507	0.888801	1.02494	0.988637	0.941736	0.858338	0.97789	0.928436		0.94591	0.888404	0.774238	0.916949
													155.25	0.764775	0.867636	0.975184	0.927138	0.883882	0.69709	0.80962	0.829384	0.850595	0.928411	0.899501	0.920939	0.995463	0.753649	1.03023	0.690369		1.06752	1.01672	0.713547	1.00392	1.04829	0.997984	0.986332	0.889817	1.02407	0.991733	0.942745	0.853973	0.977246	0.928663		0.945301	0.885779	0.772965	0.918632
													155.5	0.763874	0.868899	0.974468	0.927898	0.880417	0.695104	0.808517	0.818026	0.84581	0.9266	0.902859	0.921821	0.998124	0.750299	1.0343	0.686281		1.06674	1.00635	0.713204	1.00193	1.0498	1.0056	0.98042	0.886271	1.02305	0.986718	0.941661	0.855245	0.972314	0.924757		0.94588	0.889665	0.774631	0.920701
													155.75	0.761424	0.87041	0.975249	0.927267	0.886775	0.69489	0.811583	0.822781	0.84929	0.928373	0.903258	0.92264	0.994434	0.751739	1.03649	0.686756		1.06666	1.01119	0.715717	1.00337	1.04815	1.00163	0.981209	0.891066	1.024	0.988716	0.942511	0.855693	0.974279	0.931222		0.94887	0.887844	0.772582	0.919146
													156	0.765165	0.865084	0.96808	0.928111	0.884051	0.693984	0.806094	0.823242	0.845516	0.924731	0.899563	0.917014	0.992152	0.750471	1.03134	0.68384		1.06893	1.01139	0.717233	1.00566	1.04817	1.00387	0.981106	0.890763	1.02344	0.990732	0.946655	0.861202	0.978706	0.927334		0.945109	0.886675	0.776629	0.919533
													156.25	0.76476	0.870673	0.972138	0.92576	0.883259	0.694082	0.809788	0.825541	0.843944	0.921571	0.899527	0.922983	0.998499	0.749092	1.03544	0.684044		1.06806	1.01399	0.714833	1.00827	1.04999	1.00221	0.977184	0.888536	1.02285	0.987981	0.941802	0.855916	0.970326	0.928328		0.944349	0.886462	0.773419	0.918186
													156.5	0.764259	0.87181	0.974654	0.927624	0.880305	0.693623	0.811874	0.822108	0.845661	0.925285	0.898994	0.919213	0.993206	0.750778	1.03003	0.684899		1.07146	1.01192	0.7156	1.00405	1.04679	1.00533	0.984384	0.886499	1.02253	0.989876	0.944035	0.858051	0.973899	0.935446		0.944547	0.88967	0.769052	0.919998
													156.75	0.764357	0.868013	0.970148	0.92536	0.884315	0.693684	0.809638	0.824064	0.848492	0.923794	0.898929	0.919345	0.99066	0.750796	1.03087	0.680208		1.07125	1.01017	0.714656	1.00725	1.04829	1.0021	0.984736	0.888067	1.02229	0.989397	0.941432	0.856473	0.976061	0.923407		0.944303	0.886267	0.772305	0.916507
													157	0.761725	0.867666	0.970448	0.924143	0.879338	0.691608	0.810282	0.823168	0.845979	0.923734	0.896974	0.922896	0.990612	0.749369	1.03311	0.68744		1.07354	1.01421	0.718223	1.01303	1.0505	1.00294	0.988219	0.890941	1.02382	0.991269	0.946061	0.859765	0.978861	0.931046		0.945067	0.887992	0.774812	0.918373
													157.25	0.76134	0.865555	0.97052	0.924358	0.883409	0.694624	0.808761	0.818393	0.845078	0.923902	0.896859	0.921301	0.99258	0.748813	1.02997	0.683156		1.06469	1.00931	0.712113	1.00289	1.04482	0.99843	0.983277	0.886903	1.02366	0.98628	0.942255	0.852475	0.975039	0.928266		0.944861	0.88412	0.77059	0.913892
													157.5	0.760373	0.868287	0.971338	0.927859	0.887362	0.696124	0.813606	0.820207	0.849558	0.923745	0.900015	0.924345	0.997638	0.750585	1.03436	0.686849		1.07344	1.013	0.716549	1.00553	1.0497	1.00386	0.984169	0.891408	1.02698	0.992845	0.949932	0.860908	0.980963	0.935865		0.945833	0.885743	0.764519	0.915828
													157.75	0.762242	0.86879	0.968888	0.928114	0.882877	0.69599	0.81368	0.823294	0.847855	0.926426	0.903354	0.923613	0.995227	0.751553	1.03692	0.683284		1.07112	1.00436	0.713514	0.99854	1.0412	0.993135	0.979442	0.887655	1.02628	0.98722	0.93988	0.851815	0.97613	0.922654		0.944162	0.889341	0.768269	0.915699
													158	0.761902	0.865439	0.975088	0.925087	0.882709	0.693774	0.808427	0.817731	0.846978	0.929291	0.898888	0.918786	0.99155	0.750424	1.03275	0.686965		1.0712	1.01473	0.715842	1.0077	1.05198	1.00536	0.986349	0.888094	1.02515	0.990084	0.943541	0.862015	0.977477	0.931918		0.942508	0.884085	0.770951	0.915049
													158.25	0.762252	0.865765	0.966945	0.927189	0.884751	0.694498	0.811122	0.823355	0.846374	0.926622	0.899956	0.921046	0.993309	0.745147	1.03259	0.687655		1.07318	1.01312	0.712778	1.00713	1.04967	1.0012	0.98884	0.889011	1.02656	0.99282	0.946454	0.857297	0.978065	0.927539		0.943743	0.887105	0.770765	0.918132
													158.5	0.762052	0.868266	0.97506	0.926965	0.88599	0.696109	0.810893	0.823229	0.847475	0.925433	0.897923	0.9229	0.988777	0.7526	1.03388	0.685842		1.06735	1.01418	0.713699	1.0037	1.04927	1.00211	0.978623	0.889494	1.02362	0.990437	0.939878	0.853782	0.976516	0.928147		0.943278	0.886141	0.772025	0.91641
													158.75	0.762462	0.868858	0.974508	0.92823	0.88655	0.695379	0.808841	0.823368	0.848316	0.928901	0.904698	0.922404	0.990861	0.75257	1.02999	0.688831		1.06968	1.01501	0.71505	1.0099	1.05076	1.00401	0.988519	0.888911	1.02458	0.993013	0.943952	0.860924	0.979106	0.929608		0.944401	0.887995	0.773284	0.918318
													159	0.760677	0.869926	0.968664	0.927937	0.883394	0.693269	0.813529	0.824045	0.844004	0.922743	0.900602	0.925949	0.992485	0.748713	1.03388	0.68562		1.0729	1.01385	0.718467	1.00539	1.05273	1.0061	0.982638	0.894279	1.02983	0.991041	0.947989	0.861338	0.979264	0.930583		0.941812	0.886771	0.769959	0.917186
													159.25	0.759679	0.86987	0.97099	0.92568	0.882922	0.695044	0.808178	0.821159	0.847464	0.930094	0.899469	0.919724	0.989754	0.752015	1.03191	0.687009		1.06605	1.01296	0.715499	1.00319	1.04589	1.00185	0.979179	0.89112	1.02293	0.985755	0.939133	0.853845	0.972938	0.926045		0.942579	0.886972	0.769539	0.916144
													159.5	0.763304	0.868513	0.975633	0.925753	0.884454	0.694686	0.807912	0.823327	0.8477	0.927104	0.899502	0.921376	0.98771	0.751379	1.03379	0.682858		1.06869	1.00866	0.714643	1.00701	1.0491	0.9997	0.985191	0.892746	1.02768	0.991378	0.946956	0.856792	0.980199	0.927985		0.942163	0.886192	0.771404	0.915764
													159.75	0.76279	0.869477	0.973166	0.925807	0.883081	0.696387	0.808306	0.818604	0.845693	0.923253	0.900176	0.924634	0.990448	0.750192	1.0348	0.685513		1.07082	1.01984	0.715134	1.00781	1.05216	1.0059	0.982116	0.88881	1.0216	0.987826	0.947391	0.857504	0.977437	0.932543		0.940423	0.884867	0.767476	0.914079
													160	0.760342	0.863667	0.980851	0.926035	0.880527	0.692889	0.810225	0.820976	0.846145	0.92692	0.898728	0.92492	0.991447	0.749995	1.03181	0.685281		1.07347	1.01287	0.712055	1.00203	1.05071	1.00431	0.983427	0.891721	1.02696	0.987543	0.942447	0.856164	0.978044	0.928034		0.9432	0.888525	0.773603	0.921612
													160.25	0.759608	0.865822	0.974297	0.926897	0.882351	0.692982	0.805422	0.81944	0.844691	0.924215	0.900103	0.916458	0.990075	0.752097	1.02743	0.68601		1.07629	1.01367	0.71776	1.00551	1.04988	1.00544	0.98669	0.891559	1.02713	0.994595	0.944933	0.859979	0.977852	0.928282		0.942838	0.889339	0.772076	0.918018
													160.5	0.760986	0.866939	0.980167	0.926964	0.88568	0.69543	0.80859	0.821297	0.850171	0.92821	0.902815	0.921657	0.98906	0.751137	1.03428	0.690509		1.07607	1.01329	0.715595	1.00388	1.04791	1.00329	0.983257	0.891972	1.0232	0.992128	0.945337	0.858541	0.977633	0.927336		0.941818	0.88419	0.769702	0.915554
													160.75	0.76338	0.865695	0.968946	0.922491	0.884615	0.693595	0.810212	0.823573	0.84423	0.925131	0.901155	0.92457	0.990218	0.750326	1.03205	0.683883		1.06959	1.01285	0.714477	1.00363	1.04684	0.998513	0.98654	0.889674	1.02805	0.99312	0.943011	0.857427	0.980066	0.928227		0.941392	0.886237	0.774145	0.915194
													161	0.760159	0.865047	0.968643	0.921662	0.882053	0.692836	0.808696	0.821007	0.846675	0.926192	0.897947	0.922613	0.986836	0.749177	1.03332	0.685502		1.07175	1.01215	0.718196	1.00802	1.05302	1.00407	0.987179	0.89377	1.02638	0.993347	0.945871	0.858851	0.978367	0.929827		0.941814	0.882922	0.773923	0.916698
													161.25	0.758703	0.870033	0.970395	0.926647	0.88473	0.692245	0.810696	0.822004	0.846596	0.927324	0.898572	0.916332	0.989054	0.748974	1.03468	0.683746		1.06802	1.01301	0.711192	1.00088	1.04531	1.00207	0.978603	0.890939	1.02613	0.989566	0.941972	0.855588	0.978164	0.92937		0.946168	0.884755	0.772402	0.918951
													161.5	0.761592	0.868761	0.977182	0.930227	0.886065	0.697446	0.811711	0.828072	0.849443	0.929609	0.905584	0.927298	0.99178	0.752234	1.03476	0.686221		1.06885	1.00832	0.711881	1.00946	1.05334	1.00162	0.982337	0.891095	1.02428	0.990704	0.943511	0.854182	0.97788	0.929129		0.9434	0.889524	0.773008	0.919314
													161.75	0.760688	0.86868	0.971706	0.926818	0.884206	0.692816	0.811584	0.823846	0.847244	0.923412	0.902144	0.92574	0.985104	0.752283	1.03214	0.68364		1.07377	1.01395	0.713937	1.00559	1.04959	0.998753	0.987137	0.891536	1.02971	0.988333	0.945258	0.855642	0.9809	0.928021		0.945458	0.887458	0.774206	0.920203
													162	0.760434	0.868636	0.963134	0.92758	0.882953	0.693009	0.81248	0.824658	0.84766	0.923131	0.901651	0.923038	0.98791	0.747037	1.03144	0.688236		1.06799	1.01372	0.715238	1.00687	1.05019	1.00296	0.984392	0.891009	1.02996	0.992483	0.944773	0.858043	0.982444	0.927334		0.944356	0.890249	0.771648	0.918242
													162.25	0.762244	0.86698	0.97214	0.922623	0.885162	0.693959	0.810061	0.821204	0.847146	0.927423	0.899364	0.919369	0.990569	0.753931	1.03381	0.684102		1.07312	1.01387	0.713588	1.00629	1.05008	1.00301	0.981692	0.890312	1.02397	0.992513	0.943081	0.858943	0.982107	0.927124		0.943588	0.889678	0.77493	0.92087
													162.5	0.761972	0.87075	0.968047	0.925103	0.884386	0.694484	0.810228	0.821582	0.845718	0.924659	0.901813	0.924459	0.988244	0.753036	1.03535	0.686356		1.06941	1.01449	0.715097	1.00519	1.05006	1.00484	0.979658	0.892134	1.02438	0.987858	0.944042	0.858069	0.979296	0.931421		0.938797	0.883794	0.771931	0.915893
													162.75	0.7602	0.869222	0.968411	0.929569	0.881009	0.692494	0.809131	0.825874	0.842566	0.922447	0.901615	0.920193	0.987258	0.748364	1.0364	0.686607		1.07243	1.00883	0.717119	1.00896	1.05477	1.00682	0.984581	0.891114	1.02653	0.991838	0.942659	0.860449	0.978885	0.928354		0.941412	0.888138	0.772666	0.91644
													163	0.760631	0.865633	0.971995	0.926163	0.883159	0.69364	0.811253	0.820023	0.844065	0.925712	0.901132	0.919807	0.98208	0.751117	1.03338	0.683955		1.07378	1.00997	0.717568	1.00956	1.05158	1.00441	0.986786	0.888232	1.01986	0.989126	0.940209	0.854866	0.974915	0.926398		0.944169	0.886008	0.776406	0.917375
													163.25	0.760709	0.870844	0.97672	0.923494	0.883526	0.692076	0.809904	0.821244	0.846267	0.92516	0.900331	0.921715	0.983835	0.751755	1.03187	0.6845		1.06811	1.01292	0.714116	1.00719	1.05164	1.00216	0.985054	0.886783	1.02002	0.988545	0.941578	0.859567	0.976092	0.925869		0.939306	0.888012	0.769301	0.917972
													163.5	0.759456	0.862809	0.976027	0.923838	0.884636	0.694088	0.809405	0.82311	0.846052	0.92664	0.899446	0.922886	0.987691	0.751541	1.02994	0.683784		1.07377	1.01075	0.709564	1.00353	1.0495	0.998015	0.980692	0.889804	1.02484	0.99175	0.944586	0.854764	0.979596	0.928304		0.938392	0.886187	0.767624	0.917256
													163.75	0.759466	0.869248	0.972737	0.926604	0.882656	0.697125	0.810744	0.819014	0.847251	0.925723	0.89785	0.922899	0.987827	0.751216	1.03306	0.682093		1.07096	1.01326	0.714474	1.00937	1.05178	1.00316	0.981798	0.889996	1.02525	0.99064	0.944471	0.858303	0.979315	0.932995		0.942239	0.887627	0.776764	0.917734
													164	0.755589	0.869114	0.978466	0.927201	0.885008	0.693911	0.80935	0.820856	0.847313	0.92695	0.899618	0.919144	0.979344	0.751274	1.03374	0.685345		1.07047	1.01543	0.716955	1.00546	1.04859	1.00078	0.984847	0.890823	1.02931	0.98798	0.944497	0.856089	0.977221	0.928794		0.942388	0.888951	0.765831	0.920214
													164.25	0.756317	0.866694	0.972419	0.924974	0.884247	0.690538	0.807548	0.823707	0.843901	0.926869	0.900202	0.925569	0.982671	0.750002	1.03292	0.679111		1.07484	1.01194	0.714606	1.00662	1.05343	1.00398	0.985664	0.889026	1.0262	0.994427	0.943571	0.859467	0.977481	0.929237		0.940421	0.885657	0.775365	0.915525
													164.5	0.758135	0.867115	0.974918	0.925536	0.886617	0.692555	0.810931	0.820429	0.841819	0.921409	0.900659	0.920458	0.981477	0.74851	1.03044	0.686961		1.06983	1.01143	0.713832	1.01165	1.05066	1.00444	0.984268	0.888925	1.02242	0.991179	0.944949	0.856213	0.976997	0.931255		0.940555	0.888773	0.768975	0.918147
													164.75	0.759211	0.873621	0.973714	0.929258	0.884286	0.695201	0.811136	0.821512	0.846995	0.923901	0.903102	0.924424	0.986411	0.751289	1.03411	0.687484		1.07144	1.0132	0.711384	1.00956	1.05053	1.00142	0.980407	0.88998	1.02598	0.988172	0.942628	0.860192	0.977564	0.930091		0.939494	0.884225	0.768868	0.915745
													165	0.757512	0.865412	0.964489	0.926803	0.885233	0.689613	0.810862	0.817345	0.844904	0.922321	0.898412	0.923848	0.985467	0.753192	1.03333	0.686186		1.0648	1.00986	0.709815	1.00638	1.04787	1.00213	0.979904	0.890427	1.0239	0.987608	0.942364	0.854588	0.974917	0.92869		0.942768	0.888109	0.772382	0.919493
													165.25	0.760986	0.86868	0.968268	0.926444	0.887503	0.69452	0.809987	0.824033	0.845104	0.924194	0.898715	0.922763	0.982788	0.751525	1.03251	0.685528		1.07533	1.00828	0.713694	1.00936	1.04698	1.00056	0.983119	0.888077	1.02361	0.993568	0.943302	0.856171	0.976554	0.927303		0.94129	0.888399	0.771151	0.917547
													165.5	0.758011	0.867352	0.971117	0.923766	0.879284	0.693688	0.810467	0.823119	0.844267	0.923074	0.89905	0.92364	0.983625	0.751924	1.0348	0.687032		1.06509	1.01458	0.713488	1.00408	1.04918	1.00028	0.977814	0.88729	1.02283	0.987252	0.940699	0.854382	0.974386	0.9231		0.939677	0.886754	0.769712	0.916787
													165.75	0.760661	0.867719	0.970745	0.920957	0.88512	0.693439	0.813153	0.817575	0.844353	0.924598	0.896328	0.920431	0.981879	0.750799	1.02936	0.684549		1.07054	1.00947	0.711761	1.00617	1.04604	0.997191	0.983667	0.887827	1.02471	0.990176	0.94141	0.854552	0.975251	0.928872		0.937197	0.88629	0.769872	0.912952
													166	0.758053	0.868988	0.971723	0.930062	0.882001	0.693751	0.809624	0.823234	0.845975	0.926063	0.901922	0.920408	0.982807	0.748805	1.0356	0.68546		1.07093	1.01457	0.71224	1.00745	1.04787	1.00556	0.988459	0.890901	1.02291	0.99154	0.944438	0.853297	0.978512	0.92928		0.943742	0.889058	0.773065	0.918561
													166.25	0.757373	0.867289	0.975391	0.928079	0.884096	0.691094	0.80946	0.821644	0.845717	0.928193	0.902945	0.920318	0.982376	0.751686	1.03521	0.684357		1.07159	1.01269	0.714483	1.00742	1.05008	1.00416	0.983683	0.890059	1.02384	0.989354	0.947139	0.857782	0.975998	0.930759		0.942246	0.887603	0.774755	0.914919
													166.5	0.758626	0.864838	0.975472	0.926572	0.882064	0.696655	0.809092	0.817999	0.845203	0.928069	0.901932	0.920418	0.981492	0.752985	1.03632	0.685212		1.07095	1.0072	0.707824	1.00689	1.0495	1.00403	0.980324	0.888821	1.02635	0.989649	0.943145	0.85795	0.973679	0.927608		0.936568	0.885231	0.770947	0.915429
													166.75	0.758217	0.869903	0.967142	0.927841	0.88537	0.692819	0.811788	0.818996	0.847768	0.928875	0.902308	0.922512	0.983163	0.751676	1.03206	0.683436		1.06963	1.00887	0.71011	1.00725	1.05343	1.00684	0.983973	0.887197	1.02702	0.991298	0.943636	0.856839	0.976086	0.930132		0.935676	0.885392	0.770465	0.914656
													167	0.758837	0.869334	0.969644	0.924814	0.881212	0.691064	0.811157	0.820896	0.84449	0.92457	0.90104	0.92188	0.980562	0.753959	1.03564	0.68342		1.07105	1.00944	0.709106	1.00475	1.04696	1.00338	0.985786	0.887257	1.02113	0.992133	0.943711	0.855392	0.97512	0.926143		0.939009	0.885612	0.769964	0.914808
													167.25	0.759929	0.867489	0.970235	0.925278	0.883362	0.692817	0.807568	0.824587	0.8462	0.927114	0.899231	0.922374	0.981679	0.753244	1.02943	0.68691		1.07644	1.01608	0.711249	1.00692	1.05132	1.00644	0.989776	0.89069	1.0251	0.993914	0.945807	0.857373	0.978772	0.932921		0.93544	0.883738	0.772673	0.918426
													167.5	0.755232	0.865019	0.975498	0.925546	0.885306	0.695207	0.808891	0.81935	0.849795	0.928818	0.899184	0.919401	0.979716	0.751521	1.03156	0.681617		1.07507	1.00814	0.712193	1.00612	1.05197	0.999326	0.986775	0.889547	1.02494	0.992086	0.94286	0.857375	0.978427	0.926639		0.941996	0.887776	0.770321	0.918712
													167.75	0.759003	0.866181	0.982096	0.925127	0.887656	0.693165	0.808291	0.822911	0.847415	0.926847	0.898373	0.923457	0.982787	0.75011	1.03099	0.680721		1.07162	1.00845	0.71398	1.00771	1.04851	1.00221	0.986548	0.895098	1.031	0.991644	0.942351	0.856771	0.979111	0.927913		0.938403	0.884819	0.772173	0.913884
													168	0.759183	0.868382	0.973728	0.926073	0.884127	0.692718	0.810363	0.823198	0.846657	0.92998	0.901443	0.917623	0.978284	0.752926	1.03309	0.682908		1.07638	1.0135	0.712635	1.01029	1.05227	1.00309	0.984633	0.891926	1.02431	0.992893	0.946585	0.857385	0.977695	0.932088		0.941806	0.884548	0.771815	0.916276
													168.25	0.759674	0.866192	0.97448	0.925853	0.883815	0.68965	0.808764	0.821665	0.843933	0.922275	0.89958	0.921309	0.979101	0.750135	1.03002	0.682635		1.07648	1.01236	0.713819	1.0079	1.05108	1.00596	0.984596	0.892522	1.0238	0.993365	0.944499	0.856889	0.978357	0.92833		0.939807	0.884734	0.770247	0.914831
													168.5	0.758053	0.868388	0.973059	0.926513	0.881556	0.689987	0.809289	0.821296	0.844373	0.929369	0.898513	0.920548	0.977652	0.751415	1.03289	0.683564		1.07021	1.011	0.711745	1.00492	1.04921	1.0014	0.981137	0.887075	1.01937	0.987627	0.938319	0.853478	0.97485	0.92784		0.941703	0.887305	0.769492	0.918484
													168.75	0.757639	0.867477	0.967662	0.925593	0.882871	0.690899	0.808784	0.823798	0.845031	0.925296	0.902844	0.924059	0.978208	0.752583	1.03673	0.682351		1.07654	1.01007	0.714983	1.0055	1.05154	1.00466	0.982992	0.892996	1.02739	0.994059	0.943076	0.857573	0.97902	0.930983		0.942662	0.889691	0.772635	0.918244
													169	0.755007	0.864211	0.972824	0.92208	0.884679	0.691776	0.81037	0.821028	0.845606	0.923748	0.900602	0.920806	0.978033	0.751678	1.03631	0.682478		1.07337	1.01346	0.712221	1.00787	1.05102	1.00573	0.980763	0.890734	1.0216	0.993804	0.941623	0.8571	0.974408	0.92953		0.942212	0.888429	0.772616	0.919563
													169.25	0.75824	0.867146	0.966064	0.922939	0.883997	0.689449	0.812063	0.820068	0.844347	0.924771	0.901772	0.921226	0.978533	0.751519	1.03713	0.683538		1.07103	1.0098	0.715282	1.0029	1.04949	1.00893	0.983124	0.892661	1.02891	0.992081	0.945199	0.856055	0.978471	0.930986		0.945938	0.891253	0.772879	0.922295
													169.5	0.755666	0.863529	0.968699	0.92306	0.88562	0.690585	0.809143	0.8214	0.845306	0.927154	0.898402	0.922813	0.973462	0.749979	1.02999	0.682923		1.07252	1.01082	0.713334	1.00684	1.04768	1.00048	0.983093	0.888013	1.025	0.989785	0.942382	0.856221	0.976341	0.929242		0.940215	0.886841	0.771785	0.917285
													169.75	0.757275	0.865156	0.97267	0.926567	0.886719	0.690475	0.811529	0.819239	0.844041	0.924846	0.896992	0.921865	0.976793	0.752627	1.03553	0.68476		1.07168	1.00792	0.710751	1.00635	1.05028	1.00105	0.984068	0.889421	1.02557	0.991254	0.942037	0.859863	0.977528	0.92927		0.942884	0.889236	0.768293	0.920809
													170	0.758397	0.86775	0.973324	0.925367	0.887511	0.692313	0.812714	0.819123	0.843179	0.92707	0.905665	0.922801	0.974838	0.754806	1.03627	0.681952		1.07373	1.01213	0.715741	1.00148	1.0524	1.00216	0.989644	0.891533	1.02519	0.990047	0.942294	0.857092	0.981489	0.927635		0.941375	0.888792	0.770879	0.921742
													170.25	0.757656	0.862348	0.976289	0.92419	0.881178	0.692521	0.806127	0.820111	0.845298	0.923516	0.895918	0.918652	0.973486	0.750978	1.0328	0.682278		1.06989	1.00885	0.717946	1.00318	1.04895	1.00182	0.983773	0.891874	1.02604	0.987885	0.942324	0.855005	0.976155	0.923981		0.939528	0.88905	0.77085	0.914522
													170.5	0.756534	0.86359	0.973884	0.925475	0.883465	0.6961	0.81125	0.822368	0.848737	0.929626	0.898428	0.923159	0.976569	0.751728	1.03322	0.685984		1.06342	1.00895	0.709303	1.00622	1.04852	1.00287	0.983304	0.889102	1.02357	0.992639	0.94023	0.856403	0.976573	0.926505		0.937659	0.885572	0.769842	0.919295
													170.75	0.75616	0.868023	0.969432	0.92653	0.886369	0.691981	0.810448	0.819947	0.844519	0.924787	0.900146	0.920359	0.973909	0.750501	1.03597	0.68443		1.07836	1.00835	0.714488	1.01244	1.05071	1.00418	0.985097	0.891991	1.02724	0.987831	0.945477	0.855994	0.975963	0.932053		0.938924	0.887202	0.766704	0.915266
													171	0.757599	0.869075	0.972283	0.925894	0.885508	0.690699	0.80989	0.823379	0.846395	0.928656	0.902841	0.92336	0.978731	0.754713	1.0362	0.683079		1.06592	1.01326	0.71318	1.00165	1.04916	1.00167	0.983541	0.888289	1.02124	0.993132	0.947178	0.856774	0.974366	0.930834		0.941201	0.888181	0.771992	0.916129
													171.25	0.755259	0.86657	0.970655	0.923247	0.883743	0.691271	0.810297	0.82015	0.842799	0.921626	0.898795	0.920685	0.977808	0.750626	1.03271	0.678215		1.07223	1.01096	0.714585	1.00197	1.05216	1.005	0.983405	0.890196	1.02451	0.991544	0.946176	0.860242	0.978284	0.930933		0.937796	0.888028	0.769085	0.918035
													171.5	0.755511	0.863639	0.974459	0.923128	0.882141	0.691444	0.808466	0.820037	0.845618	0.924191	0.898316	0.920748	0.971575	0.750387	1.03107	0.682783		1.07007	1.01354	0.71418	1.00482	1.04842	1.00057	0.986264	0.889444	1.02047	0.991641	0.941009	0.854592	0.974299	0.927125		0.937959	0.887055	0.766531	0.917631
													171.75	0.755418	0.866789	0.976121	0.925435	0.887451	0.690584	0.811374	0.825191	0.845023	0.927209	0.901593	0.923912	0.976971	0.75231	1.0356	0.683615		1.07442	1.01159	0.709078	1.00798	1.04737	1.00253	0.987895	0.892637	1.0276	0.991845	0.94595	0.855971	0.976881	0.925658		0.939138	0.888911	0.768157	0.916953
													172	0.754877	0.863479	0.976414	0.924189	0.883637	0.693682	0.809296	0.821801	0.843258	0.926584	0.899622	0.924196	0.972583	0.753561	1.0307	0.685435		1.06694	1.01281	0.71655	1.00776	1.05027	1.00325	0.982405	0.889706	1.02244	0.988497	0.941997	0.859472	0.975551	0.928137		0.943371	0.891811	0.771401	0.92018
													172.25	0.758022	0.862805	0.971417	0.925563	0.884893	0.692615	0.80914	0.825081	0.846824	0.923988	0.900799	0.920334	0.974289	0.752323	1.03061	0.681852		1.07523	1.01326	0.714892	1.0072	1.05131	1.00202	0.987068	0.889653	1.02375	0.990024	0.943213	0.85738	0.977149	0.925336		0.935244	0.886828	0.77179	0.91594
													172.5	0.757377	0.865197	0.972486	0.92505	0.883093	0.6905	0.813145	0.822763	0.845813	0.92745	0.897124	0.92416	0.973573	0.751564	1.0343	0.683387		1.07883	1.01458	0.712162	1.0089	1.05435	1.00342	0.9828	0.892174	1.02537	0.987171	0.940401	0.857562	0.977401	0.930131		0.938651	0.887542	0.768884	0.916881
													172.75	0.756018	0.86432	0.971619	0.925122	0.882814	0.694302	0.810282	0.824662	0.844478	0.925434	0.904937	0.921212	0.97383	0.75312	1.03301	0.681692		1.07062	1.01032	0.713613	1.00467	1.05097	1.00333	0.980614	0.891167	1.02601	0.985216	0.946782	0.855408	0.976992	0.930007		0.941253	0.889419	0.770459	0.918353
													173	0.754436	0.863681	0.972475	0.925764	0.880115	0.686239	0.806607	0.823894	0.841544	0.922039	0.899767	0.923039	0.970953	0.752428	1.03314	0.680644		1.07299	1.01081	0.7125	1.00991	1.04909	1.00347	0.988879	0.891241	1.02372	0.991808	0.942303	0.859973	0.979613	0.929344		0.937827	0.885964	0.774451	0.915255
													173.25	0.760191	0.867134	0.977906	0.923297	0.885295	0.693685	0.812643	0.826288	0.845884	0.927809	0.900162	0.922605	0.971199	0.75363	1.03217	0.680818		1.07217	1.01308	0.713936	1.00378	1.05191	1.0032	0.980701	0.886935	1.02339	0.991397	0.942842	0.857105	0.976905	0.929065		0.938487	0.888533	0.771497	0.916114
													173.5	0.754053	0.861957	0.978173	0.923836	0.882255	0.692087	0.809335	0.825196	0.844424	0.928128	0.899613	0.92508	0.973005	0.75249	1.03482	0.680506		1.07628	1.01429	0.711574	1.00681	1.05202	1.00978	0.991584	0.892071	1.02575	0.992768	0.941374	0.858319	0.977943	0.928423		0.938063	0.886168	0.772112	0.913867
													173.75	0.753224	0.859185	0.962877	0.921313	0.879013	0.689952	0.807961	0.816611	0.840622	0.921699	0.896325	0.918414	0.969233	0.750018	1.03122	0.679402		1.07003	1.01054	0.714404	1.00877	1.05231	1.00611	0.980353	0.888047	1.0199	0.990928	0.942113	0.853963	0.974819	0.924278		0.940082	0.886849	0.772018	0.914811
													174	0.755244	0.863677	0.975605	0.923952	0.883807	0.690053	0.810802	0.824094	0.847082	0.924166	0.901198	0.925147	0.973375	0.753436	1.03285	0.684992		1.07507	1.01406	0.71434	1.01061	1.05085	1.00682	0.988157	0.892346	1.02703	0.995279	0.945093	0.861646	0.977162	0.930666		0.938384	0.888649	0.768899	0.917922
													174.25	0.75436	0.865472	0.968722	0.926886	0.88562	0.689614	0.809563	0.822279	0.842057	0.925885	0.903371	0.920172	0.972537	0.75022	1.03531	0.684154		1.07616	1.01517	0.710611	1.00608	1.05166	1.00205	0.985504	0.892565	1.02685	0.991137	0.942857	0.855581	0.981127	0.92778		0.939683	0.888932	0.771127	0.916473
													174.5	0.754951	0.864208	0.972181	0.924636	0.885284	0.689198	0.810175	0.825769	0.845524	0.927619	0.901891	0.921095	0.971792	0.751823	1.03317	0.681633		1.06963	1.01518	0.715068	1.00809	1.0509	1.00493	0.983829	0.889118	1.02434	0.988478	0.946345	0.85664	0.971311	0.929715		0.941204	0.8865	0.771374	0.915432
													174.75	0.756613	0.868695	0.972415	0.927874	0.883632	0.688233	0.810485	0.822101	0.843708	0.925903	0.902455	0.92317	0.97192	0.748258	1.03433	0.679827		1.07157	1.01302	0.714713	1.00619	1.04833	0.99973	0.981848	0.889122	1.02057	0.988743	0.941996	0.856418	0.973537	0.926954		0.936965	0.887688	0.772275	0.914915
													175	0.758368	0.864515	0.973922	0.924179	0.883144	0.689126	0.812671	0.820643	0.844876	0.924387	0.900451	0.919754	0.973099	0.752722	1.03143	0.685863		1.07426	1.01176	0.712678	1.00959	1.05221	1.00318	0.984673	0.892667	1.02456	0.990367	0.943923	0.857707	0.975895	0.93059		0.941932	0.887978	0.770434	0.91796
													175.25	0.756062	0.866413	0.972125	0.922151	0.884045	0.690823	0.806801	0.822487	0.845879	0.924251	0.899768	0.923262	0.965524	0.750263	1.03385	0.683877		1.07253	1.01424	0.712217	1.00116	1.05468	1.00551	0.987612	0.889263	1.02699	0.991515	0.945195	0.856521	0.975553	0.929817		0.939722	0.888506	0.772407	0.91551
													175.5	0.753265	0.861875	0.976261	0.921543	0.88062	0.688278	0.809158	0.818956	0.841998	0.922641	0.896175	0.921474	0.964509	0.754451	1.03292	0.680737		1.06895	1.00729	0.713587	1.00372	1.04589	1.00034	0.982227	0.891223	1.0209	0.993536	0.943343	0.855701	0.97537	0.928595		0.940068	0.890935	0.76991	0.919466
													175.75	0.754212	0.865109	0.971434	0.920966	0.883766	0.68928	0.811644	0.826865	0.842932	0.923431	0.898688	0.923558	0.967761	0.751871	1.03039	0.683225		1.07247	1.01278	0.715718	1.00756	1.0506	1.00437	0.986798	0.891087	1.02511	0.98936	0.945819	0.857751	0.978361	0.931848		0.940424	0.887767	0.77085	0.916921
													176	0.756545	0.861703	0.976842	0.922945	0.881416	0.690136	0.809413	0.822012	0.842774	0.924805	0.897713	0.921099	0.969993	0.752471	1.03175	0.680874		1.07627	1.01488	0.712789	1.00713	1.05213	1.00624	0.983954	0.890459	1.02204	0.989358	0.946149	0.855599	0.976799	0.933352		0.941217	0.889336	0.771235	0.916634
													176.25	0.756337	0.862955	0.972775	0.927198	0.883321	0.690496	0.812798	0.820951	0.843503	0.925752	0.902894	0.924954	0.97371	0.75172	1.03708	0.685216		1.07569	1.00867	0.715207	1.00852	1.05156	1.00711	0.985044	0.89187	1.02746	0.989698	0.943538	0.859726	0.976318	0.932052		0.937421	0.889712	0.769386	0.918281
													176.5	0.756652	0.865108	0.973119	0.922583	0.886712	0.692482	0.813121	0.824259	0.845102	0.927999	0.89977	0.920191	0.97108	0.755035	1.03134	0.680819		1.07243	1.01223	0.717453	1.00695	1.05004	0.99901	0.984368	0.889533	1.02609	0.994307	0.941763	0.856328	0.976161	0.930002		0.941726	0.88784	0.77006	0.919133
													176.75	0.757256	0.865661	0.980512	0.925397	0.89035	0.693126	0.812729	0.825975	0.847107	0.929959	0.902334	0.928831	0.974123	0.754478	1.03395	0.684831		1.07211	1.00779	0.711116	1.00636	1.05553	1.00684	0.980431	0.888177	1.02152	0.988565	0.944299	0.857624	0.975505	0.927748		0.93606	0.886535	0.772273	0.91593
													177	0.756771	0.863112	0.968014	0.920398	0.881955	0.686054	0.809001	0.823742	0.840568	0.918152	0.897093	0.9229	0.964668	0.750072	1.02896	0.68197		1.07713	1.0104	0.714053	1.00952	1.05046	1.00476	0.983293	0.891931	1.0229	0.989947	0.945461	0.85458	0.978467	0.929392		0.935935	0.888316	0.772739	0.916308
													177.25	0.753154	0.86325	0.976997	0.924267	0.879382	0.690232	0.810595	0.821848	0.843023	0.925156	0.899932	0.92526	0.966199	0.751674	1.03193	0.679714		1.07453	1.01006	0.711095	1.00473	1.04876	1.00525	0.982575	0.891201	1.02417	0.991388	0.946849	0.856787	0.978256	0.93125		0.937463	0.886536	0.771797	0.916298
													177.5	0.751696	0.860938	0.975352	0.922337	0.881121	0.688481	0.807225	0.823309	0.846053	0.924169	0.90074	0.923883	0.965156	0.751744	1.03086	0.683503		1.07906	1.01384	0.717495	1.01218	1.05456	1.00982	0.983955	0.889029	1.02216	0.987683	0.945593	0.858515	0.974905	0.927176		0.934684	0.88173	0.771309	0.909983
													177.75	0.756048	0.866303	0.975004	0.924825	0.882519	0.69032	0.809723	0.823891	0.843135	0.922208	0.899932	0.919283	0.968564	0.75166	1.03437	0.684144		1.07537	1.01481	0.710483	1.00409	1.04586	1.00623	0.983727	0.893504	1.02617	0.991202	0.944605	0.856738	0.976981	0.925719		0.938874	0.888899	0.771433	0.918502
													178	0.754447	0.860552	0.970703	0.923088	0.880771	0.692833	0.809069	0.818825	0.844262	0.926646	0.898128	0.919846	0.966088	0.750232	1.03407	0.68427		1.07168	1.01092	0.711551	1.0047	1.04806	1.00496	0.983271	0.890931	1.02603	0.986234	0.940334	0.859387	0.974175	0.930478		0.938419	0.888373	0.767861	0.916492
													178.25	0.757225	0.869052	0.973365	0.926826	0.879631	0.695061	0.80989	0.826754	0.843077	0.926263	0.903447	0.923024	0.966274	0.753391	1.03412	0.680522		1.07457	1.01199	0.712057	1.00747	1.04715	1.0056	0.991559	0.891043	1.02598	0.993207	0.94091	0.858382	0.980762	0.931455		0.937582	0.889402	0.770271	0.91419
													178.5	0.754729	0.861349	0.978227	0.922596	0.884361	0.689309	0.808937	0.821196	0.843952	0.927749	0.89962	0.923405	0.966295	0.757552	1.02914	0.680865		1.07574	1.01289	0.71382	1.00603	1.05077	1.00397	0.991106	0.892115	1.02669	0.9934	0.94348	0.857309	0.977468	0.929872		0.939648	0.887179	0.769652	0.916128
													178.75	0.75461	0.862507	0.972783	0.92271	0.883237	0.691348	0.810684	0.824294	0.843241	0.923658	0.899674	0.923037	0.96443	0.751034	1.03297	0.681575		1.07186	1.01076	0.713227	1.00374	1.05386	1.00477	0.984692	0.886886	1.0219	0.988597	0.942951	0.856064	0.973807	0.930829		0.937452	0.887187	0.767575	0.912973
													179	0.753483	0.864243	0.975904	0.922029	0.882572	0.687427	0.808993	0.819346	0.84218	0.923888	0.900614	0.921253	0.964903	0.754587	1.03233	0.683075		1.07313	1.01093	0.71069	1.00473	1.04973	1.00591	0.987192	0.893038	1.02642	0.990153	0.942764	0.856465	0.976828	0.931099		0.937436	0.886758	0.768178	0.912638
													179.25	0.754094	0.865569	0.972011	0.923532	0.882261	0.686412	0.808527	0.820692	0.842543	0.922561	0.898171	0.920087	0.963604	0.752947	1.03425	0.678051		1.07051	1.01056	0.713372	1.00271	1.05049	1.00345	0.983686	0.890198	1.02578	0.986509	0.944655	0.856475	0.973185	0.931337		0.935745	0.884763	0.771449	0.910445
													179.5	0.753067	0.864273	0.972037	0.924237	0.877785	0.689398	0.806973	0.824772	0.843126	0.924716	0.901256	0.919528	0.961447	0.751121	1.03625	0.678605		1.06923	1.01241	0.716275	1.00388	1.05119	1.00522	0.979746	0.889335	1.02553	0.988168	0.941938	0.856194	0.975328	0.929575		0.936452	0.886058	0.766602	0.91658
													179.75	0.754825	0.863621	0.975621	0.924163	0.881392	0.692248	0.807584	0.821087	0.847472	0.927226	0.900413	0.921145	0.960226	0.753585	1.03287	0.68324		1.07618	1.00782	0.713357	1.00276	1.04842	1.00105	0.982551	0.893763	1.02257	0.989619	0.94097	0.855317	0.978266	0.925673		0.93853	0.887715	0.772141	0.915886
													180	0.754428	0.864071	0.973468	0.925636	0.883986	0.692915	0.811819	0.826338	0.844887	0.924727	0.903073	0.925812	0.967548	0.753567	1.03498	0.682892		1.07329	1.01357	0.714855	1.00524	1.05113	1.00422	0.988119	0.892605	1.02548	0.994784	0.940614	0.860204	0.977589	0.925897		0.93582	0.888574	0.76907	0.913286
													180.25	0.757025	0.86482	0.980142	0.922313	0.884764	0.690913	0.811286	0.82639	0.845784	0.925163	0.898873	0.923995	0.963594	0.750537	1.03188	0.681848		1.06997	1.01288	0.711874	1.00631	1.04995	1.00648	0.979395	0.892221	1.02471	0.987599	0.946865	0.859283	0.976242	0.931766		0.933752	0.887016	0.767803	0.915029
													180.5	0.751893	0.865156	0.975353	0.924109	0.885771	0.690225	0.806639	0.820511	0.843974	0.924644	0.898459	0.921573	0.961076	0.751296	1.02915	0.679083		1.07434	1.01233	0.712595	1.00748	1.04892	1.00434	0.983205	0.893786	1.02593	0.988478	0.940345	0.856265	0.979347	0.928788		0.935869	0.886234	0.766798	0.913182
													180.75	0.7549	0.865093	0.97329	0.9245	0.886984	0.692301	0.812983	0.827067	0.847432	0.924187	0.903263	0.924932	0.963564	0.753112	1.0362	0.682427		1.07554	1.01149	0.715712	1.00526	1.04797	1.00777	0.986484	0.89107	1.02457	0.995713	0.944174	0.858725	0.97962	0.931283		0.934785	0.888345	0.765169	0.912671
													181	0.752694	0.861837	0.969977	0.922979	0.883373	0.68933	0.811161	0.821973	0.84514	0.928578	0.898241	0.925106	0.961775	0.750151	1.03282	0.681578		1.074	1.01157	0.712894	1.00536	1.05259	1.00429	0.985762	0.892086	1.02898	0.989523	0.94352	0.85724	0.97714	0.929358		0.932652	0.884814	0.768885	0.913437
													181.25	0.755316	0.867616	0.9737	0.923635	0.883597	0.690284	0.812285	0.829005	0.848418	0.925722	0.900552	0.928067	0.964346	0.753134	1.03145	0.681761		1.07222	1.0109	0.714035	1.00577	1.05082	1.00299	0.984349	0.890728	1.02537	0.990978	0.943037	0.856237	0.977756	0.925988		0.937383	0.886543	0.775392	0.914838
													181.5	0.757802	0.860108	0.971736	0.920779	0.883082	0.690968	0.807815	0.820821	0.845872	0.925867	0.898413	0.919282	0.966515	0.75482	1.03125	0.682135		1.07723	1.01337	0.712005	1.00488	1.05333	1.00395	0.983668	0.893173	1.02361	0.990658	0.946223	0.858858	0.977228	0.930297		0.937747	0.889583	0.771069	0.914888
													181.75	0.752672	0.862484	0.970571	0.922628	0.88353	0.692741	0.80839	0.824751	0.844098	0.926412	0.896706	0.922941	0.962138	0.752243	1.03464	0.683027		1.07114	1.01046	0.716999	1.01074	1.05076	1.00444	0.982711	0.889932	1.02673	0.989854	0.941101	0.856786	0.977274	0.926642		0.934532	0.887813	0.769067	0.913067
													182	0.754807	0.860451	0.970994	0.920335	0.881846	0.689397	0.808146	0.821214	0.843635	0.922753	0.896691	0.918485	0.960126	0.750901	1.0329	0.683232		1.07723	1.01079	0.712502	1.01336	1.05432	1.01143	0.984288	0.895454	1.0251	0.990887	0.946561	0.860854	0.979089	0.931245		0.938354	0.884396	0.771358	0.916099
													182.25	0.755609	0.865471	0.974269	0.92112	0.882001	0.690075	0.810859	0.820374	0.843355	0.928078	0.900517	0.923929	0.965475	0.754789	1.03042	0.68002		1.07642	1.01389	0.717379	1.01481	1.05769	1.00703	0.985479	0.895129	1.02485	0.991989	0.946524	0.858938	0.979719	0.931075		0.934995	0.887606	0.77263	0.915543
													182.5	0.755145	0.862498	0.979866	0.920885	0.883256	0.691925	0.812175	0.822225	0.847926	0.930677	0.899391	0.92713	0.96409	0.753164	1.03244	0.681601		1.07314	1.01118	0.713621	1.00436	1.04556	1.00106	0.980629	0.891659	1.02551	0.987786	0.945276	0.85546	0.976124	0.932676		0.935113	0.889012	0.770063	0.914669
													182.75	0.758402	0.861072	0.969914	0.918744	0.883492	0.689464	0.811293	0.827064	0.842025	0.922398	0.896114	0.924161	0.96593	0.7495	1.03267	0.682768		1.07432	1.01701	0.713004	1.00686	1.05241	1.00788	0.982642	0.891724	1.02551	0.989109	0.944645	0.855642	0.977255	0.93648		0.93482	0.887138	0.771116	0.917962
													183	0.754619	0.86452	0.979548	0.922281	0.882547	0.690614	0.808572	0.824202	0.842912	0.925823	0.900788	0.920605	0.95898	0.753224	1.03316	0.682931		1.07417	1.01102	0.711493	1.00933	1.05274	1.00767	0.982138	0.88931	1.02141	0.988881	0.943466	0.856552	0.978004	0.92979		0.937084	0.884347	0.769821	0.913327
													183.25	0.75716	0.865221	0.977146	0.923618	0.883949	0.692794	0.814007	0.826383	0.84394	0.927309	0.896716	0.922506	0.968313	0.75637	1.03585	0.680064		1.07184	1.01065	0.708382	1.00572	1.05099	1.00107	0.984751	0.89079	1.02499	0.987716	0.943585	0.855796	0.97658	0.929181		0.936987	0.88823	0.770377	0.915082
													183.5	0.75215	0.864805	0.970404	0.922807	0.881826	0.68807	0.810572	0.822164	0.843766	0.923303	0.897928	0.918124	0.960708	0.74867	1.02957	0.680538		1.0681	1.00421	0.70765	1.00307	1.04502	0.99917	0.985249	0.891079	1.02401	0.989916	0.943679	0.856237	0.97723	0.928895		0.935158	0.886591	0.76914	0.913525
													183.75	0.752502	0.860614	0.968432	0.920785	0.883241	0.689952	0.809256	0.826482	0.846691	0.923639	0.90007	0.92221	0.961419	0.753066	1.03261	0.678447		1.07085	1.01379	0.713705	1.00914	1.05009	1.00571	0.982365	0.889369	1.02269	0.991147	0.946085	0.858055	0.974147	0.92997		0.934743	0.887508	0.773364	0.914586
													184	0.751879	0.865758	0.969038	0.92316	0.88121	0.68937	0.807902	0.821698	0.844688	0.927109	0.903713	0.917991	0.957438	0.752557	1.03377	0.683253		1.06736	1.0074	0.714396	1.0083	1.04669	1.00449	0.982271	0.893301	1.0261	0.989887	0.942884	0.857728	0.975462	0.928525		0.933384	0.888065	0.771139	0.913414
													184.25	0.752494	0.860398	0.974667	0.923922	0.881759	0.691754	0.811961	0.822105	0.845127	0.924608	0.901914	0.922858	0.959323	0.750855	1.03371	0.682832		1.07645	1.01123	0.711971	1.00851	1.05093	1.0053	0.982274	0.889692	1.02488	0.989313	0.947367	0.858666	0.974829	0.932618		0.939962	0.891337	0.768864	0.916777
													184.5	0.754065	0.862001	0.971986	0.922724	0.878325	0.689934	0.811358	0.821838	0.840687	0.924249	0.898395	0.925466	0.959036	0.750984	1.03127	0.680183		1.06906	1.01221	0.714996	1.00276	1.04779	1.00158	0.979142	0.889257	1.02359	0.987295	0.942773	0.855673	0.973111	0.930107		0.937805	0.893061	0.769377	0.919952
													184.75	0.75224	0.860523	0.974531	0.923055	0.882617	0.690067	0.810026	0.823117	0.847077	0.927184	0.898713	0.920938	0.958452	0.75279	1.03048	0.681505		1.07128	1.01188	0.712455	1.00943	1.05182	1.0056	0.984157	0.891504	1.02648	0.990135	0.943863	0.857629	0.975702	0.929167		0.936613	0.888498	0.765884	0.916022
													185	0.754079	0.861057	0.973141	0.922761	0.885951	0.689464	0.812208	0.82148	0.846495	0.92781	0.898317	0.925071	0.959987	0.752544	1.03523	0.68354		1.07502	1.01408	0.712839	1.00665	1.05038	1.00313	0.983697	0.890233	1.0275	0.990298	0.941228	0.856432	0.978638	0.928198		0.936387	0.887654	0.768187	0.912976
													185.25	0.753237	0.862289	0.97341	0.923698	0.881428	0.690963	0.80769	0.823953	0.843867	0.924281	0.900155	0.923775	0.95754	0.753138	1.03327	0.681302		1.0745	1.00915	0.7112	1.0059	1.0503	1.00439	0.986654	0.891524	1.02626	0.992874	0.940944	0.856178	0.981002	0.926538		0.939346	0.885116	0.769364	0.913572
													185.5	0.751702	0.864089	0.970927	0.919014	0.879966	0.686886	0.809431	0.820552	0.841565	0.924185	0.894295	0.923035	0.957577	0.750866	1.02526	0.68434		1.07467	1.00861	0.711809	1.00267	1.04682	1.00506	0.984222	0.894149	1.0273	0.99334	0.942219	0.856893	0.980995	0.929594		0.93822	0.888231	0.766885	0.917949
													185.75	0.755045	0.859084	0.971577	0.923315	0.883778	0.690416	0.808509	0.819011	0.8447	0.928724	0.897973	0.921013	0.95785	0.754078	1.03002	0.680957		1.07331	1.01099	0.707854	1.00731	1.05264	1.00588	0.986427	0.892063	1.02317	0.990157	0.945872	0.858026	0.976315	0.927688		0.936161	0.887375	0.767301	0.915687
													186	0.753057	0.864928	0.968035	0.925104	0.882175	0.690169	0.811322	0.826125	0.842028	0.924525	0.900306	0.921555	0.958328	0.751791	1.0328	0.681496		1.07498	1.01331	0.714823	1.00666	1.05208	1.0001	0.990174	0.894501	1.02766	0.992082	0.94553	0.856656	0.979129	0.930814		0.934563	0.885661	0.773577	0.91376
													186.25	0.752145	0.861844	0.978026	0.922193	0.881168	0.689855	0.811655	0.817988	0.845031	0.922742	0.900355	0.921917	0.953497	0.749622	1.03514	0.680872		1.07395	1.0128	0.712305	1.00466	1.05249	1.00805	0.982364	0.893783	1.02632	0.990729	0.946274	0.857713	0.97551	0.930729		0.93886	0.888974	0.766533	0.913831
													186.5	0.751815	0.866713	0.973653	0.923697	0.883745	0.691522	0.81015	0.819515	0.845659	0.924317	0.901422	0.922022	0.956688	0.753718	1.0325	0.676474		1.07507	1.01133	0.709886	0.998994	1.04824	1.00358	0.983286	0.892864	1.02568	0.991814	0.9385	0.854797	0.977078	0.92564		0.935594	0.887189	0.769598	0.911586
													186.75	0.752953	0.862426	0.97054	0.923268	0.883305	0.691753	0.807858	0.82126	0.845216	0.929209	0.898539	0.919466	0.956757	0.756552	1.03112	0.679289		1.07052	1.00751	0.711073	1.00408	1.04946	1.00221	0.982835	0.887148	1.01848	0.988999	0.941392	0.855571	0.972811	0.925708		0.938078	0.887025	0.770114	0.913511
													187	0.755927	0.866464	0.97653	0.922384	0.885377	0.691055	0.810713	0.827414	0.847051	0.926381	0.900125	0.92106	0.962757	0.752869	1.03113	0.68193		1.07388	1.00625	0.715782	1.00391	1.05015	1.00363	0.987351	0.892741	1.02332	0.99358	0.943075	0.855264	0.975751	0.927791		0.935236	0.886068	0.769249	0.914432
													187.25	0.75251	0.861206	0.970653	0.919933	0.880722	0.689783	0.807847	0.824737	0.838278	0.922641	0.896129	0.917624	0.955302	0.749961	1.02727	0.679268		1.07392	1.01568	0.716604	1.00536	1.05352	1.00658	0.984264	0.891976	1.02487	0.985712	0.94893	0.860426	0.978338	0.92793		0.93643	0.887215	0.77741	0.914092
													187.5	0.753623	0.863335	0.972273	0.919835	0.881744	0.691122	0.811851	0.825614	0.845623	0.927361	0.900602	0.923766	0.960212	0.750024	1.03152	0.685507		1.07349	1.01383	0.712127	1.01151	1.05231	1.00957	0.984878	0.895196	1.02503	0.988836	0.946346	0.857208	0.978536	0.929418		0.937922	0.886507	0.770083	0.918042
													187.75	0.752171	0.862713	0.969681	0.922296	0.883963	0.690476	0.811493	0.829298	0.845639	0.924937	0.90144	0.921805	0.955174	0.752042	1.03259	0.680264		1.07275	1.0118	0.714381	1.00476	1.04857	1.00264	0.986163	0.893425	1.02402	0.990722	0.947505	0.856593	0.979407	0.931203		0.931285	0.884523	0.767963	0.913854
													188	0.750496	0.8622	0.968544	0.923588	0.8835	0.690438	0.808111	0.821639	0.845407	0.924325	0.90034	0.922085	0.950279	0.749837	1.03468	0.677152		1.07526	1.01468	0.713109	1.00841	1.05443	1.00414	0.984115	0.889445	1.02573	0.989653	0.949534	0.858216	0.976933	0.926979		0.93586	0.887164	0.766319	0.916839
													188.25	0.751039	0.86305	0.979183	0.92102	0.882921	0.690605	0.809212	0.81767	0.845705	0.927234	0.900525	0.921733	0.953686	0.751146	1.03168	0.682738		1.06996	1.01169	0.712752	1.00598	1.04707	1.00302	0.979741	0.892863	1.02265	0.993058	0.946627	0.853468	0.97484	0.930452		0.937995	0.887479	0.765857	0.91762
													188.5	0.75235	0.863632	0.972542	0.921074	0.881264	0.691246	0.810491	0.82556	0.84439	0.923035	0.900829	0.922289	0.954818	0.75024	1.03008	0.681746		1.06998	1.00779	0.713312	1.00426	1.04927	1.00249	0.979998	0.892397	1.02279	0.993677	0.946288	0.852201	0.976472	0.932786		0.936298	0.889237	0.771775	0.916657
													188.75	0.755306	0.864446	0.977255	0.924339	0.882915	0.68951	0.809169	0.821041	0.844096	0.923877	0.901419	0.922037	0.95664	0.753386	1.03432	0.680467		1.06802	1.00906	0.716384	1.0047	1.05187	1.00436	0.978382	0.893703	1.02524	0.990341	0.941688	0.855358	0.976475	0.924366		0.934113	0.887057	0.771401	0.913254
													189	0.74896	0.864068	0.97149	0.920371	0.887368	0.689845	0.808688	0.820916	0.842409	0.923203	0.900512	0.9229	0.953265	0.749609	1.03171	0.681732		1.07171	1.01076	0.713075	1.01018	1.05164	1.00769	0.983092	0.889563	1.02474	0.991782	0.943594	0.854705	0.975754	0.929717		0.936127	0.888307	0.77169	0.913645
													189.25	0.752091	0.863219	0.979873	0.92702	0.886652	0.693457	0.811219	0.822448	0.846559	0.929617	0.902025	0.924854	0.954278	0.753688	1.03274	0.679892		1.07061	1.01448	0.714737	1.00443	1.04795	1.00029	0.986215	0.894541	1.02245	0.995184	0.946953	0.855278	0.976407	0.930694		0.936127	0.886732	0.770197	0.914535
													189.5	0.749976	0.864321	0.974977	0.920638	0.883297	0.688107	0.80883	0.820365	0.845915	0.924258	0.896275	0.921623	0.954576	0.751197	1.03105	0.683121		1.07392	1.01356	0.713986	1.00626	1.05251	1.00198	0.986608	0.892301	1.02554	0.992018	0.947269	0.858385	0.97686	0.932317		0.935477	0.889507	0.771409	0.917855
													189.75	0.751407	0.863136	0.976711	0.920769	0.881088	0.688212	0.808655	0.817426	0.845037	0.925527	0.899036	0.922978	0.952241	0.750406	1.03499	0.677075		1.07128	1.01026	0.711451	1.00939	1.05001	1.00203	0.982268	0.892249	1.0247	0.993413	0.939613	0.853826	0.976626	0.921824		0.934233	0.888284	0.768978	0.912868
													190	0.750157	0.863731	0.97208	0.924857	0.884257	0.689883	0.810134	0.821741	0.844121	0.927114	0.900709	0.920781	0.950568	0.749357	1.03424	0.681177		1.07169	1.00877	0.712673	1.00301	1.04809	1.00222	0.984759	0.890863	1.02345	0.986592	0.944122	0.854227	0.975628	0.924569		0.934416	0.886673	0.771262	0.917533
													190.25	0.750501	0.863256	0.974267	0.922407	0.883406	0.690268	0.810778	0.820775	0.845911	0.924425	0.900846	0.921457	0.953913	0.75542	1.0313	0.67921		1.07469	1.01228	0.715679	1.01036	1.05268	1.00353	0.983482	0.891396	1.02542	0.989613	0.944984	0.857187	0.973106	0.931211		0.938177	0.886275	0.774219	0.917405
													190.5	0.751247	0.858924	0.967379	0.922102	0.884017	0.687201	0.809778	0.822857	0.842603	0.922685	0.897758	0.920102	0.954304	0.749093	1.03034	0.682588		1.07312	1.00742	0.710567	1.00814	1.04983	1.00324	0.980189	0.888525	1.01865	0.989901	0.944216	0.854334	0.973253	0.927055		0.935636	0.88814	0.769638	0.916682
													190.75	0.753651	0.856362	0.974689	0.922956	0.884719	0.689111	0.81183	0.824428	0.844555	0.923337	0.899557	0.924851	0.954849	0.750693	1.03446	0.680335		1.07495	1.01161	0.713705	1.0035	1.05096	1.00779	0.983901	0.892277	1.02659	0.991191	0.938696	0.860517	0.976658	0.92583		0.933865	0.888539	0.774122	0.915759
													191	0.754666	0.864101	0.972896	0.921372	0.883029	0.689407	0.809148	0.824846	0.845789	0.923937	0.900743	0.923511	0.954696	0.749822	1.03509	0.678061		1.07358	1.00883	0.713626	1.00568	1.0479	1.00067	0.986342	0.889831	1.02255	0.990661	0.944904	0.856371	0.976045	0.925049		0.931097	0.887237	0.772583	0.915478
													191.25	0.753393	0.859416	0.972683	0.917864	0.879486	0.686213	0.808327	0.818139	0.84055	0.922475	0.898224	0.917158	0.95659	0.750103	1.03122	0.680319		1.07205	1.00775	0.710925	1.01011	1.0515	1.00266	0.981147	0.890782	1.02334	0.990014	0.944261	0.855432	0.975762	0.925573		0.937447	0.889007	0.771205	0.91339
													191.5	0.75318	0.858676	0.973954	0.922788	0.881982	0.690258	0.811094	0.821046	0.843686	0.924773	0.900891	0.923374	0.952857	0.752299	1.03269	0.68062		1.06924	1.01313	0.715422	1.00959	1.05317	1.00895	0.981807	0.897235	1.02822	0.991366	0.945853	0.857451	0.981566	0.93576		0.936108	0.889775	0.768295	0.916164
													191.75	0.749137	0.862177	0.974239	0.920196	0.881543	0.68724	0.8101	0.822995	0.843977	0.924747	0.900415	0.918496	0.952084	0.752139	1.03042	0.67861		1.07495	1.01699	0.718397	1.00996	1.0559	1.00818	0.986998	0.893482	1.0261	0.989601	0.946109	0.856638	0.977753	0.926472		0.935353	0.890125	0.769832	0.92012
													192	0.753096	0.862043	0.973308	0.924433	0.888943	0.690766	0.812014	0.822841	0.84607	0.924557	0.898426	0.924991	0.950871	0.754232	1.03371	0.682888		1.07222	1.01311	0.716576	1.0063	1.05197	1.00633	0.983865	0.892662	1.0237	0.995673	0.947573	0.856129	0.97856	0.93004		0.933366	0.88841	0.768763	0.91518
													192.25	0.747256	0.859018	0.969726	0.921654	0.883851	0.68911	0.806686	0.813955	0.841473	0.923578	0.899278	0.916487	0.950596	0.749828	1.03737	0.67843		1.07174	1.01397	0.71156	1.00752	1.05078	1.00479	0.985349	0.890273	1.02609	0.988362	0.944182	0.858057	0.976252	0.924658		0.936127	0.890095	0.768766	0.914547
													192.5	0.749513	0.861994	0.977684	0.921161	0.88224	0.689917	0.811593	0.82496	0.845864	0.924909	0.898832	0.920164	0.952851	0.753595	1.03267	0.67707		1.07166	1.01403	0.716792	1.00407	1.05164	1.0048	0.980966	0.887353	1.02091	0.988525	0.942665	0.859993	0.974079	0.928157		0.932422	0.885584	0.769849	0.913215
													192.75	0.751577	0.862487	0.977094	0.922844	0.882113	0.690642	0.812719	0.821556	0.846044	0.92635	0.897221	0.923959	0.953439	0.751245	1.03143	0.683585		1.0745	1.01739	0.712668	1.00846	1.05199	1.00348	0.982639	0.89093	1.02658	0.993796	0.942302	0.856768	0.975303	0.928105		0.93598	0.88604	0.769285	0.914866
													193	0.750523	0.861538	0.969396	0.925063	0.877659	0.689179	0.809239	0.825181	0.842071	0.924684	0.899804	0.921444	0.952068	0.754206	1.03545	0.677401		1.07318	1.01355	0.714694	1.00562	1.04877	1.00126	0.984444	0.891161	1.02361	0.988937	0.942667	0.854187	0.975095	0.928964		0.939763	0.889115	0.76876	0.917223
													193.25	0.752746	0.858375	0.972249	0.924668	0.884771	0.692874	0.809849	0.82032	0.845563	0.925371	0.901285	0.923082	0.951845	0.753939	1.03413	0.680809		1.06936	1.00999	0.711758	1.00379	1.04909	1.00346	0.985162	0.893786	1.02412	0.98935	0.944366	0.854497	0.976764	0.933201		0.938176	0.890278	0.772036	0.916156
													193.5	0.749115	0.86305	0.979076	0.922144	0.884643	0.689465	0.812466	0.825887	0.841818	0.924507	0.899244	0.925476	0.950266	0.752969	1.03326	0.686147		1.07713	1.00974	0.714366	1.00569	1.05299	1.00722	0.988158	0.893467	1.02697	0.99025	0.944999	0.857943	0.978834	0.926142		0.938877	0.89084	0.769584	0.918203
													193.75	0.751269	0.860458	0.971677	0.917857	0.879177	0.689283	0.809174	0.813551	0.842653	0.923204	0.897678	0.92096	0.949469	0.752628	1.03222	0.677331		1.07	1.01075	0.710701	1.00748	1.0493	0.999494	0.986866	0.891982	1.0246	0.989371	0.946181	0.854085	0.978017	0.926774		0.935946	0.887429	0.773422	0.912846
													194	0.749945	0.860293	0.968591	0.919463	0.882435	0.688538	0.80771	0.825324	0.845017	0.92295	0.900133	0.922498	0.9503	0.751238	1.03193	0.678403		1.07312	1.00857	0.712366	1.00659	1.04931	1.00148	0.978439	0.890305	1.02105	0.988145	0.941969	0.854463	0.974078	0.92887		0.932217	0.887323	0.774134	0.915063
													194.25	0.751186	0.861465	0.9728	0.919258	0.882754	0.690328	0.81172	0.828781	0.844258	0.925406	0.897289	0.922379	0.952431	0.750019	1.03152	0.680835		1.07098	1.01042	0.710904	1.00265	1.04694	1.00104	0.984185	0.895142	1.02437	0.991394	0.943901	0.854185	0.974875	0.929015		0.93526	0.88902	0.768924	0.915472
													194.5	0.752238	0.865046	0.975438	0.922546	0.886375	0.691185	0.812384	0.822621	0.844993	0.927273	0.901112	0.924396	0.952444	0.752362	1.03421	0.681006		1.073	1.01359	0.716425	1.00426	1.05363	1.00737	0.985134	0.893223	1.02554	0.992802	0.944758	0.859092	0.97983	0.93123		0.935678	0.886529	0.76849	0.913412
													194.75	0.749324	0.858404	0.971744	0.923161	0.882873	0.690888	0.812106	0.822279	0.845646	0.926061	0.901926	0.923842	0.951032	0.753069	1.03689	0.681318		1.078	1.01387	0.715158	1.00615	1.051	1.00612	0.987033	0.890752	1.02239	0.990978	0.946188	0.855253	0.976118	0.930574		0.935133	0.887456	0.770404	0.911683
													195	0.750885	0.866015	0.977161	0.924407	0.883719	0.689592	0.811167	0.821516	0.843205	0.92325	0.902455	0.919238	0.949978	0.75076	1.02905	0.678572		1.06957	1.01334	0.715249	1.00366	1.05689	1.01151	0.98381	0.891024	1.02406	0.988854	0.943709	0.861249	0.974652	0.926597		0.934579	0.885952	0.768557	0.914967
													195.25	0.750459	0.858	0.969131	0.921459	0.883853	0.686631	0.809547	0.821247	0.843311	0.925224	0.899438	0.920019	0.951645	0.749298	1.03653	0.675683		1.07373	1.01004	0.712801	1.00615	1.05343	1.00462	0.987496	0.891592	1.03015	0.990355	0.943988	0.856797	0.97547	0.92973		0.934643	0.884692	0.770681	0.913836
													195.5	0.748476	0.863827	0.972225	0.922316	0.883102	0.690075	0.811351	0.817609	0.84454	0.923878	0.899139	0.923528	0.948534	0.752107	1.03113	0.681617		1.06885	1.01428	0.711533	1.0056	1.05008	1.0047	0.984336	0.894653	1.02903	0.993659	0.945939	0.855436	0.978649	0.929379		0.937687	0.89045	0.7701	0.914056
													195.75	0.751064	0.863938	0.972072	0.921088	0.881177	0.687267	0.811054	0.824623	0.84332	0.922381	0.899552	0.921148	0.948665	0.750782	1.02803	0.681065		1.07377	1.00965	0.710882	1.00885	1.05182	1.00432	0.985339	0.890051	1.02239	0.988898	0.944604	0.857704	0.975003	0.925487		0.936632	0.888632	0.771153	0.915544
													196	0.746854	0.860383	0.971863	0.92108	0.881272	0.689108	0.807205	0.821322	0.841356	0.922133	0.902616	0.917279	0.945211	0.751642	1.0292	0.683217		1.07542	1.01575	0.716467	1.0061	1.04826	1.00605	0.985674	0.890929	1.02583	0.995739	0.94817	0.86054	0.978409	0.926875		0.934119	0.887897	0.769723	0.914953
													196.25	0.750227	0.862166	0.972297	0.921619	0.881502	0.686919	0.811483	0.81859	0.840129	0.922858	0.899355	0.920708	0.951063	0.754243	1.0335	0.680069		1.07767	1.01194	0.712549	1.00443	1.05232	1.00028	0.986743	0.894122	1.02581	0.993456	0.944785	0.857655	0.978958	0.926434		0.93608	0.887717	0.768578	0.914383
													196.5	0.749118	0.86067	0.968039	0.923733	0.882284	0.690823	0.810973	0.818131	0.844011	0.926508	0.900891	0.923293	0.948554	0.750097	1.03442	0.684403		1.07498	1.0103	0.711603	1.00384	1.04931	1.00252	0.98592	0.892256	1.02311	0.98989	0.943793	0.856036	0.978313	0.924824		0.933484	0.886538	0.769694	0.915228
													196.75	0.750834	0.863365	0.974945	0.922647	0.88331	0.689744	0.810998	0.81936	0.842087	0.928404	0.899648	0.920289	0.950596	0.754659	1.0295	0.680243		1.07559	1.01466	0.713978	1.00607	1.04775	1.00677	0.988759	0.893625	1.02558	0.992409	0.945962	0.854594	0.980115	0.927081		0.935962	0.889934	0.770188	0.917298
													197	0.752741	0.860933	0.977117	0.924131	0.882377	0.687435	0.811859	0.821357	0.84374	0.925679	0.900218	0.919113	0.948961	0.753778	1.0327	0.682536		1.07213	1.01498	0.715695	1.00795	1.05379	1.00589	0.980786	0.891993	1.02558	0.992103	0.943113	0.857182	0.978279	0.928328		0.93297	0.888375	0.767555	0.914707
													197.25	0.748749	0.862868	0.966085	0.921667	0.88347	0.68565	0.809805	0.821962	0.839459	0.923637	0.899128	0.921788	0.948765	0.751866	1.02983	0.67873		1.07368	1.01402	0.714828	1.00428	1.05314	1.00542	0.980364	0.889584	1.02496	0.989087	0.9461	0.857925	0.974677	0.927108		0.938729	0.889769	0.767279	0.915863
													197.5	0.750074	0.861756	0.975299	0.921567	0.884229	0.689131	0.809197	0.82372	0.844621	0.924865	0.899391	0.920798	0.947211	0.751631	1.03383	0.681625		1.07368	1.01066	0.709418	1.00141	1.04985	1.00327	0.986329	0.890599	1.02276	0.990722	0.94729	0.855874	0.976377	0.929445		0.936018	0.890165	0.768535	0.91291
													197.75	0.751348	0.86178	0.975842	0.921138	0.878921	0.692195	0.809389	0.825497	0.842071	0.924174	0.898814	0.924125	0.948606	0.751452	1.03155	0.681182		1.07315	1.01227	0.712613	1.00351	1.04848	1.00309	0.98498	0.893884	1.02797	0.989992	0.946965	0.851909	0.977582	0.924646		0.938084	0.888766	0.775432	0.919461
													198	0.748909	0.862016	0.976629	0.92296	0.886343	0.686817	0.809881	0.822389	0.843646	0.923863	0.901922	0.922224	0.951821	0.752858	1.03342	0.678102		1.07726	1.01653	0.715775	1.00707	1.05492	1.00484	0.981657	0.893387	1.02871	0.99033	0.946992	0.858319	0.976713	0.926608		0.93363	0.889471	0.767876	0.913489
													198.25	0.751859	0.86288	0.978441	0.920689	0.884799	0.691747	0.809803	0.822645	0.844829	0.925336	0.898563	0.920436	0.950396	0.751826	1.03099	0.679564		1.07448	1.01351	0.711113	1.00815	1.05301	1.00485	0.982526	0.891329	1.02263	0.989787	0.943695	0.856776	0.977038	0.93169		0.938029	0.890366	0.767701	0.918347
													198.5	0.749732	0.861805	0.974866	0.922207	0.885091	0.689608	0.811982	0.823703	0.842867	0.927696	0.900408	0.920946	0.945595	0.755114	1.03821	0.678718		1.06976	1.00852	0.714851	1.00913	1.04833	1.00029	0.987053	0.891403	1.02144	0.991857	0.945291	0.853951	0.977749	0.930843		0.933608	0.887769	0.768878	0.915544
													198.75	0.751065	0.859211	0.973628	0.919725	0.883873	0.685873	0.809094	0.822225	0.838322	0.922153	0.898181	0.919139	0.949517	0.750852	1.03363	0.675074		1.07146	1.01416	0.713027	1.0072	1.05062	1.00551	0.985204	0.892008	1.02403	0.9926	0.946352	0.857857	0.978969	0.927422		0.933871	0.887286	0.769059	0.914528
													199	0.749938	0.864302	0.973596	0.921505	0.886322	0.688042	0.808737	0.822511	0.844544	0.927574	0.898332	0.923654	0.947737	0.753118	1.02988	0.677054		1.07277	1.01188	0.709214	1.00126	1.05274	1.00767	0.983146	0.889277	1.02863	0.991568	0.945791	0.857787	0.978566	0.928309		0.937717	0.890302	0.773158	0.913192
													199.25	0.751783	0.860136	0.979095	0.919573	0.883982	0.692694	0.809843	0.820376	0.846801	0.930006	0.901094	0.919691	0.948012	0.750348	1.03282	0.679816		1.07522	1.01264	0.716725	1.00582	1.0552	1.00878	0.993161	0.892902	1.02597	0.99337	0.946841	0.859218	0.977271	0.925691		0.938234	0.89039	0.76538	0.914936
													199.5	0.747559	0.86363	0.970968	0.922098	0.877228	0.69182	0.810316	0.823255	0.844618	0.925007	0.900448	0.923208	0.946593	0.751541	1.033	0.678033		1.07439	1.01264	0.712586	1.00823	1.05112	1.00469	0.988561	0.893689	1.02654	0.994553	0.947161	0.857336	0.977678	0.934584		0.93524	0.887128	0.770871	0.913888
													199.75	0.748014	0.856726	0.969675	0.921784	0.881774	0.689279	0.81067	0.820526	0.842092	0.919752	0.899555	0.919339	0.944228	0.752565	1.02728	0.678		1.07678	1.01139	0.715956	1.00904	1.054	1.0036	0.985143	0.894444	1.02563	0.991754	0.947493	0.858939	0.977308	0.929271		0.938511	0.889205	0.766517	0.915888
													200	0.747912	0.860288	0.969935	0.919459	0.88037	0.687346	0.809735	0.825298	0.845114	0.926809	0.898115	0.922245	0.945772	0.75437	1.03346	0.678308		1.07454	1.00833	0.711187	1.00549	1.05364	1.00265	0.983853	0.892511	1.02443	0.990416	0.947626	0.856661	0.976089	0.931658		0.937064	0.892051	0.767111	0.917422
													200.25	0.747948	0.861192	0.972594	0.92417	0.887172	0.691463	0.809583	0.820135	0.845112	0.925187	0.904974	0.921168	0.945116	0.752743	1.03453	0.684224		1.07298	1.00638	0.71286	1.00951	1.05299	1.00513	0.981183	0.89165	1.02619	0.987676	0.944286	0.857514	0.975505	0.929095		0.934736	0.885391	0.767697	0.914618
													200.5	0.748997	0.860191	0.974503	0.919193	0.885009	0.690857	0.808006	0.822712	0.843376	0.925566	0.900708	0.918568	0.945128	0.752853	1.03275	0.67869		1.07067	1.01028	0.712502	1.00492	1.05202	1.00309	0.98241	0.891082	1.02273	0.99086	0.944464	0.85743	0.975176	0.926036		0.935715	0.886475	0.767428	0.916652
													200.75	0.748573	0.858237	0.976914	0.922602	0.878037	0.689542	0.812115	0.821967	0.843641	0.926258	0.899142	0.91974	0.94917	0.751085	1.03286	0.683537		1.07895	1.01384	0.712477	1.00788	1.05482	1.01027	0.987525	0.892757	1.02438	0.993075	0.94519	0.857141	0.978184	0.930142		0.936368	0.889343	0.7666	0.915045
													201	0.749822	0.856114	0.974106	0.917076	0.879022	0.688097	0.809747	0.816804	0.844416	0.924681	0.897593	0.918311	0.946842	0.752883	1.03221	0.67984		1.07878	1.0152	0.713028	1.00922	1.05338	1.0066	0.989797	0.895356	1.02397	0.988483	0.950008	0.855359	0.973893	0.929913		0.936234	0.892145	0.768648	0.916096
													201.25	0.751926	0.867524	0.977957	0.923461	0.886892	0.69037	0.816392	0.826094	0.846618	0.928041	0.904722	0.919981	0.951096	0.755152	1.03403	0.680637		1.06949	1.01466	0.712504	1.00861	1.05557	1.00709	0.991463	0.893093	1.02604	0.992078	0.947698	0.859862	0.976171	0.929965		0.937213	0.888499	0.764537	0.917516
													201.5	0.752846	0.85841	0.977874	0.924483	0.884262	0.689423	0.81338	0.824847	0.848202	0.927241	0.89933	0.924642	0.954111	0.753481	1.03439	0.679882		1.07292	1.01	0.71093	1.00631	1.0512	1.0041	0.986016	0.89087	1.02513	0.993763	0.944648	0.85877	0.980776	0.926207		0.934997	0.886782	0.768247	0.914676
													201.75	0.747205	0.855452	0.966773	0.917622	0.880815	0.692505	0.810217	0.818123	0.842093	0.922225	0.895173	0.919453	0.942458	0.74732	1.02989	0.682385		1.07322	1.0147	0.713362	1.01392	1.05346	1.00458	0.982145	0.893364	1.02265	0.99116	0.94997	0.859297	0.976821	0.930648		0.938593	0.892308	0.772327	0.917389
													202	0.747997	0.861641	0.978246	0.923409	0.881176	0.689857	0.808573	0.820886	0.845011	0.926623	0.901477	0.920306	0.949565	0.755114	1.03208	0.677		1.07496	1.01335	0.713137	1.00829	1.05024	1.00196	0.985576	0.89323	1.02322	0.990611	0.949955	0.856323	0.97907	0.931933		0.936607	0.890781	0.768165	0.916926
													202.25	0.749447	0.859017	0.975266	0.921912	0.880828	0.690238	0.81098	0.82423	0.842928	0.928825	0.899498	0.918682	0.946993	0.750209	1.03449	0.681317		1.0723	1.01117	0.712662	1.0111	1.05491	1.00616	0.986733	0.893777	1.02807	0.992785	0.945098	0.856075	0.979041	0.925413		0.938416	0.890889	0.768768	0.91748
													202.5	0.751864	0.860721	0.974876	0.920272	0.884997	0.689503	0.812112	0.821799	0.846203	0.926895	0.90157	0.921565	0.948816	0.756683	1.03095	0.679541		1.07391	1.0143	0.710386	1.00606	1.0521	1.00688	0.98268	0.893098	1.02814	0.992121	0.939909	0.856892	0.977638	0.926924		0.938814	0.890341	0.771112	0.91508
													202.75	0.748763	0.860953	0.971926	0.921297	0.88567	0.692493	0.808355	0.822849	0.842877	0.922083	0.900594	0.920828	0.948407	0.749313	1.031	0.679068		1.07118	1.00867	0.709928	1.00267	1.05035	1.00031	0.979332	0.891621	1.02379	0.987893	0.944606	0.854993	0.976074	0.925734		0.935444	0.885313	0.77023	0.916966
													203	0.750727	0.859452	0.978259	0.923374	0.882131	0.687143	0.812613	0.819751	0.841404	0.927458	0.899769	0.919439	0.948288	0.75239	1.03026	0.679634		1.07499	1.01135	0.710938	1.00316	1.05132	1.00193	0.982128	0.891658	1.02724	0.989638	0.946491	0.855138	0.979648	0.929919		0.936032	0.889309	0.767579	0.921608
													203.25	0.750844	0.86195	0.972729	0.919733	0.883218	0.692469	0.808621	0.822814	0.842709	0.924975	0.898018	0.922127	0.946077	0.753368	1.03026	0.681807		1.0766	1.0118	0.715361	1.00971	1.05409	1.00241	0.990404	0.891092	1.02257	0.992026	0.948322	0.857473	0.976579	0.93145		0.936009	0.888035	0.770044	0.914173
													203.5	0.747452	0.86058	0.979205	0.923123	0.884946	0.687986	0.806591	0.821566	0.843217	0.926246	0.902116	0.920653	0.944818	0.752304	1.03208	0.6789		1.07386	1.00893	0.713224	1.0035	1.04788	1.00238	0.980009	0.892943	1.02249	0.993631	0.946043	0.856917	0.976291	0.928505		0.936892	0.887838	0.771042	0.911785
													203.75	0.750724	0.85782	0.971102	0.91908	0.88432	0.690062	0.809607	0.822206	0.841896	0.924548	0.900145	0.921484	0.949517	0.750534	1.03451	0.678763		1.07544	1.01221	0.709593	1.00604	1.05394	1.00371	0.983041	0.891318	1.02489	0.992083	0.946235	0.859175	0.976862	0.925911		0.936217	0.886427	0.765125	0.915264
													204	0.745735	0.862207	0.978382	0.920696	0.887381	0.690763	0.813668	0.82071	0.84622	0.928459	0.899439	0.919793	0.943939	0.751665	1.03416	0.681922		1.07372	1.01613	0.71569	1.00701	1.05151	1.0056	0.981423	0.895106	1.0278	0.988556	0.9464	0.857777	0.978667	0.929432		0.936169	0.890932	0.767954	0.919244
													204.25	0.748183	0.861265	0.979581	0.924104	0.883481	0.693869	0.808807	0.821519	0.843088	0.924479	0.900792	0.922386	0.947617	0.75148	1.03782	0.68042		1.06676	1.00837	0.710937	1.00535	1.05313	1.00521	0.985576	0.892635	1.02755	0.985989	0.946026	0.856847	0.976434	0.931181		0.94062	0.892057	0.770568	0.918017
													204.5	0.747663	0.859624	0.973889	0.921072	0.883649	0.691364	0.813989	0.821962	0.844649	0.925637	0.899561	0.923715	0.945631	0.753659	1.03213	0.684099		1.07172	1.01306	0.713417	1.00455	1.04746	1.00208	0.98272	0.890697	1.02529	0.988908	0.94329	0.855747	0.977614	0.926262		0.934797	0.885612	0.768648	0.915312
													204.75	0.753233	0.862766	0.975233	0.923544	0.88074	0.690292	0.815502	0.820614	0.848667	0.924588	0.899868	0.925195	0.948934	0.749471	1.03446	0.68237		1.07221	1.01038	0.71423	1.01027	1.04916	1.01029	0.981264	0.892315	1.02289	0.988458	0.946933	0.860498	0.971332	0.928683		0.93742	0.888755	0.77172	0.91616
													205	0.749815	0.862441	0.978193	0.923157	0.88373	0.688438	0.813698	0.822329	0.844613	0.926514	0.904053	0.924642	0.946852	0.752125	1.03316	0.68087		1.07268	1.00755	0.711912	1.0071	1.04815	1.00694	0.98579	0.891565	1.02533	0.991575	0.944127	0.858609	0.973783	0.927628		0.935836	0.891992	0.769544	0.916207
													205.25	0.749825	0.863376	0.975732	0.922611	0.884266	0.690089	0.809595	0.824253	0.845074	0.927215	0.898801	0.918125	0.947659	0.751792	1.0317	0.687002		1.07763	1.01447	0.711494	1.00834	1.0519	1.00417	0.984178	0.893826	1.02777	0.992124	0.945341	0.85839	0.977251	0.931348		0.934685	0.891112	0.768506	0.917865
													205.5	0.747207	0.858978	0.974133	0.919363	0.888508	0.690487	0.812285	0.823787	0.846357	0.927898	0.901065	0.921111	0.943399	0.751776	1.03413	0.681624		1.07599	1.01209	0.709939	1.00766	1.05061	1.00507	0.987899	0.893837	1.02971	0.992577	0.947384	0.858147	0.978189	0.934453		0.937756	0.88942	0.764657	0.915036
													205.75	0.750351	0.86295	0.974896	0.919229	0.878041	0.688089	0.811039	0.816603	0.841493	0.926445	0.900968	0.921185	0.947165	0.750803	1.03239	0.683715		1.07122	1.01456	0.716822	1.00545	1.05242	1.00361	0.98346	0.892656	1.02437	0.989319	0.948117	0.858603	0.977698	0.935081		0.934783	0.88914	0.772527	0.915708
													206	0.750482	0.858364	0.971086	0.9183	0.882432	0.69049	0.810821	0.826418	0.840925	0.923126	0.897868	0.918951	0.947114	0.750715	1.0351	0.680734		1.07872	1.01545	0.711207	1.0135	1.05649	1.00613	0.990078	0.890615	1.02543	0.995679	0.947724	0.86193	0.978126	0.932093		0.936809	0.89033	0.768898	0.916553
													206.25	0.749699	0.859966	0.978516	0.91991	0.881992	0.692169	0.809023	0.822708	0.845262	0.927341	0.899596	0.9213	0.947148	0.752686	1.03315	0.683376		1.07697	1.01402	0.71844	1.00444	1.05402	1.00823	0.987819	0.893196	1.02653	0.991667	0.946445	0.859151	0.977152	0.931233		0.937144	0.887859	0.767019	0.917437
													206.5	0.747832	0.862961	0.969702	0.921589	0.881009	0.688271	0.81436	0.821899	0.843956	0.925829	0.902195	0.924268	0.945379	0.754333	1.03438	0.679397		1.07205	1.0094	0.717595	1.00778	1.05141	1.00184	0.985897	0.893867	1.02948	0.992847	0.944131	0.856787	0.97709	0.930395		0.936961	0.888404	0.768427	0.913763
													206.75	0.747958	0.865295	0.978373	0.921699	0.882959	0.687416	0.813382	0.82202	0.844235	0.925777	0.901661	0.924199	0.946217	0.754267	1.03356	0.677631		1.07668	1.00656	0.713879	1.00461	1.04751	1.00299	0.98678	0.891708	1.02512	0.993149	0.947351	0.856572	0.977211	0.924681		0.938532	0.893139	0.771454	0.920425
													207	0.749801	0.859491	0.966995	0.921235	0.883055	0.688948	0.808138	0.822715	0.845432	0.924596	0.900331	0.920942	0.943055	0.751631	1.03419	0.680085		1.07274	1.01142	0.710306	1.00704	1.05072	1.00863	0.983837	0.893105	1.02535	0.990994	0.949113	0.857249	0.973765	0.933746		0.938582	0.890554	0.765558	0.917192
													207.25	0.748114	0.860865	0.977461	0.917399	0.88295	0.690154	0.810869	0.82279	0.843021	0.925653	0.897972	0.919568	0.946431	0.751937	1.03241	0.679187		1.07295	1.01028	0.71274	1.006	1.05234	1.00309	0.982717	0.890516	1.02835	0.990394	0.946192	0.856196	0.973987	0.930238		0.937875	0.888296	0.76717	0.91421
													207.5	0.745699	0.857975	0.976449	0.918321	0.880985	0.68902	0.810448	0.821833	0.842822	0.924803	0.895862	0.918527	0.943741	0.748836	1.03162	0.680226		1.07331	1.01063	0.712948	1.00503	1.05361	1.00884	0.986631	0.891921	1.02371	0.990577	0.948306	0.859677	0.97583	0.926691		0.936454	0.888636	0.764951	0.915228
													207.75	0.747607	0.85883	0.973237	0.9211	0.884669	0.688464	0.810373	0.824524	0.844081	0.92501	0.903509	0.922819	0.941488	0.752847	1.03306	0.677355		1.07302	1.00946	0.714304	1.00427	1.05265	1.00188	0.987128	0.893084	1.02637	0.991688	0.944801	0.854327	0.978622	0.925897		0.932233	0.889333	0.768291	0.91272
													208	0.749731	0.858018	0.98002	0.920285	0.882411	0.691593	0.807439	0.823264	0.844833	0.925495	0.900948	0.922917	0.946352	0.753014	1.03439	0.6815		1.07203	1.0062	0.711669	1.00408	1.0527	1.00349	0.981456	0.890107	1.02708	0.989866	0.943891	0.856923	0.975541	0.925741		0.937573	0.890157	0.770645	0.91763
													208.25	0.749027	0.861764	0.974517	0.921094	0.881559	0.691035	0.810452	0.822973	0.845495	0.926169	0.904192	0.923775	0.943659	0.751448	1.03491	0.682093		1.07312	1.01241	0.709813	1.00677	1.05315	1.00858	0.987192	0.892466	1.02442	0.993146	0.94496	0.859	0.975115	0.931278		0.933601	0.888087	0.770029	0.913767
													208.5	0.747585	0.862865	0.972992	0.922499	0.884376	0.69145	0.809451	0.817872	0.844957	0.927443	0.901605	0.923412	0.944258	0.754251	1.03574	0.679624		1.07805	1.01296	0.716093	1.00819	1.05233	1.00687	0.981323	0.89423	1.02683	0.991996	0.944459	0.85884	0.979984	0.929889		0.937262	0.891455	0.768769	0.916003
													208.75	0.748178	0.861799	0.970125	0.921713	0.881693	0.691477	0.812183	0.820741	0.843136	0.924152	0.902738	0.920691	0.937308	0.751028	1.03066	0.681778		1.07352	1.00862	0.7102	1.00244	1.0503	1.00327	0.987245	0.892799	1.02337	0.990157	0.948781	0.855516	0.977393	0.93018		0.935941	0.888389	0.768445	0.914401
													209	0.75168	0.86549	0.976017	0.926165	0.888232	0.692055	0.810648	0.828791	0.843276	0.927924	0.906278	0.922613	0.943463	0.757257	1.03468	0.677816		1.07604	1.01132	0.713299	1.00275	1.05187	1.0063	0.992877	0.892715	1.02614	0.994062	0.941616	0.855603	0.976419	0.930352		0.932102	0.886387	0.767864	0.910411
													209.25	0.750026	0.859193	0.974097	0.922233	0.879312	0.690388	0.812069	0.824133	0.845192	0.923103	0.902143	0.920419	0.943352	0.752634	1.03818	0.678763		1.07022	1.00924	0.71175	1.00391	1.05073	1.00614	0.988586	0.89205	1.02693	0.991913	0.945982	0.856115	0.977548	0.9281		0.936971	0.888278	0.770746	0.915209
													209.5	0.748939	0.857071	0.974365	0.92128	0.882618	0.69025	0.813084	0.82206	0.844653	0.926429	0.901671	0.925983	0.945796	0.751149	1.03005	0.682417		1.0727	1.00779	0.707193	1.00454	1.05007	0.999832	0.982599	0.893721	1.0245	0.991175	0.94153	0.853673	0.975016	0.924935		0.940128	0.890666	0.767665	0.917897
													209.75	0.745212	0.858836	0.973326	0.92221	0.88513	0.692891	0.81113	0.822965	0.846457	0.92449	0.902295	0.921003	0.943437	0.751601	1.03428	0.680138		1.07551	1.01231	0.714759	1.00649	1.05437	1.00325	0.983962	0.89335	1.02682	0.991446	0.948634	0.857929	0.973864	0.932665		0.935356	0.889741	0.76333	0.917403
													210	0.746155	0.861377	0.971573	0.921285	0.879487	0.691122	0.81084	0.823864	0.843265	0.926364	0.903339	0.923014	0.940818	0.751269	1.03518	0.679123		1.07765	1.01625	0.715371	1.00644	1.05458	1.00314	0.9878	0.896144	1.02695	0.992501	0.947256	0.858214	0.976634	0.933367		0.93309	0.892175	0.766801	0.914522
													210.25	0.747412	0.859023	0.97304	0.921839	0.88471	0.691697	0.809195	0.825072	0.844577	0.922983	0.89705	0.924157	0.947725	0.750182	1.0363	0.682021		1.07647	1.01382	0.713831	1.0048	1.04926	1.00351	0.983069	0.892191	1.0265	0.991823	0.944502	0.855968	0.975174	0.932079		0.937297	0.889612	0.769567	0.915013
													210.5	0.750277	0.860126	0.971275	0.919859	0.881147	0.688753	0.810424	0.825271	0.844177	0.92468	0.90381	0.918484	0.94416	0.753587	1.0354	0.678753		1.0713	1.0093	0.714098	1.00517	1.05264	1.00562	0.987581	0.892103	1.02665	0.994286	0.945997	0.858339	0.976917	0.928147		0.936108	0.889731	0.768071	0.917399
													210.75	0.747081	0.863086	0.971917	0.92415	0.881948	0.693208	0.812315	0.820275	0.845098	0.925663	0.904171	0.921736	0.942984	0.751003	1.03442	0.681928		1.07194	1.01284	0.713419	1.00787	1.04991	1.00558	0.984773	0.890802	1.0238	0.993013	0.947515	0.85841	0.976078	0.930753		0.937345	0.892333	0.767664	0.918493
													211	0.75031	0.862169	0.979199	0.922676	0.883166	0.691088	0.812393	0.826457	0.846753	0.928442	0.899655	0.92195	0.942944	0.749962	1.0301	0.681544		1.0737	1.01444	0.713857	1.00943	1.05722	1.00643	0.989863	0.889906	1.02554	0.989758	0.949442	0.858427	0.977652	0.930189		0.938772	0.892359	0.774454	0.919253
													211.25	0.747613	0.859611	0.97285	0.923943	0.882352	0.691634	0.810281	0.825614	0.841972	0.923777	0.902055	0.920815	0.939836	0.752953	1.03514	0.676583		1.0694	1.00953	0.712463	1.00867	1.0522	1.00646	0.978724	0.894283	1.02822	0.990439	0.946119	0.856458	0.976369	0.928872		0.935836	0.886284	0.769448	0.918414
													211.5	0.751323	0.857664	0.972092	0.91998	0.884213	0.693013	0.813142	0.820491	0.844763	0.925416	0.899334	0.924125	0.94593	0.753135	1.03429	0.680352		1.0736	1.01121	0.714042	1.00944	1.05091	1.00267	0.987394	0.893976	1.02496	0.990548	0.946703	0.85656	0.978346	0.930398		0.935175	0.890963	0.770673	0.917347
													211.75	0.747556	0.86028	0.975298	0.9213	0.879235	0.691787	0.81318	0.822859	0.844168	0.92702	0.902769	0.92391	0.942637	0.751158	1.03272	0.67956		1.0694	1.01039	0.711915	1.00314	1.049	1.0028	0.986353	0.892644	1.02318	0.988223	0.94579	0.855089	0.974225	0.924101		0.934983	0.885501	0.772067	0.914642
													212	0.748671	0.860267	0.975146	0.924826	0.883853	0.689363	0.81142	0.826251	0.842896	0.922991	0.901282	0.920465	0.945668	0.750917	1.03366	0.678837		1.07443	1.01348	0.715664	1.00432	1.05309	1.00706	0.989337	0.895175	1.02855	0.992099	0.943603	0.86021	0.975812	0.927057		0.939438	0.891517	0.763893	0.919667
													212.25	0.747622	0.863231	0.975863	0.920256	0.88706	0.688984	0.812106	0.829428	0.845036	0.923693	0.904893	0.923481	0.941155	0.75247	1.03367	0.682594		1.07077	1.01039	0.713696	1.005	1.05236	1.00087	0.984267	0.889427	1.0265	0.984451	0.943872	0.856069	0.97368	0.926276		0.937536	0.890712	0.771698	0.916623
													212.5	0.751024	0.858741	0.972354	0.921894	0.886131	0.693586	0.811162	0.824695	0.841687	0.923777	0.901436	0.920205	0.943256	0.752452	1.03348	0.682634		1.06978	1.01299	0.71329	1.00751	1.05372	1.00459	0.981517	0.893248	1.02456	0.989729	0.943803	0.860142	0.97684	0.92814		0.938684	0.891127	0.769415	0.916914
													212.75	0.751724	0.858117	0.972224	0.919849	0.884665	0.691697	0.813404	0.822935	0.846096	0.928512	0.899616	0.922809	0.941265	0.752447	1.03317	0.680734		1.07386	1.01354	0.713959	1.00704	1.05293	1.00348	0.979731	0.889727	1.02794	0.988088	0.944209	0.858913	0.973346	0.926843		0.938293	0.891032	0.770105	0.916721
													213	0.747518	0.859969	0.979304	0.917755	0.881755	0.689426	0.810207	0.822272	0.841273	0.923189	0.894494	0.921551	0.939738	0.750697	1.02888	0.685079		1.07733	1.01095	0.712745	1.01095	1.05293	1.00381	0.985461	0.894351	1.02565	0.991915	0.947898	0.858113	0.980067	0.929429		0.936706	0.888419	0.772738	0.915804
													213.25	0.749681	0.858851	0.972738	0.920015	0.881283	0.690779	0.810205	0.824048	0.842505	0.922918	0.901775	0.919526	0.942544	0.752196	1.03251	0.679995		1.07469	1.01021	0.712588	1.00875	1.05154	1.003	0.988187	0.897902	1.02839	0.993572	0.944796	0.857214	0.977951	0.934016		0.933593	0.887558	0.770395	0.917025
													213.5	0.747233	0.85734	0.976947	0.924316	0.877574	0.691791	0.811808	0.819143	0.840591	0.926315	0.899745	0.921406	0.942159	0.752078	1.03284	0.680452		1.07833	1.01233	0.713438	1.01149	1.0503	1.00335	0.986558	0.890877	1.0239	0.991518	0.940988	0.858868	0.978255	0.929681		0.938279	0.890986	0.77276	0.917974
													213.75	0.750486	0.864808	0.977506	0.923238	0.883091	0.692603	0.812673	0.821561	0.846074	0.926456	0.903902	0.926119	0.947524	0.75412	1.03619	0.681675		1.07361	1.01915	0.714483	1.00584	1.05101	1.00554	0.985058	0.889442	1.02515	0.993396	0.94901	0.857556	0.973306	0.932088		0.935353	0.892466	0.770992	0.918426
													214	0.746927	0.863504	0.974541	0.922172	0.882065	0.689845	0.811685	0.827914	0.844002	0.925423	0.903465	0.926706	0.945504	0.75375	1.03136	0.681709		1.07224	1.01271	0.715827	1.00463	1.05229	1.0087	0.984199	0.891713	1.0205	0.991384	0.945643	0.859821	0.975732	0.930927		0.935748	0.888568	0.765016	0.914994
													214.25	0.748108	0.858577	0.982017	0.920865	0.880113	0.692002	0.80839	0.823578	0.843301	0.928357	0.901946	0.920808	0.945589	0.751782	1.03444	0.677116		1.07539	1.0158	0.714069	1.00498	1.05215	1.00513	0.986512	0.891194	1.02796	0.986192	0.946671	0.858372	0.974585	0.930266		0.938678	0.891914	0.771336	0.919676
													214.5	0.750379	0.858886	0.976803	0.916397	0.882359	0.692022	0.814103	0.824901	0.845164	0.929967	0.896331	0.922387	0.946312	0.756002	1.03266	0.680023		1.07079	1.01246	0.712339	0.999795	1.04922	1.001	0.979918	0.892913	1.02384	0.989058	0.944015	0.855461	0.971527	0.932279		0.936297	0.891403	0.767473	0.914496
													214.75	0.749242	0.858642	0.97837	0.921416	0.882632	0.688165	0.810863	0.821063	0.843943	0.923148	0.900306	0.920648	0.942366	0.748103	1.03579	0.676418		1.07247	1.01021	0.710528	1.0076	1.05621	1.006	0.987607	0.895181	1.0304	0.990603	0.945736	0.860499	0.976506	0.926922		0.9378	0.889976	0.768786	0.918538
													215	0.748003	0.861478	0.977181	0.926331	0.885441	0.690928	0.812014	0.827017	0.846057	0.924123	0.904965	0.920385	0.943916	0.749496	1.03631	0.68239		1.07507	1.00891	0.712747	1.00353	1.05154	1.00363	0.987095	0.894307	1.02727	0.993026	0.945075	0.856046	0.976817	0.930158		0.937962	0.893408	0.773685	0.918623
													215.25	0.751894	0.862087	0.97746	0.921394	0.883384	0.69196	0.814982	0.823468	0.843384	0.926454	0.902397	0.921749	0.946073	0.754084	1.03502	0.68319		1.07512	1.01341	0.713876	1.00759	1.05687	1.00677	0.987322	0.897121	1.02824	0.992987	0.946364	0.859159	0.980978	0.931345		0.934212	0.889033	0.769107	0.913648
													215.5	0.748159	0.863807	0.981649	0.92425	0.884009	0.691428	0.81309	0.823769	0.845106	0.923403	0.904337	0.922719	0.943028	0.755285	1.03284	0.68116		1.08044	1.01406	0.71299	1.00736	1.05527	1.00665	0.984904	0.894088	1.02643	0.993579	0.950387	0.858066	0.976755	0.932561		0.935714	0.890867	0.767323	0.917742
													215.75	0.750712	0.858634	0.973984	0.921048	0.879582	0.68982	0.809508	0.82222	0.844608	0.925166	0.900304	0.919669	0.941676	0.752073	1.03322	0.677284		1.06708	1.01447	0.716202	1.00462	1.05178	1.00401	0.984442	0.892755	1.02363	0.990789	0.945246	0.856441	0.976259	0.927344		0.936316	0.891875	0.767601	0.914824
													216	0.745312	0.861876	0.973217	0.920784	0.884612	0.692398	0.811804	0.823712	0.843074	0.928486	0.903095	0.920659	0.941256	0.751178	1.03618	0.678116		1.07739	1.01065	0.71165	1.00936	1.05778	1.01001	0.987403	0.897164	1.02647	0.991728	0.950712	0.858018	0.975707	0.929927		0.936089	0.891993	0.765932	0.917896
													216.25	0.748134	0.862712	0.978441	0.923949	0.888791	0.692418	0.807194	0.826489	0.846402	0.926524	0.902584	0.921382	0.941236	0.754433	1.03224	0.679418		1.07737	1.01653	0.712684	1.01075	1.05197	1.00372	0.988178	0.892473	1.02641	0.994449	0.947506	0.857062	0.980746	0.92844		0.938419	0.890535	0.771296	0.918432
													216.5	0.749349	0.858862	0.969332	0.920069	0.886973	0.69157	0.811658	0.823014	0.844766	0.927052	0.900461	0.920426	0.941536	0.749844	1.03295	0.679023		1.07386	1.01317	0.71894	1.00891	1.05286	1.00464	0.985693	0.894537	1.02844	0.991288	0.944637	0.857693	0.977377	0.930485		0.939438	0.893044	0.769018	0.914259
													216.75	0.745533	0.861204	0.979803	0.920923	0.880927	0.692879	0.8104	0.825794	0.842902	0.927358	0.899406	0.922305	0.94362	0.750758	1.03562	0.677775		1.07572	1.0134	0.712467	1.00791	1.05816	1.00554	0.989158	0.89444	1.03024	0.990885	0.94514	0.857835	0.976251	0.933896		0.938393	0.894112	0.765858	0.9183
													217	0.748846	0.860738	0.966154	0.919323	0.879942	0.689289	0.809396	0.819875	0.845435	0.924535	0.902237	0.918389	0.94117	0.749547	1.03599	0.675642		1.07694	1.01478	0.715471	1.00723	1.05467	1.00781	0.985052	0.892783	1.02557	0.992069	0.947178	0.858309	0.9758	0.926079		0.935722	0.889833	0.774417	0.916215
													217.25	0.751461	0.863242	0.979087	0.923799	0.885606	0.692922	0.813336	0.824554	0.844762	0.926342	0.900369	0.924471	0.943791	0.754995	1.03432	0.681647		1.07518	1.00828	0.714359	1.00881	1.05282	1.00295	0.987093	0.894175	1.0236	0.993949	0.945647	0.857895	0.98056	0.930109		0.936742	0.890091	0.766731	0.918069
													217.5	0.747381	0.859468	0.96866	0.92161	0.883671	0.690827	0.811836	0.821798	0.842771	0.924552	0.901987	0.922588	0.939103	0.751388	1.03137	0.682219		1.07662	1.01439	0.712976	1.00584	1.0537	1.00597	0.988507	0.895749	1.02709	0.992296	0.946631	0.857211	0.978592	0.933442		0.935936	0.887927	0.775856	0.915394
													217.75	0.751504	0.860056	0.975967	0.925314	0.883384	0.693	0.811346	0.824694	0.846966	0.927343	0.902593	0.924079	0.946201	0.751968	1.03564	0.679573		1.07157	1.01034	0.712561	1.00969	1.0511	1.00568	0.985066	0.895851	1.02879	0.992313	0.941775	0.85758	0.977074	0.926736		0.933652	0.888193	0.771049	0.91587
													218	0.747102	0.857933	0.976416	0.917486	0.885428	0.692104	0.811037	0.825721	0.845084	0.927753	0.898485	0.919509	0.942391	0.754354	1.03108	0.678545		1.07008	1.01381	0.713421	1.00624	1.05286	1.00419	0.982212	0.891066	1.02346	0.987684	0.945007	0.856005	0.977411	0.931221		0.939832	0.893968	0.772866	0.922657
													218.25	0.745722	0.858052	0.976652	0.920322	0.882309	0.690749	0.807046	0.823737	0.845017	0.925482	0.902929	0.919698	0.938451	0.751334	1.03183	0.673858		1.07432	1.01138	0.717885	1.00818	1.04996	1.00033	0.984406	0.892489	1.02338	0.990798	0.949007	0.85481	0.976862	0.928619		0.933603	0.889252	0.77231	0.914006
													218.5	0.74784	0.86124	0.976628	0.923922	0.886536	0.693399	0.813072	0.825514	0.847467	0.930364	0.901722	0.921404	0.943968	0.75397	1.03552	0.682935		1.06966	1.01345	0.714051	1.00662	1.05309	1.00448	0.983234	0.891207	1.0269	0.991027	0.945382	0.857446	0.978409	0.928522		0.933205	0.890054	0.769462	0.914562
													218.75	0.7483	0.861885	0.980592	0.922075	0.884431	0.692427	0.811804	0.824189	0.845592	0.928164	0.903359	0.922265	0.944748	0.752716	1.03247	0.681987		1.06774	1.01177	0.713686	1.00665	1.05094	1.00192	0.986464	0.894759	1.02984	0.990102	0.948955	0.858989	0.977812	0.930296		0.938435	0.889347	0.768786	0.917152
													219	0.748769	0.85968	0.975028	0.922041	0.881441	0.689402	0.811488	0.823334	0.8461	0.927457	0.902261	0.922344	0.945928	0.754499	1.03226	0.67934		1.06912	1.01366	0.715623	1.00725	1.05221	1.00478	0.987363	0.892133	1.02408	0.991376	0.945569	0.855784	0.975754	0.927998		0.938005	0.894542	0.772743	0.917918
													219.25	0.748672	0.857669	0.977541	0.918425	0.88326	0.692607	0.811281	0.823297	0.841872	0.925317	0.899081	0.920127	0.943096	0.753162	1.03158	0.680229		1.07126	1.00963	0.720358	1.00607	1.05665	1.00557	0.984267	0.892375	1.02688	0.990673	0.953372	0.856353	0.973141	0.932336		0.931845	0.889364	0.767854	0.912466
													219.5	0.748862	0.859497	0.974482	0.924048	0.884311	0.692758	0.813609	0.832069	0.84883	0.927191	0.904036	0.9239	0.945033	0.754597	1.03785	0.682483		1.07548	1.01158	0.715817	1.00451	1.05451	1.00295	0.983076	0.889882	1.02568	0.989029	0.94433	0.855944	0.973722	0.931873		0.939625	0.891962	0.771288	0.918758
													219.75	0.748327	0.862543	0.975868	0.921398	0.88579	0.692251	0.810196	0.824511	0.84546	0.928356	0.900997	0.923733	0.941842	0.751778	1.03306	0.682186		1.07455	1.01108	0.714422	1.00469	1.05407	1.00205	0.990081	0.89113	1.03113	0.99105	0.949997	0.855276	0.97834	0.928445		0.936809	0.893317	0.772881	0.918838
													220	0.747497	0.859862	0.976727	0.919577	0.878198	0.68941	0.810928	0.822428	0.842547	0.924556	0.897938	0.921589	0.942036	0.753082	1.03013	0.680771		1.07356	1.01087	0.713182	1.00825	1.05302	1.00266	0.985198	0.894473	1.02938	0.992673	0.944438	0.857926	0.978277	0.92702		0.938602	0.892538	0.76968	0.920136
													220.25	0.748621	0.862764	0.980054	0.921799	0.882301	0.692866	0.81286	0.830097	0.844442	0.926205	0.901432	0.926294	0.943589	0.752102	1.03536	0.67633		1.07809	1.00918	0.711658	1.00926	1.04994	1.00054	0.985805	0.89596	1.02866	0.992304	0.946583	0.854322	0.980065	0.931455		0.936651	0.887209	0.767727	0.9129
													220.5	0.746115	0.859067	0.971113	0.924936	0.886088	0.690525	0.812631	0.822761	0.847388	0.928573	0.901612	0.928023	0.941408	0.753646	1.03342	0.679653		1.07319	1.00482	0.713284	1.00744	1.05309	1.00224	0.988175	0.89231	1.02439	0.992057	0.943583	0.859135	0.977511	0.928729		0.939784	0.891657	0.769261	0.918143
													220.75	0.74648	0.857017	0.981437	0.920936	0.880023	0.691119	0.812778	0.825746	0.843523	0.927518	0.89913	0.927732	0.942821	0.752632	1.03541	0.679545		1.07064	1.00452	0.711774	1.0088	1.04779	0.99899	0.979325	0.890201	1.02473	0.987704	0.944221	0.852786	0.970558	0.929553		0.935661	0.887507	0.772503	0.915891
													221	0.747308	0.858941	0.974202	0.924334	0.881965	0.689313	0.810595	0.823823	0.841929	0.927262	0.901625	0.917508	0.939405	0.752911	1.03249	0.680705		1.07196	1.01126	0.712729	1.00729	1.05373	1.00375	0.984538	0.894247	1.02821	0.991387	0.948541	0.855735	0.975366	0.930663		0.936066	0.890398	0.771121	0.914064
													221.25	0.746037	0.858086	0.975602	0.922659	0.887184	0.691143	0.815653	0.828731	0.844657	0.926045	0.904745	0.9273	0.942884	0.754129	1.0339	0.683183		1.07565	1.00881	0.710488	1.00794	1.05332	1.00412	0.986365	0.892419	1.02748	0.993287	0.948383	0.858273	0.975912	0.931511		0.935586	0.887884	0.773927	0.914753
													221.5	0.748074	0.859624	0.979225	0.92031	0.885833	0.69305	0.811419	0.827578	0.84596	0.927291	0.899586	0.923473	0.941568	0.753296	1.03586	0.681718		1.07433	1.00973	0.712906	1.00558	1.05251	1.00322	0.980656	0.891532	1.02337	0.990701	0.944107	0.857764	0.975059	0.927451		0.93631	0.891834	0.77279	0.91438
													221.75	0.746944	0.861159	0.973603	0.920349	0.884367	0.690557	0.811838	0.823343	0.841374	0.923889	0.901839	0.918892	0.940756	0.753008	1.03322	0.683599		1.07312	1.01388	0.715836	1.01126	1.05471	1.00957	0.987601	0.891619	1.02656	0.990927	0.942549	0.860048	0.976467	0.926371		0.937377	0.891668	0.767768	0.919156
													222	0.74611	0.865633	0.978542	0.925736	0.888449	0.692018	0.813682	0.826349	0.847191	0.928843	0.902124	0.924844	0.940687	0.755669	1.0325	0.683719		1.07919	1.01224	0.713105	1.00581	1.05235	1.00764	0.990258	0.892378	1.02772	0.994174	0.946616	0.858559	0.978101	0.93251		0.937001	0.890233	0.772793	0.917047
													222.25	0.748803	0.860201	0.974639	0.919052	0.883788	0.692876	0.815766	0.821649	0.846356	0.9276	0.902957	0.922148	0.945735	0.753172	1.03177	0.688452		1.07075	1.01068	0.709571	1.00076	1.04825	1.00158	0.98612	0.891526	1.02741	0.9899	0.946223	0.855419	0.976834	0.932494		0.938442	0.891533	0.769416	0.921597
													222.5	0.751611	0.860804	0.980829	0.923651	0.883968	0.692665	0.81304	0.823864	0.846064	0.928718	0.904812	0.926085	0.943188	0.753354	1.03092	0.682366		1.07191	1.0105	0.71226	1.0055	1.05181	1.00019	0.98939	0.890331	1.02211	0.990779	0.945879	0.856711	0.974979	0.927671		0.935605	0.889399	0.771007	0.915776
													222.75	0.747814	0.859369	0.969738	0.920816	0.882835	0.688086	0.812862	0.819926	0.843525	0.922988	0.897983	0.920465	0.939804	0.75254	1.03081	0.68294		1.07273	1.01366	0.71454	1.01225	1.05468	1.00551	0.9857	0.89192	1.02607	0.991419	0.947526	0.856466	0.973752	0.929114		0.934528	0.88891	0.770144	0.915568
													223	0.748127	0.854156	0.972786	0.923898	0.883041	0.692917	0.813201	0.822332	0.845839	0.923571	0.901572	0.922251	0.943282	0.752551	1.03231	0.683825		1.07183	1.01117	0.711234	1.00796	1.05328	1.00202	0.986124	0.896238	1.0283	0.99242	0.943077	0.85707	0.979409	0.924587		0.935035	0.889689	0.769329	0.91742
													223.25	0.745938	0.855982	0.976523	0.921874	0.882463	0.692526	0.808834	0.821446	0.843626	0.923745	0.901994	0.918386	0.941402	0.751112	1.0331	0.67523		1.0724	1.01067	0.712355	1.00414	1.05036	0.998918	0.982932	0.895283	1.02393	0.987562	0.946271	0.854873	0.976128	0.930194		0.934156	0.890373	0.769944	0.914766
													223.5	0.746962	0.859107	0.974784	0.92546	0.883569	0.691517	0.815519	0.823733	0.845115	0.924199	0.903251	0.92342	0.939325	0.755213	1.03177	0.683091		1.06958	1.00614	0.712401	1.0045	1.04609	1.00221	0.985784	0.89064	1.02572	0.988436	0.948148	0.855707	0.977325	0.931489		0.933671	0.888949	0.769616	0.915294
													223.75	0.749176	0.863066	0.983966	0.922183	0.886343	0.693398	0.80957	0.82583	0.847159	0.928095	0.902282	0.923596	0.945257	0.754259	1.02991	0.680599		1.07317	1.01343	0.713749	1.00819	1.05084	1.00138	0.982103	0.892053	1.02392	0.987904	0.943671	0.855896	0.97572	0.928098		0.938307	0.888572	0.77034	0.914757
													224	0.747598	0.859503	0.974628	0.919932	0.882754	0.691462	0.812105	0.82531	0.843807	0.923848	0.899261	0.923119	0.941481	0.753087	1.03612	0.68003		1.0807	1.01352	0.713448	1.0078	1.0538	1.00962	0.98721	0.891263	1.02741	0.992356	0.947217	0.858011	0.977081	0.928719		0.936396	0.888035	0.767812	0.913912
													224.25	0.749705	0.861168	0.976322	0.923026	0.885593	0.692149	0.809661	0.830426	0.843768	0.926176	0.904204	0.925329	0.941013	0.75086	1.03231	0.681001		1.06872	1.00784	0.711315	1.00567	1.04912	1.00407	0.979443	0.889406	1.02467	0.989634	0.947372	0.855029	0.974322	0.929942		0.939485	0.89148	0.771601	0.918844
													224.5	0.746291	0.854905	0.974692	0.924045	0.882835	0.691715	0.813881	0.820737	0.843933	0.927348	0.901742	0.92167	0.942981	0.751235	1.03435	0.680631		1.07669	1.00864	0.709011	1.00918	1.05144	1.00447	0.98824	0.891	1.02563	0.990458	0.946615	0.855573	0.975434	0.930426		0.933961	0.888749	0.77529	0.913351
													224.75	0.747018	0.859167	0.97175	0.920571	0.885443	0.692219	0.813697	0.826845	0.842929	0.92557	0.903505	0.923284	0.938851	0.751756	1.03101	0.682254		1.07215	1.01177	0.711418	1.00848	1.05096	1.0029	0.981853	0.891298	1.02431	0.984509	0.946697	0.858266	0.973231	0.933521		0.938281	0.889101	0.77452	0.917714
													225	0.746649	0.86255	0.977809	0.921873	0.884232	0.693773	0.811331	0.823573	0.846442	0.929464	0.900318	0.924152	0.940368	0.752613	1.03315	0.678544		1.07026	1.01093	0.715026	1.00671	1.04931	1.00576	0.984032	0.891357	1.02222	0.989689	0.943423	0.85843	0.973432	0.927074		0.937615	0.890451	0.772106	0.915049
													225.25	0.747909	0.857789	0.975258	0.924974	0.883961	0.691124	0.812547	0.826802	0.842847	0.929611	0.903676	0.921384	0.93705	0.752242	1.03362	0.678473		1.07168	1.0085	0.712374	1.00908	1.04944	1.00462	0.987052	0.893524	1.02935	0.990337	0.94254	0.855177	0.974838	0.927604		0.937077	0.890145	0.767655	0.917313
													225.5	0.747125	0.856887	0.9751	0.920787	0.88045	0.689165	0.80781	0.823167	0.84294	0.926966	0.901878	0.921418	0.940556	0.755764	1.03493	0.677884		1.07326	1.01133	0.711347	1.00402	1.05173	1.00252	0.989374	0.894548	1.02746	0.989934	0.94298	0.855667	0.978993	0.930908		0.93556	0.892308	0.772329	0.916754
													225.75	0.746137	0.857778	0.97823	0.917307	0.882065	0.692872	0.813276	0.823847	0.842294	0.922071	0.899914	0.92546	0.938672	0.750478	1.02942	0.677054		1.0724	1.01093	0.713285	1.00682	1.05303	1.00711	0.986549	0.895819	1.02311	0.992823	0.94745	0.856378	0.976786	0.92521		0.936753	0.889564	0.770241	0.916404
													226	0.747926	0.853869	0.976371	0.918303	0.880132	0.691091	0.812672	0.828502	0.842566	0.927555	0.899978	0.923825	0.944009	0.753248	1.02969	0.679929		1.07562	1.01425	0.711549	1.00745	1.0488	1.00215	0.984443	0.890259	1.02417	0.990211	0.94731	0.853816	0.972143	0.927299		0.934137	0.887713	0.769676	0.915659
													226.25	0.74999	0.857255	0.977418	0.920778	0.88677	0.691868	0.810032	0.824501	0.842378	0.926089	0.898532	0.92251	0.93965	0.755167	1.03093	0.681655		1.07533	1.0097	0.713332	1.00704	1.05165	1.00091	0.983736	0.890914	1.02519	0.98858	0.947149	0.854445	0.976811	0.930815		0.939465	0.890146	0.774005	0.91994
													226.5	0.748786	0.861469	0.977102	0.923333	0.882381	0.691807	0.810595	0.8231	0.84465	0.926094	0.902882	0.923402	0.938751	0.7526	1.03523	0.676513		1.07207	1.00919	0.714205	1.00806	1.04951	1.00092	0.987481	0.892904	1.02574	0.989818	0.948302	0.854316	0.976605	0.930352		0.935514	0.888095	0.765166	0.915562
													226.75	0.746494	0.860273	0.973237	0.919521	0.881873	0.691873	0.811803	0.822821	0.843816	0.925942	0.902055	0.923274	0.942497	0.754612	1.03148	0.681151		1.07639	1.0082	0.712482	1.00402	1.05292	1.00636	0.985552	0.893312	1.0255	0.989801	0.9456	0.856676	0.978734	0.923403		0.936024	0.890134	0.768778	0.916325
													227	0.747817	0.860773	0.97107	0.921262	0.883333	0.692414	0.808055	0.824746	0.84244	0.925946	0.89687	0.924172	0.938482	0.751938	1.0307	0.678149		1.07175	1.00896	0.714857	1.00821	1.05251	1.00399	0.983621	0.891122	1.0268	0.986794	0.949079	0.856829	0.970062	0.927772		0.934469	0.888764	0.765812	0.914844
													227.25	0.747136	0.851724	0.965272	0.921145	0.877099	0.689141	0.809406	0.823505	0.838386	0.921542	0.90099	0.921443	0.941968	0.750671	1.03021	0.683107		1.07242	1.01211	0.712262	1.007	1.05337	1.0072	0.986889	0.895273	1.02856	0.990454	0.943364	0.856985	0.974436	0.926304		0.934715	0.887999	0.771574	0.916486
													227.5	0.745736	0.859251	0.971616	0.920493	0.882674	0.6912	0.809781	0.82687	0.841667	0.92615	0.899719	0.924164	0.939554	0.753011	1.03004	0.68262		1.07431	1.01222	0.713434	1.01105	1.05391	1.00294	0.99152	0.894592	1.02865	0.989861	0.946904	0.857516	0.976801	0.928152		0.938528	0.89288	0.771206	0.921577
													227.75	0.746865	0.859895	0.978054	0.922673	0.88223	0.693034	0.810626	0.825411	0.844717	0.927184	0.902592	0.924221	0.938054	0.753661	1.03285	0.680407		1.07244	1.00764	0.712605	1.01045	1.05353	1.0038	0.988894	0.891349	1.02234	0.98931	0.944513	0.858223	0.978502	0.927848		0.936055	0.888856	0.769662	0.918016
													228	0.748063	0.859618	0.977975	0.922415	0.885108	0.696851	0.81216	0.824512	0.84428	0.926458	0.902908	0.921169	0.941128	0.754603	1.03326	0.679966		1.07315	1.01111	0.709303	1.00664	1.05504	1.00668	0.984461	0.892739	1.02765	0.992544	0.947831	0.857395	0.978546	0.929599		0.935559	0.890527	0.770597	0.918231
													228.25	0.746752	0.860724	0.97986	0.922357	0.882332	0.690233	0.811633	0.82187	0.844979	0.924778	0.90301	0.924088	0.940375	0.752736	1.03295	0.67892		1.072	1.01026	0.714751	1.00845	1.05254	1.00554	0.988146	0.89279	1.02206	0.988116	0.949079	0.858857	0.974738	0.928251		0.938158	0.89009	0.771874	0.917018
													228.5	0.749334	0.857513	0.968383	0.91825	0.878826	0.691346	0.812546	0.825919	0.840242	0.926327	0.89854	0.92574	0.941419	0.754381	1.03131	0.679686		1.0712	1.01001	0.711093	1.00656	1.05203	1.00311	0.986163	0.893062	1.02761	0.98948	0.948136	0.855391	0.975235	0.929557		0.936053	0.890724	0.771272	0.917824
													228.75	0.747554	0.858062	0.976907	0.918707	0.877698	0.691653	0.809956	0.823184	0.843096	0.922911	0.895434	0.919351	0.93805	0.750213	1.03191	0.678245		1.07467	1.01498	0.712226	1.00844	1.05431	1.00183	0.988108	0.891439	1.02908	0.991028	0.947508	0.857797	0.972527	0.931445		0.938676	0.893075	0.766366	0.915899
													229	0.746043	0.860617	0.975462	0.920885	0.88083	0.689586	0.80882	0.824154	0.842757	0.921211	0.898882	0.925258	0.941516	0.752705	1.03039	0.679269		1.07343	1.00891	0.711354	1.00763	1.05113	1.00399	0.981352	0.890541	1.02241	0.991705	0.94661	0.859214	0.974027	0.924725		0.936904	0.892586	0.768941	0.914801
													229.25	0.746409	0.856855	0.974464	0.9204	0.877421	0.691899	0.812135	0.824751	0.840899	0.923163	0.899809	0.919263	0.938479	0.75227	1.03022	0.683427		1.07648	1.01225	0.71398	1.00794	1.05292	1.00501	0.986627	0.897127	1.02855	0.992814	0.948691	0.857741	0.978644	0.931885		0.936968	0.892496	0.771963	0.918519
													229.5	0.747357	0.863586	0.979509	0.923028	0.8856	0.69164	0.810455	0.828505	0.84047	0.924561	0.901224	0.921066	0.938962	0.757397	1.03201	0.676689		1.0711	1.01026	0.713563	1.0117	1.05061	1.00234	0.986493	0.891872	1.02458	0.99331	0.945306	0.855434	0.976851	0.926418		0.935178	0.889026	0.771071	0.916489
													229.75	0.747105	0.857903	0.978277	0.922517	0.883996	0.690978	0.811521	0.824533	0.8439	0.926101	0.902711	0.921889	0.942002	0.756323	1.03592	0.677776		1.07192	1.01227	0.71206	1.00583	1.0533	1.00286	0.988662	0.896074	1.02921	0.994009	0.94667	0.85718	0.978955	0.928141		0.934296	0.88728	0.77559	0.916642
													230	0.751171	0.859209	0.975048	0.926167	0.884527	0.69138	0.812707	0.827515	0.845045	0.925503	0.904868	0.924206	0.94378	0.753325	1.0371	0.681071		1.07332	1.01389	0.713024	1.00956	1.05205	1.00349	0.983202	0.889088	1.02648	0.98916	0.947483	0.856451	0.975667	0.925238		0.934213	0.888368	0.770849	0.915032
													230.25	0.746485	0.85772	0.979176	0.918714	0.884062	0.691804	0.814238	0.826364	0.840975	0.925226	0.900602	0.923914	0.938458	0.753846	1.03076	0.683517		1.07638	1.01514	0.710973	1.00925	1.05367	1.00308	0.988665	0.89461	1.02599	0.991515	0.946987	0.860905	0.977388	0.92771		0.935856	0.890281	0.771343	0.915686
													230.5	0.748503	0.855925	0.979993	0.919804	0.882712	0.693365	0.813988	0.822952	0.840438	0.925063	0.897198	0.922223	0.945511	0.753843	1.03424	0.682792		1.07177	1.01182	0.711807	1.00514	1.05166	1.00531	0.982413	0.893373	1.02718	0.988781	0.948641	0.857917	0.974335	0.926439		0.936025	0.892927	0.771961	0.917227
													230.75	0.747234	0.858234	0.973048	0.920009	0.882382	0.693827	0.810108	0.820152	0.843749	0.925737	0.901469	0.92566	0.941734	0.750837	1.03433	0.682241		1.07443	1.01292	0.714336	1.01087	1.05443	1.00479	0.981035	0.891691	1.02629	0.9881	0.945625	0.857984	0.975088	0.925622		0.933452	0.890585	0.769517	0.915853
													231	0.749115	0.853222	0.9724	0.917289	0.884332	0.693855	0.812647	0.825017	0.840942	0.924866	0.896701	0.926493	0.940166	0.753566	1.03376	0.68531		1.07244	1.01182	0.712488	1.00835	1.05698	1.00751	0.98972	0.896648	1.02617	0.988299	0.947206	0.855899	0.979671	0.927705		0.935417	0.8891	0.767904	0.917474
													231.25	0.747757	0.860546	0.975639	0.925166	0.885714	0.693983	0.816149	0.826007	0.845525	0.930282	0.904723	0.924097	0.942815	0.759243	1.03373	0.682092		1.0822	1.00947	0.711677	1.00752	1.05422	1.00611	0.988827	0.891539	1.02595	0.990879	0.947706	0.857374	0.974087	0.928233		0.936005	0.889186	0.772348	0.917988
													231.5	0.746351	0.856559	0.974796	0.917846	0.877484	0.696366	0.810101	0.823116	0.841278	0.927263	0.902245	0.921908	0.937329	0.753963	1.03205	0.682093		1.07382	1.01319	0.713161	1.00636	1.05506	1.0056	0.985486	0.890479	1.02307	0.989205	0.94774	0.857981	0.977112	0.932146		0.939364	0.891937	0.769493	0.921009
													231.75	0.743392	0.860145	0.975277	0.918607	0.878343	0.692494	0.809144	0.825947	0.841718	0.924898	0.899889	0.921528	0.937834	0.752534	1.03211	0.684183		1.07443	1.01344	0.713062	1.00991	1.05487	1.00854	0.984641	0.891436	1.0334	0.992357	0.945243	0.857023	0.97752	0.923575		0.937818	0.891292	0.77292	0.915147
													232	0.746686	0.85752	0.976948	0.920443	0.886717	0.692771	0.810128	0.829352	0.841849	0.928626	0.899302	0.922657	0.937973	0.755702	1.03678	0.680546		1.07475	1.01993	0.717704	1.01052	1.05576	1.0051	0.988236	0.891674	1.02947	0.99031	0.94778	0.857962	0.975469	0.927296		0.935886	0.888341	0.769622	0.914775
													232.25	0.747657	0.856972	0.977842	0.924691	0.882655	0.692604	0.812012	0.824545	0.844415	0.927102	0.898004	0.923273	0.942563	0.755288	1.03361	0.680126		1.07446	1.01555	0.711916	1.00758	1.05426	1.00716	0.983865	0.893578	1.02677	0.992088	0.946605	0.859093	0.975722	0.926229		0.93329	0.887282	0.768283	0.91266
													232.5	0.747329	0.858598	0.981066	0.920472	0.884197	0.692216	0.814029	0.82276	0.843771	0.927287	0.901799	0.92001	0.941958	0.754381	1.03167	0.684294		1.07409	1.01636	0.71743	1.00907	1.05244	1.00746	0.989685	0.894912	1.02663	0.991561	0.944536	0.859321	0.976795	0.927627		0.9381	0.888538	0.766693	0.920378
													232.75	0.747799	0.860909	0.977572	0.921977	0.884885	0.693458	0.812107	0.817257	0.847373	0.928386	0.902375	0.919291	0.941739	0.751728	1.0315	0.679539		1.07061	1.01117	0.712162	1.01014	1.05433	1.00478	0.987898	0.891741	1.02466	0.993075	0.946845	0.856975	0.976765	0.927271		0.936017	0.890558	0.773067	0.916162
													233	0.748645	0.861623	0.975583	0.9231	0.881275	0.693551	0.810332	0.822289	0.839174	0.926339	0.901492	0.922678	0.943198	0.754729	1.03401	0.678532		1.0721	1.01283	0.714331	1.00717	1.05407	1.0052	0.985418	0.889983	1.02501	0.991444	0.945674	0.857455	0.976474	0.927755		0.939394	0.890502	0.77033	0.917845
													233.25	0.749736	0.861431	0.976089	0.923658	0.882546	0.692374	0.81545	0.826962	0.845713	0.928681	0.901094	0.925517	0.942506	0.759042	1.03459	0.685394		1.07194	1.01518	0.716038	1.00853	1.05358	1.00526	0.984229	0.89678	1.02873	0.990795	0.950154	0.858031	0.980876	0.930182		0.936388	0.892212	0.770672	0.921885
													233.5	0.748336	0.861506	0.974257	0.919713	0.882386	0.690667	0.813791	0.828599	0.842082	0.925394	0.900793	0.922657	0.939171	0.75378	1.03391	0.68689		1.07258	1.00982	0.710647	1.00916	1.05191	1.00293	0.985932	0.892543	1.02566	0.986903	0.943112	0.857625	0.977758	0.927362		0.937051	0.893007	0.769311	0.91851
													233.75	0.746821	0.855065	0.971575	0.920423	0.879492	0.69238	0.812078	0.823957	0.844792	0.927872	0.899089	0.924622	0.941201	0.755059	1.03447	0.680627		1.07072	1.00863	0.714257	1.00493	1.05479	1.00545	0.992203	0.891561	1.02621	0.991026	0.94927	0.855993	0.971025	0.929511		0.936221	0.894534	0.77102	0.91954
													234	0.749376	0.858759	0.977114	0.922629	0.882459	0.691945	0.812688	0.826203	0.840816	0.92741	0.902648	0.922972	0.940372	0.752727	1.0311	0.684168		1.07344	1.01124	0.713033	1.00897	1.0546	1.00314	0.990006	0.893608	1.02455	0.990663	0.946173	0.85915	0.979411	0.926619		0.937864	0.891089	0.768519	0.918706
													234.25	0.747429	0.857393	0.969774	0.919609	0.877943	0.688805	0.811784	0.827345	0.838146	0.926491	0.904449	0.922795	0.943031	0.754706	1.03226	0.680907		1.06954	1.01207	0.71441	1.00769	1.05477	1.00736	0.988769	0.891875	1.02578	0.99036	0.946701	0.85552	0.978116	0.929098		0.938479	0.891547	0.769228	0.916238
													234.5	0.750117	0.854906	0.969498	0.918768	0.881644	0.689736	0.813905	0.824452	0.840821	0.922265	0.89619	0.923311	0.943181	0.753079	1.03339	0.682024		1.07008	1.01021	0.718303	1.00835	1.04978	1.00643	0.982829	0.89328	1.0258	0.986341	0.948193	0.858309	0.976885	0.92959		0.934567	0.889226	0.769667	0.916176
													234.75	0.748337	0.859039	0.977232	0.923184	0.885342	0.69402	0.811248	0.824822	0.844506	0.927642	0.903073	0.921781	0.941689	0.75858	1.03273	0.683657		1.07135	1.00624	0.714949	1.00574	1.05346	1.00292	0.979661	0.892413	1.02197	0.990013	0.947908	0.854313	0.974893	0.928825		0.93947	0.893826	0.769096	0.922208
													235	0.745185	0.859559	0.972698	0.920174	0.883594	0.692387	0.806569	0.82384	0.844536	0.924929	0.900293	0.921417	0.936907	0.754502	1.03244	0.679212		1.07284	1.01345	0.712055	1.00839	1.04815	1.00087	0.985143	0.89385	1.02863	0.991321	0.945421	0.853345	0.977458	0.931295		0.934306	0.888955	0.769142	0.915223
													235.25	0.744951	0.863075	0.976619	0.925078	0.882205	0.695509	0.812495	0.826733	0.844446	0.927651	0.905498	0.926172	0.937685	0.752303	1.03585	0.68031		1.0747	1.00768	0.712509	1.01054	1.05015	1.00214	0.988337	0.893606	1.02388	0.991919	0.946765	0.857307	0.973753	0.927815		0.938364	0.886458	0.76958	0.916916
													235.5	0.747297	0.859619	0.976116	0.921849	0.883981	0.69459	0.811047	0.825118	0.842168	0.928061	0.903017	0.918938	0.940237	0.754245	1.03314	0.680141		1.07163	1.00818	0.713568	1.00876	1.04997	1.00179	0.982058	0.891845	1.02454	0.991125	0.948252	0.856575	0.97495	0.927429		0.939642	0.89214	0.770869	0.918647
													235.75	0.745423	0.86012	0.974221	0.917384	0.881648	0.695491	0.810637	0.825622	0.844741	0.927445	0.898279	0.92424	0.936613	0.7555	1.03224	0.681213		1.06887	1.01014	0.716544	1.01063	1.05111	1.00228	0.979687	0.892808	1.0263	0.992663	0.942817	0.858162	0.976087	0.925639		0.934209	0.890128	0.766113	0.915814
													236	0.749457	0.858943	0.975226	0.921795	0.882959	0.692228	0.812416	0.823579	0.845243	0.928043	0.901613	0.924887	0.942529	0.754123	1.03639	0.68104		1.06521	1.00945	0.712488	1.00829	1.05111	1.00117	0.987877	0.892272	1.02319	0.989563	0.947234	0.857119	0.977368	0.927789		0.937496	0.892537	0.767369	0.916433
													236.25	0.746438	0.866317	0.978591	0.923932	0.888688	0.696127	0.812709	0.823815	0.847812	0.928725	0.906828	0.926024	0.938572	0.753205	1.0339	0.681753		1.07335	1.01255	0.716696	1.00637	1.05628	1.00198	0.983839	0.89553	1.02804	0.99115	0.946559	0.857223	0.976365	0.929506		0.939173	0.89249	0.770352	0.917023
													236.5	0.746791	0.859082	0.970279	0.924305	0.884042	0.692015	0.812695	0.824578	0.843865	0.923609	0.899974	0.922917	0.943338	0.748383	1.03169	0.681738		1.07571	1.01111	0.714442	1.00756	1.05304	1.00315	0.989556	0.895731	1.02374	0.98989	0.945077	0.855546	0.975665	0.928528		0.936643	0.888768	0.77249	0.916379
													236.75	0.747976	0.858616	0.978151	0.920197	0.884299	0.694544	0.812988	0.828388	0.84263	0.927817	0.902452	0.925505	0.940102	0.75453	1.03457	0.685045		1.07549	1.01695	0.719485	1.01069	1.05519	1.00925	0.987441	0.893316	1.0194	0.991872	0.949779	0.860805	0.979065	0.930684		0.937983	0.890273	0.766376	0.916867
													237	0.749419	0.857775	0.977443	0.922445	0.877974	0.691031	0.813337	0.820432	0.842632	0.922781	0.901026	0.92401	0.941394	0.754467	1.03195	0.681949		1.07058	1.01035	0.714317	1.00701	1.05444	1.00506	0.982579	0.891869	1.02606	0.993522	0.949606	0.856698	0.975869	0.930047		0.932834	0.888669	0.767221	0.914415
													237.25	0.746507	0.857773	0.976922	0.916454	0.884564	0.690062	0.810953	0.830185	0.842942	0.926153	0.89971	0.925001	0.941126	0.754558	1.03147	0.679533		1.07222	1.01222	0.712804	1.00588	1.05211	1.00529	0.981797	0.889236	1.02621	0.988936	0.945977	0.860093	0.97347	0.928262		0.937659	0.89077	0.770479	0.913698
													237.5	0.748103	0.860739	0.977334	0.918585	0.886683	0.694312	0.815071	0.827896	0.84524	0.928036	0.898379	0.923445	0.945225	0.751775	1.03188	0.684463		1.07407	1.01142	0.711444	1.00151	1.04878	1.00463	0.984588	0.891831	1.02694	0.990593	0.946853	0.858366	0.975264	0.92903		0.936829	0.890694	0.770172	0.920802
													237.75	0.74663	0.863002	0.973769	0.920744	0.880007	0.692013	0.815595	0.82401	0.843341	0.927851	0.903374	0.923813	0.940956	0.756842	1.03434	0.682326		1.07092	1.01168	0.709067	1.01079	1.04827	1.00185	0.983084	0.893296	1.02558	0.993717	0.947948	0.854598	0.975099	0.925734		0.937517	0.891925	0.768313	0.916979
													238	0.742665	0.85514	0.974157	0.918024	0.878796	0.692216	0.8127	0.821993	0.839226	0.924211	0.900473	0.919313	0.936574	0.755001	1.03093	0.678915		1.07454	1.01285	0.713719	1.00429	1.0565	1.00483	0.981877	0.892809	1.02435	0.986044	0.94523	0.859074	0.974165	0.92651		0.938652	0.892725	0.770232	0.916667
													238.25	0.744676	0.856332	0.982721	0.920644	0.881609	0.691332	0.812077	0.821257	0.843257	0.925524	0.899217	0.925142	0.937985	0.753216	1.02925	0.677796		1.07085	1.00812	0.711824	1.00595	1.05021	1.00167	0.983778	0.889594	1.02452	0.989159	0.944769	0.855414	0.975816	0.924051		0.938707	0.895529	0.767396	0.920746
													238.5	0.745151	0.861267	0.975286	0.922817	0.886663	0.693111	0.81149	0.826383	0.844031	0.925558	0.905774	0.926004	0.939851	0.753845	1.03072	0.682329		1.07574	1.01083	0.714964	1.00571	1.05423	1.00444	0.984863	0.89339	1.0218	0.98653	0.948457	0.856278	0.974521	0.928775		0.934778	0.892007	0.768845	0.919545
													238.75	0.744094	0.863021	0.975783	0.924777	0.883479	0.692979	0.812429	0.827758	0.842283	0.927892	0.903577	0.925362	0.938131	0.753071	1.03378	0.678953		1.0787	1.01464	0.715057	1.01277	1.05568	1.00485	0.988045	0.893225	1.02213	0.992697	0.948164	0.856089	0.974314	0.927948		0.935351	0.890647	0.773903	0.917812
													239	0.746949	0.860553	0.977969	0.920664	0.880293	0.692334	0.81484	0.822767	0.843007	0.923522	0.903371	0.918622	0.93823	0.752932	1.03213	0.679292		1.07363	1.01476	0.715453	1.00753	1.05352	1.0049	0.983213	0.891868	1.02648	0.990444	0.948203	0.856777	0.977302	0.930059		0.934597	0.888089	0.770798	0.91808
													239.25	0.750597	0.86073	0.980335	0.922769	0.882778	0.692959	0.811784	0.823326	0.841301	0.928283	0.900246	0.92499	0.943137	0.755168	1.03315	0.686667		1.06696	1.00551	0.712073	1.00778	1.05324	1.00407	0.981254	0.893735	1.02392	0.991572	0.949655	0.857634	0.977758	0.928127		0.936036	0.890817	0.77089	0.915426
													239.5	0.748686	0.862604	0.974246	0.924475	0.881788	0.693979	0.815655	0.822021	0.84215	0.926075	0.906858	0.923621	0.941302	0.753393	1.03256	0.679173		1.08044	1.01228	0.715566	1.00847	1.05429	1.008	0.987926	0.891026	1.02447	0.992434	0.94813	0.860699	0.977155	0.932241		0.934362	0.892358	0.77145	0.917903
													239.75	0.745041	0.860267	0.979461	0.921549	0.883515	0.693412	0.808793	0.824435	0.84383	0.926247	0.904102	0.919713	0.941242	0.756208	1.0343	0.680947		1.07533	1.01371	0.710374	1.00698	1.05094	1.00571	0.985754	0.893205	1.02558	0.991598	0.947982	0.856895	0.972034	0.928813		0.935691	0.887455	0.7688	0.916248
													240	0.745606	0.859098	0.975386	0.922776	0.885088	0.694422	0.814317	0.820506	0.84569	0.928851	0.902257	0.922226	0.941513	0.752358	1.03498	0.683594		1.06972	1.01403	0.715305	1.0075	1.05533	1.00632	0.98705	0.89853	1.03115	0.995043	0.944509	0.857716	0.982108	0.93128		0.934361	0.889831	0.769482	0.917506
													240.25	0.746247	0.857593	0.979831	0.923756	0.884523	0.694954	0.810096	0.82911	0.844238	0.925833	0.9034	0.92722	0.941221	0.755505	1.03177	0.683243		1.07061	1.01243	0.713255	1.00806	1.05113	1.00154	0.988995	0.890962	1.02478	0.991289	0.948183	0.857613	0.975807	0.930997		0.933097	0.886674	0.768323	0.914519
													240.5	0.74864	0.857144	0.974645	0.920494	0.88599	0.693395	0.815579	0.828138	0.844721	0.925677	0.902573	0.923528	0.942923	0.754219	1.03451	0.678919		1.07222	1.01711	0.715165	1.00722	1.05313	1.00741	0.98954	0.894182	1.02676	0.989864	0.948312	0.855609	0.976165	0.924758		0.933617	0.891513	0.770526	0.915958
													240.75	0.747145	0.85702	0.976339	0.920271	0.881241	0.694272	0.810273	0.826002	0.845655	0.92668	0.902269	0.92431	0.940689	0.754992	1.03495	0.678673		1.07652	1.01208	0.713725	1.01012	1.0546	1.00793	0.983526	0.894164	1.02977	0.990355	0.949697	0.856049	0.979616	0.933525		0.932089	0.884675	0.769019	0.913284
													241	0.745603	0.85804	0.972905	0.923033	0.885129	0.69282	0.81403	0.821373	0.843197	0.927044	0.900422	0.925196	0.940233	0.757281	1.03611	0.682453		1.07452	1.0156	0.71662	1.01271	1.05592	1.00846	0.986243	0.894623	1.02841	0.993779	0.948952	0.860464	0.979501	0.931612		0.941346	0.895403	0.767271	0.921736
													241.25	0.746791	0.858512	0.974355	0.922409	0.889885	0.694877	0.814959	0.826746	0.847433	0.92731	0.900077	0.924955	0.941375	0.756725	1.03228	0.68379		1.07969	1.01115	0.71449	1.00853	1.05497	1.00417	0.991203	0.892194	1.03145	0.993729	0.950936	0.856238	0.979958	0.927766		0.936758	0.888707	0.766467	0.915757
													241.5	0.74566	0.857955	0.977714	0.922572	0.885337	0.695707	0.813889	0.823558	0.842223	0.928795	0.902485	0.922931	0.937786	0.758929	1.03408	0.682323		1.07489	1.01032	0.713718	1.00594	1.05502	1.00759	0.981482	0.893793	1.02285	0.986941	0.944347	0.85864	0.973543	0.931312		0.936717	0.887983	0.769089	0.917739
													241.75	0.742945	0.857465	0.970898	0.920067	0.879383	0.69486	0.812903	0.821657	0.845823	0.92398	0.898725	0.919131	0.93736	0.751562	1.03154	0.678682		1.07461	1.01103	0.715804	1.01364	1.05299	1.00497	0.989106	0.893342	1.02438	0.989588	0.946047	0.857125	0.978322	0.928828		0.939511	0.891136	0.77046	0.918243
													242	0.74529	0.860197	0.974832	0.921725	0.885254	0.692393	0.813862	0.820103	0.843578	0.923551	0.900403	0.922679	0.938361	0.751797	1.03323	0.67988		1.07322	1.0084	0.716833	1.00544	1.05259	1.00627	0.989528	0.895837	1.02906	0.992872	0.945641	0.856461	0.97934	0.928622		0.935294	0.890533	0.770145	0.919516
													242.25	0.74805	0.861292	0.983502	0.918601	0.883435	0.693455	0.812138	0.825918	0.843763	0.923656	0.902118	0.924473	0.939071	0.755621	1.03225	0.68524		1.07221	1.0139	0.715974	1.00759	1.05514	1.01118	0.986213	0.894322	1.02264	0.989506	0.949232	0.858775	0.975154	0.931087		0.935756	0.891979	0.77174	0.917241
													242.5	0.745155	0.859338	0.977124	0.923474	0.882857	0.692162	0.812415	0.823251	0.842809	0.927882	0.902216	0.921596	0.941343	0.755013	1.03523	0.680808		1.07673	1.0105	0.714322	1.00818	1.05489	1.00572	0.988304	0.893583	1.0274	0.989762	0.945767	0.855796	0.976486	0.928543		0.934092	0.89018	0.770962	0.914912
													242.75	0.745074	0.860027	0.977835	0.9242	0.878928	0.691487	0.811991	0.825642	0.841913	0.924424	0.901813	0.923443	0.941058	0.751321	1.03479	0.681856		1.07635	1.01344	0.715444	1.01306	1.05801	1.00562	0.988789	0.895092	1.02963	0.991631	0.949161	0.861483	0.979002	0.93199		0.934706	0.891923	0.773159	0.920512
													243	0.749283	0.858373	0.971708	0.920885	0.880975	0.692215	0.811418	0.822966	0.841686	0.923797	0.898668	0.922981	0.940847	0.753349	1.03079	0.681927		1.07414	1.01061	0.713359	1.00831	1.05226	1.00393	0.991366	0.896689	1.02892	0.989974	0.946811	0.855242	0.980571	0.928077		0.937995	0.890703	0.763475	0.915088
													243.25	0.745234	0.857725	0.978027	0.921903	0.883375	0.693195	0.812417	0.821253	0.841485	0.922624	0.901347	0.920037	0.944378	0.755855	1.03285	0.682716		1.07554	1.0155	0.713978	1.00649	1.05529	1.00117	0.983578	0.888916	1.02809	0.987558	0.947872	0.859337	0.973854	0.927255		0.934924	0.890877	0.770187	0.915358
													243.5	0.744472	0.855291	0.977415	0.922357	0.885403	0.692846	0.808657	0.822166	0.841994	0.925723	0.90207	0.922359	0.935449	0.75115	1.03381	0.68285		1.07197	1.01327	0.717752	1.00859	1.06069	1.00707	0.988626	0.893312	1.02292	0.99034	0.949351	0.85807	0.976154	0.932324		0.933954	0.892192	0.769597	0.915292
													243.75	0.747195	0.854561	0.97016	0.919382	0.881536	0.695101	0.811245	0.826413	0.843773	0.925441	0.89761	0.91993	0.940442	0.752438	1.03193	0.685223		1.06944	1.01176	0.712231	1.00286	1.05323	1.00427	0.984664	0.891454	1.02476	0.988601	0.946074	0.858773	0.974585	0.929805		0.939193	0.892687	0.771708	0.921493
													244	0.744304	0.858276	0.978243	0.922138	0.884234	0.693236	0.808979	0.821871	0.842771	0.924894	0.902994	0.921267	0.940168	0.753472	1.03132	0.677175		1.0733	1.01575	0.713603	1.0081	1.05437	1.00583	0.986035	0.89527	1.02765	0.994811	0.946325	0.858198	0.980742	0.931333		0.933826	0.887679	0.767585	0.915354
													244.25	0.746633	0.860609	0.979285	0.919164	0.881784	0.693841	0.809812	0.821098	0.842875	0.926359	0.900769	0.922346	0.938952	0.755585	1.03337	0.682026		1.07288	1.01078	0.714712	1.00658	1.05282	1.00615	0.986735	0.890146	1.02394	0.989001	0.948619	0.856999	0.974042	0.930599		0.934679	0.890032	0.773358	0.91485
													244.5	0.746463	0.86255	0.972296	0.92256	0.886405	0.692389	0.814275	0.825751	0.844165	0.926108	0.900691	0.923695	0.943656	0.756359	1.03276	0.683193		1.07243	1.01476	0.71551	1.0047	1.05541	1.00496	0.986777	0.892692	1.02639	0.989966	0.948265	0.858289	0.976923	0.925876		0.937382	0.891279	0.771063	0.91719
													244.75	0.747411	0.859815	0.973775	0.921915	0.882109	0.694918	0.813228	0.826699	0.846023	0.92315	0.902904	0.919881	0.940416	0.755343	1.03488	0.681881		1.07528	1.01566	0.713108	1.00888	1.05216	1.00052	0.988449	0.894237	1.02651	0.994215	0.94758	0.855621	0.981066	0.929805		0.93661	0.889524	0.769528	0.921144
													245	0.747318	0.860936	0.978043	0.921037	0.884023	0.693804	0.813905	0.828948	0.84173	0.926414	0.901804	0.925431	0.943057	0.756004	1.03147	0.680866		1.07766	1.01197	0.715912	1.00925	1.05641	1.00224	0.992382	0.89255	1.02938	0.99537	0.948048	0.857466	0.977687	0.928085		0.938763	0.890008	0.768184	0.918401
													245.25	0.746133	0.85924	0.976898	0.923014	0.886791	0.692952	0.811148	0.825055	0.846045	0.92745	0.899797	0.92121	0.938461	0.753357	1.03192	0.67647		1.07399	1.01325	0.713376	1.00589	1.05224	1.00618	0.986145	0.888945	1.02396	0.991669	0.952104	0.855957	0.972066	0.928143		0.938016	0.893712	0.770767	0.922236
													245.5	0.745456	0.861547	0.979666	0.917635	0.881205	0.690786	0.813065	0.828078	0.843225	0.926243	0.899749	0.923001	0.93912	0.754202	1.03107	0.683529		1.07413	1.01546	0.714913	1.00827	1.05199	1.00629	0.986506	0.895212	1.02768	0.99309	0.946329	0.853679	0.973798	0.925366		0.933563	0.891434	0.771695	0.917596
													245.75	0.745517	0.86028	0.979606	0.923141	0.880637	0.694186	0.814049	0.82724	0.846736	0.927374	0.901112	0.922159	0.940243	0.755033	1.03427	0.683429		1.0752	1.01558	0.712021	1.00706	1.05746	1.0046	0.986337	0.893137	1.02865	0.99312	0.949379	0.85837	0.977893	0.926567		0.933767	0.891472	0.769567	0.917219
													246	0.746474	0.859255	0.978268	0.919844	0.882495	0.69385	0.811549	0.823109	0.840912	0.925047	0.902297	0.921952	0.941634	0.754425	1.03321	0.679753		1.07345	1.01671	0.715288	1.0114	1.05475	1.00611	0.985375	0.891366	1.02494	0.988813	0.946761	0.856737	0.975069	0.926355		0.934448	0.889601	0.771372	0.91445
													246.25	0.747381	0.859216	0.974144	0.920221	0.885706	0.693579	0.811093	0.827123	0.842481	0.925596	0.901046	0.921561	0.939042	0.756483	1.03234	0.682019		1.07164	1.00867	0.713355	1.00954	1.05663	1.00418	0.980648	0.889353	1.0262	0.988875	0.94664	0.858824	0.976499	0.929105		0.937008	0.890847	0.770884	0.92014
													246.5	0.748224	0.857673	0.970461	0.920498	0.884558	0.692289	0.812863	0.825135	0.842142	0.92424	0.901132	0.920494	0.9417	0.753881	1.03435	0.679617		1.06964	1.01268	0.714054	1.00684	1.0518	1.00217	0.984671	0.892314	1.02875	0.988652	0.949113	0.854659	0.978054	0.928747		0.936592	0.894701	0.769937	0.920304
													246.75	0.745793	0.86069	0.978011	0.922413	0.881192	0.692844	0.81179	0.825466	0.842787	0.925624	0.901049	0.923928	0.938128	0.755385	1.03445	0.68085		1.07066	1.0122	0.714641	1.00595	1.06076	1.00852	0.989461	0.892282	1.02798	0.991866	0.947245	0.857256	0.978283	0.929099		0.939727	0.891773	0.770237	0.920951
													247	0.744657	0.858737	0.977661	0.92255	0.889538	0.695362	0.814851	0.821635	0.844804	0.92487	0.904922	0.918183	0.938054	0.752949	1.03548	0.679734		1.07449	1.00608	0.710697	1.0057	1.05064	1.00446	0.983739	0.89194	1.02672	0.984923	0.946725	0.854939	0.972321	0.926107		0.931988	0.889464	0.769372	0.916664
													247.25	0.742223	0.862565	0.97253	0.921309	0.879286	0.694431	0.813769	0.825131	0.844985	0.926857	0.90069	0.921445	0.936968	0.75679	1.03283	0.679907		1.07326	1.01372	0.714945	1.00396	1.05286	1.00223	0.984979	0.894032	1.03072	0.990585	0.950057	0.856802	0.975484	0.933006		0.933996	0.888478	0.770051	0.916527
													247.5	0.743252	0.863894	0.976058	0.918957	0.886016	0.694252	0.810941	0.819763	0.842841	0.924287	0.900908	0.920256	0.939248	0.756251	1.03106	0.681649		1.06704	1.0079	0.712421	1.00605	1.05198	1.00646	0.986963	0.894187	1.02586	0.9937	0.947426	0.856771	0.975718	0.927795		0.936825	0.89342	0.770188	0.917136
													247.75	0.747842	0.864482	0.978156	0.922296	0.883474	0.696909	0.816202	0.827451	0.848924	0.928596	0.904411	0.923193	0.941699	0.752507	1.03167	0.684804		1.07837	1.01962	0.723194	1.01397	1.05905	1.01152	0.984915	0.894937	1.02562	0.990249	0.947476	0.861571	0.976838	0.929002		0.937712	0.893409	0.772146	0.917977
													248	0.744805	0.862375	0.974755	0.923634	0.885184	0.694462	0.813446	0.825638	0.843586	0.926295	0.900876	0.92442	0.941423	0.754946	1.03422	0.677981		1.07327	1.01029	0.719139	1.00749	1.05486	1.0075	0.986295	0.893076	1.02723	0.989563	0.943878	0.85821	0.976514	0.92854		0.93236	0.893008	0.770961	0.920378
													248.25	0.741834	0.860052	0.979074	0.918076	0.885338	0.691442	0.809063	0.821255	0.843889	0.923148	0.900807	0.920268	0.934902	0.753844	1.03279	0.681309		1.07406	1.0146	0.713946	1.01048	1.05475	1.00726	0.987658	0.89015	1.03045	0.990902	0.949508	0.858831	0.974751	0.929889		0.935251	0.891105	0.771244	0.918365
													248.5	0.746256	0.856308	0.981199	0.917618	0.882974	0.696408	0.813476	0.82593	0.841222	0.929425	0.899036	0.92233	0.93701	0.756289	1.03079	0.678578		1.07325	1.01511	0.713441	1.01278	1.05633	1.01021	0.987186	0.896839	1.0238	0.992398	0.95007	0.859886	0.97793	0.935059		0.937558	0.892808	0.770494	0.918376
													248.75	0.744366	0.857754	0.980206	0.921639	0.882545	0.692475	0.815592	0.825559	0.845221	0.925851	0.902733	0.921996	0.939851	0.755793	1.03229	0.682571		1.07483	1.00986	0.712228	1.01013	1.05674	1.00418	0.988638	0.896802	1.02777	0.989131	0.947297	0.857796	0.977971	0.9328		0.934909	0.89214	0.767908	0.918495
													249	0.746391	0.86036	0.968627	0.91745	0.883556	0.691547	0.812348	0.824474	0.841793	0.924041	0.901127	0.924488	0.93728	0.752769	1.03294	0.683059		1.07443	1.01317	0.714827	1.00883	1.05423	1.00418	0.984448	0.893893	1.02756	0.990005	0.946093	0.856908	0.979201	0.931222		0.937968	0.892544	0.768953	0.919477
													249.25	0.746494	0.86086	0.975001	0.922788	0.889851	0.693757	0.814381	0.8257	0.8428	0.926285	0.900167	0.92602	0.942261	0.75459	1.03179	0.676644		1.07056	1.01389	0.711908	1.01001	1.05344	1.00409	0.989748	0.894446	1.02766	0.993793	0.948761	0.857315	0.977863	0.928639		0.938585	0.893268	0.770592	0.917091
													249.5	0.743884	0.85966	0.978159	0.922927	0.882616	0.695367	0.813921	0.822926	0.8454	0.925378	0.904194	0.922621	0.940043	0.755636	1.03495	0.680637		1.07793	1.01496	0.716993	1.00676	1.05475	1.00784	0.992265	0.897089	1.02641	0.991036	0.950489	0.856372	0.977009	0.928302		0.93466	0.892193	0.768732	0.92177
													249.75	0.744132	0.857972	0.970104	0.918016	0.885338	0.691298	0.814919	0.821638	0.843486	0.922709	0.90256	0.921581	0.93732	0.754134	1.0315	0.680783		1.07246	1.00998	0.713215	1.0134	1.05173	1.00445	0.983263	0.892694	1.02538	0.989812	0.945808	0.857064	0.974181	0.930078		0.935246	0.887602	0.76539	0.914993
													250	0.743164	0.856783	0.970797	0.916293	0.880667	0.69355	0.81553	0.824293	0.841	0.923553	0.898104	0.9235	0.938724	0.752591	1.02908	0.682332		1.07381	1.00984	0.716858	1.00544	1.0501	1.00469	0.981146	0.890876	1.02428	0.99066	0.948898	0.855561	0.971869	0.92494		0.937356	0.892163	0.771342	0.919625
													250.25	0.744624	0.859184	0.982696	0.916772	0.881281	0.688599	0.812041	0.827889	0.841939	0.924768	0.899787	0.924098	0.93761	0.758933	1.02825	0.685515		1.07618	1.01196	0.715062	1.00888	1.05591	1.01031	0.98735	0.892813	1.02256	0.992325	0.947955	0.859771	0.976655	0.929969		0.933862	0.890723	0.766026	0.915538
													250.5	0.742415	0.857856	0.976503	0.919759	0.88231	0.691376	0.812801	0.822304	0.842147	0.924058	0.901114	0.918319	0.937418	0.755388	1.03414	0.680148		1.0712	1.00931	0.71251	1.00927	1.05108	1.00408	0.98373	0.892933	1.02632	0.99019	0.946659	0.859923	0.9755	0.928479		0.935626	0.892624	0.7698	0.91865
													250.75	0.74049	0.85765	0.973796	0.918881	0.881415	0.690775	0.810354	0.829392	0.841733	0.92404	0.901246	0.926271	0.937377	0.757107	1.03269	0.680332		1.07164	1.01023	0.714166	1.00882	1.04879	1.00868	0.989607	0.89273	1.02456	0.989646	0.952035	0.857163	0.976188	0.930945		0.934043	0.890547	0.769898	0.914492
													251	0.745688	0.858333	0.977896	0.923634	0.884775	0.693171	0.813567	0.821375	0.843908	0.925955	0.90045	0.921101	0.938182	0.756831	1.03135	0.679365		1.07498	1.0148	0.716365	1.00764	1.04959	1.00486	0.986878	0.893996	1.02541	0.989557	0.949645	0.856883	0.975944	0.931078		0.937448	0.895447	0.770832	0.918581
													251.25	0.742973	0.862642	0.981099	0.920091	0.882165	0.694337	0.813414	0.823544	0.84568	0.928432	0.902042	0.924165	0.9387	0.755222	1.03214	0.680276		1.07674	1.00836	0.709703	1.01192	1.05234	1.00576	0.98651	0.888491	1.02751	0.990134	0.947647	0.855873	0.974677	0.928095		0.932703	0.888005	0.770738	0.914201
													251.5	0.744671	0.855824	0.971341	0.918759	0.88215	0.691603	0.811028	0.819505	0.840344	0.923154	0.897542	0.919318	0.937821	0.755336	1.03219	0.679905		1.07544	1.01137	0.714379	1.00953	1.05331	1.00404	0.984161	0.893189	1.02661	0.992098	0.947602	0.859007	0.978729	0.930425		0.935921	0.889991	0.769925	0.917917
													251.75	0.744918	0.860183	0.978593	0.918169	0.888214	0.693765	0.814988	0.822186	0.847275	0.926623	0.899335	0.92461	0.941827	0.756498	1.02929	0.682942		1.07439	1.01529	0.714151	1.0102	1.05462	1.00842	0.989414	0.893793	1.02652	0.992178	0.952512	0.858521	0.977497	0.93047		0.935689	0.893094	0.771285	0.916899
													252	0.74547	0.857249	0.979139	0.920792	0.882689	0.695227	0.811709	0.827215	0.844982	0.924965	0.901549	0.924775	0.939625	0.756788	1.032	0.679375		1.06998	1.01423	0.712701	1.0088	1.05571	1.00257	0.989114	0.891608	1.02791	0.988843	0.947726	0.85772	0.978073	0.926963		0.93642	0.892693	0.770875	0.919252
													252.25	0.742981	0.862825	0.977169	0.919977	0.884126	0.69088	0.810216	0.823741	0.841307	0.925328	0.899079	0.923364	0.936656	0.752405	1.03034	0.677985		1.07192	1.01309	0.712233	1.00792	1.05317	1.00489	0.982582	0.890678	1.02345	0.9885	0.948349	0.857611	0.973246	0.927847		0.932856	0.885474	0.769243	0.913889
													252.5	0.74496	0.859256	0.972719	0.917583	0.879582	0.691051	0.808102	0.823999	0.840523	0.923388	0.898826	0.918534	0.936368	0.753243	1.02914	0.67871		1.07165	1.01265	0.716822	1.00901	1.05104	1.00565	0.987043	0.893213	1.02867	0.987993	0.946303	0.857262	0.974783	0.929911		0.938065	0.892525	0.767993	0.919023
													252.75	0.743071	0.860047	0.979761	0.920552	0.881642	0.695216	0.810678	0.825118	0.843251	0.928082	0.899579	0.918582	0.935711	0.757691	1.03418	0.67865		1.0755	1.01585	0.715703	1.0071	1.05421	1.00544	0.989608	0.894941	1.02739	0.994212	0.946853	0.857114	0.977412	0.931293		0.939057	0.89344	0.768951	0.917598
													253	0.74302	0.85697	0.977621	0.918296	0.882179	0.692256	0.811905	0.826733	0.841968	0.924068	0.89863	0.917074	0.934956	0.754022	1.02925	0.679287		1.07668	1.01547	0.714064	1.00557	1.05279	1.00343	0.982372	0.893007	1.02476	0.990098	0.948827	0.856738	0.975759	0.927876		0.937069	0.891761	0.769196	0.91882
													253.25	0.746582	0.857994	0.974722	0.917117	0.884188	0.692468	0.813416	0.819727	0.840021	0.924527	0.898533	0.919066	0.941169	0.755009	1.03094	0.68064		1.08097	1.01187	0.713357	1.01027	1.05526	1.00492	0.992315	0.892735	1.02473	0.991331	0.948023	0.857076	0.977124	0.932641		0.938105	0.892501	0.77256	0.919285
													253.5	0.744662	0.862256	0.976073	0.918755	0.878768	0.692647	0.809949	0.822639	0.840539	0.926054	0.897759	0.918971	0.938064	0.75315	1.03105	0.678705		1.07076	1.01611	0.714673	1.00748	1.05444	1.00626	0.989336	0.890022	1.01985	0.990802	0.951531	0.857638	0.973187	0.928262		0.936461	0.894699	0.769733	0.923272
													253.75	0.746507	0.861592	0.971893	0.918632	0.880745	0.689959	0.814571	0.822146	0.842429	0.924029	0.898932	0.922097	0.942701	0.753321	1.03227	0.683826		1.07281	1.01351	0.714952	1.01065	1.05381	1.00457	0.982496	0.889309	1.02329	0.990071	0.949123	0.855024	0.973449	0.928025		0.935916	0.893881	0.774335	0.919332
													254	0.743052	0.863764	0.981171	0.922505	0.884991	0.6926	0.812235	0.823665	0.842456	0.924913	0.90324	0.920598	0.940991	0.755931	1.03258	0.680889		1.07547	1.01226	0.711159	1.01139	1.05338	1.00606	0.985299	0.895565	1.02723	0.989238	0.950193	0.856409	0.976963	0.928392		0.935967	0.893611	0.771015	0.919781
													254.25	0.743253	0.857926	0.976355	0.919357	0.882607	0.693585	0.813546	0.825938	0.843852	0.926309	0.900765	0.922242	0.9348	0.759626	1.03312	0.682395		1.07316	1.01022	0.712285	1.00982	1.05263	1.00893	0.988775	0.892196	1.02622	0.989109	0.946594	0.855024	0.97465	0.928505		0.936909	0.890158	0.773452	0.913787
													254.5	0.746119	0.85584	0.974288	0.918331	0.885038	0.692505	0.814763	0.817334	0.846839	0.925087	0.901208	0.923952	0.941194	0.756344	1.03312	0.682505		1.07073	1.01231	0.715167	1.01113	1.05309	1.00856	0.984294	0.891445	1.02437	0.99381	0.949181	0.857923	0.97849	0.928855		0.936617	0.894337	0.773149	0.917794
													254.75	0.744227	0.861197	0.968524	0.920837	0.88469	0.694193	0.809873	0.826293	0.841351	0.926178	0.904675	0.921182	0.941132	0.755585	1.03092	0.675979		1.07423	1.01532	0.713078	1.01013	1.05486	1.0067	0.990102	0.897458	1.02393	0.994654	0.948799	0.857227	0.977994	0.930677		0.932953	0.890792	0.767809	0.917695
													255	0.745215	0.857733	0.971313	0.920394	0.883454	0.690522	0.814693	0.825604	0.842479	0.925641	0.902178	0.92433	0.942498	0.755146	1.0352	0.68194		1.07535	1.01485	0.718275	1.01031	1.05731	1.01111	0.986599	0.888235	1.02555	0.990986	0.951242	0.857777	0.974273	0.930739		0.93591	0.89103	0.77168	0.920554
													255.25	0.744026	0.866735	0.981237	0.922151	0.884216	0.693938	0.816238	0.82439	0.845264	0.927415	0.903471	0.924457	0.942219	0.756079	1.03126	0.685332		1.07476	1.01107	0.71443	1.00854	1.05092	1.00328	0.983743	0.891442	1.02779	0.987809	0.950122	0.854768	0.978694	0.928568		0.938378	0.89333	0.772566	0.918078
													255.5	0.745425	0.860432	0.972914	0.9227	0.882566	0.693751	0.815308	0.826027	0.844546	0.926625	0.901917	0.924434	0.940559	0.757098	1.03486	0.680711		1.07615	1.01403	0.713421	1.0117	1.05229	1.00895	0.988559	0.89379	1.02968	0.991092	0.946147	0.858229	0.977503	0.929739		0.935466	0.891607	0.768857	0.918207
													255.75	0.7452	0.859449	0.979257	0.922017	0.887937	0.69186	0.812622	0.825753	0.843707	0.927047	0.903435	0.923632	0.938849	0.756301	1.03811	0.682971		1.07776	1.00893	0.715854	1.00954	1.05213	1.00429	0.986296	0.891415	1.02543	0.991201	0.949046	0.856938	0.977327	0.929347		0.935855	0.892725	0.768823	0.918673
													256	0.746813	0.858369	0.977716	0.920831	0.88408	0.690221	0.811035	0.82088	0.842867	0.923634	0.902924	0.919115	0.940869	0.752525	1.03046	0.676035		1.07349	1.00778	0.715774	1.00694	1.05475	1.00728	0.986422	0.892558	1.02845	0.989946	0.945644	0.855628	0.976529	0.928926		0.933944	0.890029	0.772482	0.916912
													256.25	0.74601	0.859702	0.978242	0.920724	0.883959	0.691543	0.813623	0.827032	0.843688	0.92759	0.901051	0.926415	0.939489	0.757843	1.02896	0.682296		1.07864	1.0067	0.707046	1.01179	1.05548	1.00879	0.988097	0.891528	1.0283	0.992048	0.947845	0.86105	0.974648	0.928348		0.935736	0.889643	0.769762	0.918598
													256.5	0.743722	0.860716	0.970842	0.918193	0.882452	0.693552	0.809131	0.829067	0.840512	0.924472	0.900951	0.922733	0.936039	0.753376	1.03257	0.681008		1.07559	1.00955	0.714155	1.00796	1.05319	1.00614	0.986945	0.895339	1.03152	0.987119	0.950615	0.855916	0.978778	0.926182		0.937848	0.896898	0.767702	0.92015
													256.75	0.746711	0.861818	0.979825	0.919567	0.884357	0.691601	0.814332	0.831529	0.842502	0.927573	0.900979	0.924526	0.941853	0.755306	1.03349	0.681609		1.0692	1.01504	0.71366	1.00631	1.05464	1.00998	0.97969	0.894079	1.02378	0.993177	0.947623	0.858463	0.978667	0.928144		0.939138	0.89226	0.768661	0.91932
													257	0.743654	0.860644	0.979971	0.922254	0.884432	0.692811	0.814256	0.824274	0.84178	0.924335	0.900139	0.918982	0.938115	0.75647	1.03106	0.67768		1.0697	1.00937	0.714794	1.0079	1.04609	0.994899	0.981706	0.89182	1.0229	0.989594	0.944462	0.850632	0.973751	0.92971		0.937157	0.890722	0.772721	0.9183
													257.25	0.74351	0.859612	0.97142	0.922786	0.880016	0.692371	0.811059	0.817889	0.838952	0.927304	0.902301	0.922586	0.938697	0.75375	1.03359	0.680687		1.07701	1.0148	0.715615	1.01229	1.06116	1.01319	0.991471	0.896468	1.02811	0.991477	0.950814	0.860872	0.980621	0.93684		0.932649	0.891202	0.774811	0.918245
													257.5	0.744555	0.858873	0.975737	0.920231	0.883192	0.693064	0.81349	0.824096	0.840946	0.923724	0.902384	0.923041	0.934655	0.755191	1.03638	0.680806		1.07414	1.01001	0.71259	1.012	1.05556	1.00611	0.986037	0.893662	1.02763	0.991871	0.950103	0.858317	0.975422	0.931111		0.934253	0.892137	0.770415	0.916682
													257.75	0.744	0.862098	0.969848	0.921514	0.884665	0.690047	0.811468	0.823558	0.840732	0.92257	0.902775	0.921064	0.941908	0.752572	1.03118	0.682054		1.07241	1.01223	0.711286	1.00692	1.05043	1.00479	0.98511	0.890981	1.0274	0.988807	0.942435	0.857814	0.97487	0.928741		0.935018	0.88932	0.771377	0.916021
													258	0.74872	0.858853	0.978184	0.919841	0.884632	0.689636	0.813735	0.820486	0.84123	0.92182	0.89903	0.924176	0.941978	0.754884	1.03244	0.682227		1.07685	1.01231	0.713536	1.01231	1.05767	1.00739	0.9882	0.893042	1.02821	0.993705	0.947125	0.861156	0.981058	0.932458		0.939303	0.892597	0.772206	0.918186
													258.25	0.74345	0.861703	0.9725	0.918585	0.885216	0.69492	0.814933	0.822661	0.84031	0.925961	0.90325	0.922259	0.940839	0.758169	1.03526	0.681836		1.06999	1.01328	0.715891	1.00584	1.05183	1.00462	0.983796	0.891117	1.02263	0.989243	0.947622	0.857035	0.977144	0.926474		0.936538	0.892362	0.768889	0.918097
													258.5	0.743227	0.860637	0.97804	0.92261	0.881335	0.69065	0.81465	0.826851	0.845809	0.928325	0.90193	0.923069	0.939817	0.758441	1.03459	0.683744		1.07518	1.01171	0.714232	1.00923	1.05312	1.00474	0.982171	0.893932	1.02876	0.992768	0.952168	0.857929	0.974967	0.931764		0.938059	0.889997	0.770931	0.917332
													258.75	0.746195	0.862683	0.97592	0.919779	0.885127	0.693865	0.813436	0.827277	0.847155	0.928612	0.90267	0.926717	0.940549	0.757175	1.03084	0.682676		1.07302	1.00571	0.712157	1.01031	1.05042	1.00471	0.984363	0.893353	1.03098	0.987507	0.944335	0.854343	0.975663	0.932063		0.938625	0.891408	0.770924	0.916989
													259	0.745764	0.861715	0.977445	0.916291	0.887082	0.690542	0.811418	0.826452	0.843033	0.926808	0.899802	0.923606	0.938619	0.754721	1.03251	0.683336		1.07421	1.00925	0.714924	1.0056	1.05233	1.00499	0.983529	0.894182	1.02973	0.990416	0.9492	0.853818	0.973862	0.927413		0.936472	0.889961	0.770648	0.918147
													259.25	0.742372	0.857821	0.967183	0.920862	0.882133	0.690604	0.813784	0.826349	0.841869	0.922236	0.903108	0.924199	0.938327	0.753099	1.03458	0.682219		1.07211	1.01659	0.716503	1.00844	1.05635	1.00996	0.984221	0.892429	1.02654	0.98917	0.948432	0.857363	0.976526	0.925876		0.937928	0.891169	0.774404	0.917441
													259.5	0.743789	0.86188	0.97262	0.918442	0.883925	0.69373	0.811712	0.824631	0.84545	0.927591	0.900232	0.922807	0.937079	0.755339	1.03249	0.683673		1.07589	1.01246	0.712042	1.01168	1.05486	1.00228	0.989638	0.892706	1.02763	0.993489	0.948709	0.856225	0.974869	0.929197		0.937727	0.897847	0.768905	0.921859
													259.75	0.745372	0.863639	0.982048	0.922478	0.8825	0.692498	0.815199	0.826069	0.843052	0.926148	0.904727	0.925042	0.941164	0.754989	1.0361	0.684556		1.07593	1.0114	0.713427	1.00942	1.05506	1.00486	0.981673	0.888301	1.02062	0.984936	0.952696	0.858045	0.970969	0.931146		0.936549	0.894279	0.772857	0.918618
													260	0.746487	0.858254	0.97615	0.917674	0.884632	0.6947	0.811491	0.827292	0.845258	0.925663	0.901713	0.92048	0.941382	0.754555	1.03287	0.67653		1.07325	1.01392	0.713198	1.01228	1.05452	1.00577	0.986065	0.890054	1.02566	0.989874	0.945541	0.857496	0.973365	0.930697		0.934657	0.891843	0.768307	0.919103
													260.25	0.742575	0.859463	0.973667	0.92197	0.883165	0.690711	0.809973	0.825748	0.841635	0.923767	0.902303	0.918449	0.941082	0.752802	1.03046	0.675652		1.07446	1.01209	0.714646	1.01202	1.05467	1.00516	0.98239	0.891803	1.0257	0.99163	0.949204	0.855618	0.974075	0.931808		0.937516	0.893318	0.771336	0.918288
													260.5	0.741814	0.860537	0.972162	0.919053	0.883667	0.693506	0.811321	0.823275	0.843261	0.925639	0.898609	0.921982	0.936212	0.752526	1.03212	0.675851		1.07322	1.00923	0.71746	1.00845	1.05361	1.00776	0.986113	0.892818	1.02815	0.989396	0.948266	0.856363	0.976122	0.928462		0.936547	0.893083	0.77259	0.917253
													260.75	0.744699	0.861245	0.977868	0.921199	0.88623	0.693172	0.811668	0.826933	0.846183	0.930002	0.9021	0.923643	0.940245	0.75887	1.0361	0.6825		1.07254	1.00871	0.711436	1.00579	1.05184	1.00308	0.986343	0.893359	1.02482	0.988998	0.944127	0.856371	0.974919	0.926091		0.935828	0.893188	0.768314	0.917661
													261	0.743723	0.857245	0.979607	0.916254	0.883697	0.69233	0.810349	0.819105	0.838993	0.924444	0.899071	0.923626	0.942522	0.756395	1.03178	0.68272		1.0721	1.00875	0.711741	1.00549	1.05344	1.00259	0.990273	0.889917	1.02466	0.989454	0.943733	0.85205	0.976394	0.928729		0.932267	0.888763	0.767435	0.915692
													261.25	0.739948	0.860455	0.977808	0.92213	0.885281	0.69437	0.811073	0.822625	0.841745	0.926533	0.901046	0.923517	0.934842	0.753445	1.03227	0.678503		1.07181	1.00905	0.713275	1.00744	1.05487	1.00302	0.988311	0.892786	1.02753	0.991216	0.945771	0.853939	0.977418	0.925012		0.941136	0.893207	0.773064	0.91993
													261.5	0.743572	0.861525	0.974133	0.920648	0.88358	0.691921	0.812701	0.824131	0.842084	0.924314	0.903543	0.921848	0.93733	0.75506	1.03332	0.682248		1.07228	1.00998	0.714645	1.00653	1.05179	1.00417	0.98604	0.892222	1.02444	0.991432	0.943994	0.857698	0.973078	0.926657		0.931951	0.887526	0.768559	0.915924
													261.75	0.746576	0.85859	0.972432	0.920518	0.882303	0.691925	0.811173	0.824584	0.843356	0.924011	0.902651	0.921129	0.939754	0.755909	1.03479	0.679195		1.07401	1.00818	0.71346	1.00795	1.0543	1.00623	0.985669	0.894681	1.02508	0.99152	0.946502	0.857055	0.975119	0.930576		0.936347	0.890374	0.773375	0.913665
													262	0.74499	0.859334	0.978252	0.918563	0.887926	0.697253	0.815139	0.826521	0.84601	0.931717	0.900206	0.923248	0.94345	0.759947	1.03616	0.684149		1.06971	1.00825	0.713031	1.01049	1.05574	1.00853	0.988675	0.89499	1.02815	0.990208	0.948012	0.854593	0.976805	0.930291		0.939473	0.89396	0.771277	0.918714
													262.25	0.743537	0.859297	0.97121	0.922071	0.881714	0.694036	0.809089	0.819635	0.839354	0.924984	0.900834	0.919102	0.93837	0.754432	1.03368	0.675583		1.08557	1.01073	0.712966	1.01108	1.05333	1.00632	0.985712	0.89331	1.02874	0.990362	0.94519	0.856435	0.977066	0.924191		0.936723	0.894196	0.772778	0.915857
													262.5	0.742098	0.859748	0.976469	0.919304	0.880688	0.689311	0.811327	0.82162	0.841806	0.92291	0.901696	0.918337	0.93713	0.753874	1.03024	0.683537		1.07534	1.01159	0.711642	1.00691	1.05233	1.00182	0.985069	0.889784	1.02584	0.988342	0.949489	0.856444	0.974507	0.928378		0.934771	0.890576	0.773142	0.918051
													262.75	0.747407	0.856944	0.977519	0.917783	0.885754	0.692942	0.811817	0.822038	0.842069	0.924586	0.898994	0.923537	0.93863	0.758816	1.03185	0.683129		1.07571	1.00815	0.713209	1.01375	1.05545	1.00823	0.987385	0.89482	1.02849	0.993061	0.947946	0.854525	0.974595	0.930827		0.933945	0.893352	0.771329	0.916943
													263	0.744017	0.859582	0.976089	0.921959	0.884775	0.690885	0.814244	0.82786	0.841059	0.92714	0.901048	0.925245	0.936743	0.756878	1.03503	0.681022		1.07044	1.00775	0.709131	1.00579	1.04941	1.0004	0.985042	0.888455	1.02383	0.986915	0.94844	0.85423	0.975941	0.926567		0.937156	0.892086	0.76899	0.91759
													263.25	0.7422	0.859549	0.975141	0.917646	0.88374	0.691974	0.812323	0.830403	0.842164	0.926359	0.900452	0.920698	0.936815	0.753509	1.031	0.679337		1.0715	1.01359	0.714905	1.00378	1.05242	1.00324	0.980093	0.889919	1.02531	0.988335	0.950724	0.856592	0.973875	0.926511		0.935264	0.89125	0.76973	0.918091
													263.5	0.744537	0.858573	0.975362	0.92003	0.884497	0.692117	0.814496	0.823007	0.839748	0.921494	0.899612	0.92368	0.938452	0.75323	1.03179	0.67981		1.07137	1.01559	0.714996	1.00689	1.05589	1.01043	0.987741	0.893556	1.02584	0.99178	0.950382	0.85888	0.975403	0.930613		0.935321	0.891114	0.768178	0.915187
													263.75	0.743851	0.85911	0.972185	0.921329	0.883599	0.695611	0.811771	0.824383	0.842065	0.922193	0.90239	0.924858	0.939925	0.753913	1.03115	0.680479		1.07384	1.0099	0.713492	1.00795	1.05435	1.00734	0.986723	0.889921	1.0245	0.989493	0.946835	0.856734	0.972836	0.929984		0.935206	0.89256	0.774293	0.915497
													264	0.746761	0.858173	0.970086	0.919903	0.883133	0.694369	0.81525	0.823351	0.841694	0.924959	0.899927	0.922742	0.941669	0.754272	1.03061	0.681441		1.07698	1.01116	0.714153	1.00862	1.05526	1.00449	0.9935	0.8933	1.02458	0.990244	0.944449	0.853763	0.97789	0.926271		0.935882	0.890715	0.768943	0.917331
													264.25	0.743673	0.858941	0.975841	0.919594	0.885491	0.693383	0.808441	0.819848	0.842681	0.927517	0.901386	0.920459	0.936961	0.757992	1.03433	0.679049		1.07164	1.00828	0.711349	1.00672	1.04878	0.999436	0.982686	0.892639	1.02662	0.992037	0.948832	0.853781	0.974889	0.932092		0.940286	0.892724	0.771923	0.919418
													264.5	0.744768	0.860198	0.976031	0.918405	0.888727	0.692072	0.814566	0.823944	0.843197	0.925864	0.901355	0.925469	0.936412	0.752426	1.03106	0.683283		1.07404	1.01364	0.711095	1.009	1.05606	1.00285	0.984844	0.891806	1.02594	0.991373	0.94914	0.855271	0.973665	0.929273		0.935482	0.893777	0.772793	0.920597
													264.75	0.744353	0.865107	0.974126	0.922021	0.886179	0.691769	0.812572	0.825149	0.842043	0.92703	0.90273	0.923371	0.939668	0.753547	1.03689	0.678111		1.07462	1.00958	0.712047	1.0102	1.05424	1.00752	0.99198	0.892034	1.03141	0.990422	0.949242	0.858014	0.977362	0.929848		0.936843	0.891148	0.772764	0.917419
													265	0.741848	0.857224	0.974433	0.918958	0.886752	0.692332	0.811806	0.82556	0.840699	0.921682	0.898093	0.919604	0.938994	0.752811	1.03317	0.683828		1.07315	1.0074	0.714414	1.00825	1.05365	1.00284	0.986793	0.89101	1.02299	0.991913	0.949019	0.857823	0.97607	0.929829		0.933271	0.891408	0.769142	0.915818
													265.25	0.743456	0.859127	0.976575	0.921313	0.884368	0.691148	0.812579	0.827764	0.840535	0.927301	0.904773	0.922656	0.93818	0.753942	1.03209	0.677911		1.07376	1.01146	0.716217	1.01069	1.05441	1.00717	0.982348	0.892343	1.02276	0.986961	0.945782	0.85822	0.975027	0.925732		0.938189	0.895531	0.767436	0.920779
													265.5	0.745883	0.860435	0.978379	0.919729	0.880588	0.693155	0.814299	0.825718	0.844356	0.928043	0.900571	0.928782	0.943235	0.756007	1.02899	0.6777		1.07142	1.01207	0.711125	1.00689	1.05563	1.00749	0.984918	0.890118	1.02331	0.985411	0.949567	0.855854	0.97395	0.931333		0.934944	0.891137	0.765215	0.918503
													265.75	0.745774	0.857284	0.977408	0.918557	0.880358	0.690014	0.813225	0.822474	0.843186	0.925315	0.900396	0.923726	0.936938	0.757078	1.03466	0.679115		1.07072	1.009	0.710618	1.01247	1.05382	1.00461	0.983388	0.894888	1.02525	0.990018	0.9494	0.857297	0.975774	0.928144		0.934733	0.890102	0.768501	0.919533
													266	0.744465	0.860341	0.97534	0.920592	0.885311	0.693983	0.812016	0.820553	0.843289	0.927319	0.902889	0.927848	0.94171	0.756128	1.03741	0.678763		1.07292	1.00428	0.70971	1.00968	1.05138	1.0041	0.985567	0.890706	1.02603	0.987245	0.944658	0.854007	0.972524	0.928017		0.937153	0.89318	0.773252	0.917615
													266.25	0.741882	0.8615	0.976678	0.920148	0.884649	0.693274	0.813862	0.822888	0.841935	0.921434	0.90124	0.923572	0.936866	0.752371	1.02842	0.682205		1.07349	1.01059	0.710053	1.00804	1.05454	1.00685	0.986023	0.889398	1.02427	0.988871	0.943177	0.85745	0.973542	0.926921		0.937315	0.891702	0.771386	0.919
													266.5	0.74662	0.860336	0.977986	0.91868	0.880514	0.692669	0.814339	0.827749	0.844006	0.922349	0.900262	0.92328	0.942433	0.755518	1.03479	0.68335		1.07461	1.0072	0.712013	1.00925	1.05445	1.00751	0.980218	0.896105	1.02956	0.989786	0.948059	0.859143	0.975214	0.935747		0.940348	0.893572	0.77007	0.921461
													266.75	0.746584	0.859914	0.970327	0.921733	0.879981	0.694314	0.813871	0.821571	0.845235	0.928976	0.905276	0.922634	0.943253	0.756071	1.03467	0.67816		1.07421	1.00695	0.711012	1.00584	1.05475	0.99899	0.983416	0.893742	1.02146	0.994245	0.948017	0.853744	0.974539	0.925968		0.93312	0.89022	0.770879	0.916296
													267	0.745537	0.861964	0.973863	0.920372	0.886821	0.694961	0.814835	0.822107	0.842782	0.927273	0.899235	0.925658	0.9422	0.753916	1.03257	0.675952		1.07465	1.01295	0.711724	1.00994	1.05385	1.00609	0.985583	0.891709	1.02816	0.988135	0.949648	0.859105	0.977351	0.932184		0.934813	0.893468	0.773487	0.917351
													267.25	0.741638	0.858177	0.973395	0.919198	0.887465	0.692301	0.816231	0.822078	0.84268	0.92282	0.903439	0.923777	0.938089	0.753711	1.03275	0.68138		1.06876	1.01214	0.714279	1.00694	1.05431	1.00492	0.980727	0.89057	1.02496	0.987794	0.946646	0.854264	0.973388	0.930643		0.936453	0.890775	0.772884	0.916691
													267.5	0.745292	0.858399	0.973904	0.921047	0.886651	0.691915	0.814657	0.822515	0.840601	0.922732	0.90008	0.921914	0.938067	0.754932	1.03329	0.678769		1.07115	1.01078	0.715694	1.00584	1.05141	1.00265	0.98235	0.892329	1.02347	0.982641	0.947139	0.853779	0.975662	0.928561		0.936289	0.890896	0.768068	0.918824
													267.75	0.74201	0.862218	0.981407	0.921423	0.885913	0.692309	0.812876	0.827359	0.842764	0.928282	0.902415	0.930959	0.93748	0.756078	1.02771	0.681555		1.08192	1.00979	0.712812	1.00789	1.05039	1.00329	0.989878	0.89392	1.02844	0.991252	0.945685	0.853812	0.975888	0.927378		0.938321	0.893059	0.774049	0.917
													268	0.743432	0.858724	0.976196	0.922561	0.881284	0.690441	0.815324	0.824987	0.839743	0.925239	0.90195	0.923897	0.943374	0.753696	1.03023	0.685966		1.0764	1.01372	0.712799	1.00926	1.05581	1.00702	0.99071	0.89309	1.0257	0.990275	0.949169	0.856285	0.974849	0.932982		0.940567	0.890063	0.772934	0.921765
													268.25	0.745024	0.860163	0.972188	0.921404	0.88394	0.692383	0.814769	0.831153	0.841642	0.923114	0.902072	0.926309	0.938992	0.754905	1.03033	0.680116		1.07784	1.00727	0.708596	1.00695	1.05313	1.00509	0.988173	0.895001	1.02536	0.990318	0.944033	0.854656	0.977598	0.928611		0.935607	0.892916	0.772863	0.918676
													268.5	0.742897	0.854608	0.976475	0.920896	0.874555	0.690189	0.813727	0.821022	0.842044	0.925034	0.900616	0.919738	0.935106	0.755452	1.03397	0.67673		1.07481	1.01241	0.712115	1.00883	1.05312	1.00606	0.984574	0.896597	1.02691	0.989992	0.947014	0.852871	0.976249	0.930503		0.939682	0.894883	0.7689	0.918866
													268.75	0.746666	0.861475	0.975283	0.920285	0.888792	0.695067	0.815561	0.824389	0.843242	0.925525	0.901196	0.926113	0.939021	0.754442	1.03021	0.681618		1.07089	1.01379	0.712302	1.01379	1.05496	1.00782	0.989761	0.894918	1.02854	0.992732	0.948378	0.856136	0.979109	0.92887		0.935054	0.889393	0.774652	0.916778
													269	0.741468	0.856565	0.976127	0.920139	0.882794	0.691066	0.810708	0.824221	0.84193	0.92573	0.900195	0.923413	0.936407	0.754669	1.03215	0.681052		1.07144	1.00855	0.709373	1.00458	1.05298	1.00552	0.983236	0.893128	1.02539	0.986155	0.942056	0.851804	0.972091	0.925176		0.93973	0.894782	0.770853	0.921116
													269.25	0.743112	0.859562	0.975858	0.919927	0.883606	0.690993	0.809911	0.819634	0.841575	0.924675	0.90256	0.921798	0.935574	0.754168	1.0324	0.679167		1.07661	1.00914	0.709293	1.00641	1.05363	1.00502	0.984744	0.892197	1.02481	0.990392	0.946816	0.855398	0.973938	0.924641		0.938933	0.895859	0.773749	0.919239
													269.5	0.745167	0.861285	0.975802	0.921713	0.883883	0.693649	0.811645	0.829565	0.843547	0.92497	0.900284	0.92527	0.938515	0.755879	1.03106	0.681485		1.07549	1.00805	0.713572	1.00673	1.05721	1.00775	0.988053	0.889762	1.02844	0.992026	0.946056	0.856606	0.97632	0.928562		0.940838	0.896335	0.771824	0.919012
													269.75	0.743676	0.856445	0.971583	0.919205	0.883544	0.691713	0.811307	0.829388	0.844783	0.923418	0.899194	0.925607	0.940998	0.755935	1.03305	0.674815		1.07284	1.00583	0.713335	1.00387	1.05214	1.00309	0.98647	0.890021	1.02525	0.986934	0.947021	0.854766	0.974747	0.928831		0.93785	0.892407	0.776167	0.920241
													270	0.74313	0.861268	0.974067	0.919782	0.881492	0.691628	0.812677	0.824997	0.841706	0.924775	0.900596	0.920048	0.938279	0.754818	1.03099	0.678137		1.07425	1.01192	0.714691	1.00988	1.05317	1.00134	0.983585	0.893751	1.02974	0.989648	0.9494	0.85656	0.97626	0.929607		0.937205	0.894251	0.775011	0.918961
													270.25	0.747087	0.860053	0.979172	0.922835	0.888251	0.69586	0.814196	0.825749	0.848991	0.927131	0.901772	0.926612	0.942256	0.754632	1.02805	0.681186		1.0768	1.01502	0.711448	1.00696	1.05304	1.00814	0.986167	0.895537	1.02765	0.990385	0.950177	0.854966	0.977207	0.930231		0.934665	0.892053	0.767864	0.917535
													270.5	0.745627	0.858235	0.970716	0.92029	0.886971	0.69246	0.816213	0.823094	0.842489	0.924229	0.901558	0.924062	0.943227	0.756079	1.02927	0.684391		1.07473	1.01415	0.714221	1.01039	1.05396	1.00471	0.985624	0.890137	1.02648	0.99015	0.946176	0.856691	0.975593	0.926301		0.9349	0.891071	0.776554	0.91864
													270.75	0.742916	0.861178	0.978049	0.920576	0.881017	0.691267	0.813986	0.827259	0.845534	0.926316	0.900585	0.921989	0.941661	0.75483	1.02964	0.679534		1.07681	1.01034	0.716578	1.00776	1.04935	1.00226	0.988686	0.890731	1.02802	0.987418	0.948742	0.851994	0.974664	0.930178		0.936132	0.893986	0.774558	0.921819
													271	0.746774	0.85828	0.973621	0.919862	0.886314	0.694644	0.811684	0.823562	0.842532	0.92424	0.9028	0.916552	0.939327	0.754308	1.03359	0.681743		1.0721	1.01199	0.713171	1.00426	1.05227	1.00468	0.985237	0.896228	1.02764	0.98919	0.953801	0.854575	0.974283	0.930386		0.937576	0.89217	0.770078	0.914555
													271.25	0.744841	0.861532	0.9756	0.921604	0.882948	0.69696	0.81414	0.822006	0.841385	0.924391	0.902357	0.923215	0.936572	0.753595	1.02947	0.682073		1.07435	1.00978	0.713918	1.00751	1.05035	0.999157	0.983795	0.890772	1.02757	0.990726	0.949677	0.853174	0.976075	0.930212		0.940632	0.895956	0.773593	0.921093
													271.5	0.744007	0.858672	0.976752	0.919996	0.883102	0.691013	0.814101	0.823447	0.840716	0.922827	0.900093	0.926978	0.938238	0.755319	1.02913	0.679644		1.07366	1.00912	0.714232	1.01091	1.05445	1.00847	0.990946	0.89384	1.02834	0.991715	0.948855	0.853992	0.977028	0.929807		0.936637	0.893845	0.772392	0.922756
													271.75	0.742595	0.856589	0.978667	0.919306	0.879723	0.689924	0.812101	0.824386	0.841118	0.923938	0.899503	0.923604	0.936465	0.753603	1.02693	0.676487		1.07627	1.00859	0.709613	1.00953	1.05597	1.00612	0.994714	0.889	1.02591	0.989914	0.950715	0.853792	0.97181	0.930761		0.936933	0.894978	0.773269	0.921284
													272	0.746308	0.857815	0.972978	0.921407	0.886659	0.694305	0.817092	0.822107	0.84417	0.927339	0.903219	0.927895	0.940484	0.755946	1.03367	0.681522		1.0766	1.01219	0.713565	1.00926	1.05336	1.00651	0.984161	0.890967	1.02593	0.988342	0.948721	0.856216	0.974798	0.928776		0.938852	0.896102	0.769892	0.919651
													272.25	0.743198	0.853754	0.975143	0.916573	0.882771	0.691162	0.813155	0.821428	0.842633	0.92378	0.900277	0.925374	0.941254	0.75446	1.03188	0.676752		1.07373	1.01	0.712644	1.0085	1.05304	1.00297	0.985462	0.889364	1.02379	0.98517	0.94866	0.852056	0.970937	0.929919		0.934515	0.889541	0.775663	0.916897
													272.5	0.741047	0.857858	0.981018	0.921421	0.881899	0.692334	0.812749	0.820793	0.844702	0.92334	0.90152	0.922286	0.93823	0.758213	1.03277	0.682529		1.07347	1.00857	0.707944	1.0078	1.0484	0.999131	0.984171	0.893835	1.02392	0.987235	0.948416	0.852198	0.973231	0.927316		0.93638	0.894124	0.774965	0.919494
													272.75	0.743228	0.860076	0.974006	0.918682	0.87842	0.692009	0.810669	0.82476	0.840253	0.923743	0.90043	0.919369	0.941812	0.755912	1.03004	0.678164		1.07338	1.00836	0.709327	1.00889	1.05349	1.00557	0.985932	0.893373	1.03101	0.989692	0.94501	0.854926	0.976245	0.931617		0.934896	0.892339	0.770144	0.914834
													273	0.744801	0.860988	0.978204	0.920392	0.886378	0.69445	0.814164	0.825078	0.842995	0.926395	0.906059	0.924412	0.940457	0.755982	1.03143	0.681922		1.07895	1.01026	0.713608	1.00811	1.05363	1.00432	0.988346	0.89128	1.02541	0.985549	0.944847	0.85406	0.973353	0.925636		0.934819	0.891832	0.773727	0.917667
													273.25	0.744395	0.858495	0.974595	0.923103	0.884232	0.691296	0.815091	0.821054	0.844619	0.928083	0.900902	0.923305	0.939086	0.757229	1.03221	0.680042		1.07648	1.01395	0.716004	1.00666	1.05526	1.00408	0.988794	0.892856	1.02753	0.989106	0.946938	0.854651	0.977002	0.926738		0.937673	0.892985	0.771668	0.919532
													273.5	0.741003	0.85776	0.970378	0.922325	0.880837	0.692294	0.810503	0.822364	0.839483	0.920813	0.901936	0.922721	0.936989	0.752566	1.03174	0.682969		1.07707	1.00594	0.710256	1.01195	1.05074	1.0064	0.987314	0.89037	1.02807	0.987013	0.948046	0.854989	0.974645	0.929061		0.933861	0.891252	0.770908	0.917136
													273.75	0.745547	0.858703	0.974577	0.920229	0.885875	0.695376	0.813742	0.826013	0.845576	0.925044	0.901687	0.921262	0.936862	0.755337	1.03226	0.68067		1.07146	1.0105	0.710301	1.00495	1.05014	1.00441	0.986087	0.892513	1.02981	0.992447	0.949297	0.854654	0.97739	0.92861		0.937266	0.892629	0.772562	0.919392
													274	0.744688	0.862495	0.972763	0.921443	0.88514	0.694741	0.813197	0.822668	0.840395	0.924172	0.902295	0.924992	0.939804	0.751774	1.03261	0.678174		1.07118	1.0092	0.715344	1.00774	1.05177	1.00595	0.986576	0.895248	1.02588	0.992558	0.948795	0.854258	0.974409	0.932718		0.934604	0.893542	0.774181	0.919519
													274.25	0.745114	0.854334	0.974383	0.918852	0.880906	0.689617	0.810632	0.826429	0.841128	0.926458	0.902198	0.920419	0.939176	0.758448	1.03065	0.680062		1.07309	1.00943	0.710543	1.00849	1.05277	1.00769	0.988068	0.893711	1.03134	0.990338	0.948569	0.856541	0.97504	0.9309		0.938592	0.893302	0.775538	0.919401
													274.5	0.748709	0.857849	0.9773	0.919936	0.884904	0.695001	0.81749	0.828343	0.843024	0.924009	0.904859	0.928485	0.943116	0.7583	1.03166	0.680839		1.07252	1.01053	0.720589	1.01439	1.0542	1.00616	0.989388	0.893353	1.02753	0.990877	0.951122	0.855691	0.973702	0.932249		0.932406	0.888822	0.772636	0.915146
													274.75	0.743381	0.859904	0.97975	0.916884	0.884285	0.691378	0.814515	0.824694	0.844459	0.927582	0.903339	0.91762	0.943355	0.753571	1.0316	0.679308		1.06788	1.01212	0.712754	1.00757	1.05383	1.00793	0.988905	0.890033	1.02232	0.987691	0.94998	0.855234	0.972024	0.926452		0.937626	0.891938	0.771728	0.919673
													275	0.744642	0.858262	0.973574	0.921273	0.885885	0.693354	0.814166	0.823839	0.841457	0.925586	0.90078	0.923559	0.937682	0.759492	1.03252	0.679758		1.07187	1.01102	0.711277	1.00504	1.05037	1.00143	0.98591	0.891936	1.02833	0.985378	0.945592	0.856486	0.972601	0.925814		0.935588	0.891459	0.774117	0.919526
													275.25	0.744137	0.861348	0.974373	0.92093	0.880984	0.694157	0.81429	0.826518	0.840883	0.927195	0.904087	0.922563	0.941118	0.755167	1.03316	0.684024		1.0746	1.01299	0.715704	1.00994	1.0555	1.0096	0.984121	0.891012	1.02311	0.986138	0.947355	0.857005	0.971135	0.929592		0.936973	0.893999	0.773525	0.920133
													275.5	0.747853	0.861375	0.972609	0.919114	0.882601	0.693055	0.815494	0.82775	0.84391	0.928955	0.902607	0.926073	0.94017	0.75533	1.03691	0.681067		1.07371	1.01545	0.712508	1.01043	1.05402	1.0013	0.989971	0.893358	1.02513	0.988745	0.94769	0.853179	0.974517	0.929364		0.937251	0.893626	0.773607	0.918803
													275.75	0.742949	0.856089	0.97616	0.920673	0.882448	0.695062	0.811258	0.825566	0.841794	0.924199	0.901764	0.923252	0.937661	0.754132	1.03334	0.679573		1.07425	1.00955	0.711671	1.00697	1.04942	1.00197	0.993974	0.893197	1.02816	0.99406	0.945362	0.856245	0.97499	0.929271		0.939216	0.894921	0.773166	0.920796
													276	0.740619	0.855245	0.975637	0.918149	0.887062	0.692813	0.811892	0.826287	0.841139	0.922986	0.899962	0.920601	0.938283	0.753584	1.02748	0.679934		1.07253	1.0092	0.713869	1.00571	1.05495	1.00637	0.982086	0.892007	1.0284	0.987002	0.950304	0.856292	0.972927	0.927818		0.93784	0.895882	0.775047	0.92028
													276.25	0.743772	0.863851	0.981887	0.923402	0.886295	0.696201	0.815717	0.824536	0.843289	0.928994	0.905176	0.921174	0.940738	0.7567	1.0401	0.684116		1.0687	1.01398	0.711204	1.00829	1.05317	1.00651	0.987839	0.896182	1.03368	0.985941	0.949369	0.855868	0.975721	0.929414		0.935546	0.894253	0.771542	0.918493
													276.5	0.745256	0.862444	0.978761	0.918749	0.883148	0.693348	0.812972	0.829293	0.844323	0.927808	0.900961	0.922405	0.937963	0.753009	1.03422	0.68141		1.07396	1.01393	0.712704	1.01331	1.05669	1.00584	0.986576	0.889706	1.02592	0.990613	0.945852	0.854897	0.972129	0.927114		0.938258	0.892041	0.7691	0.917128
													276.75	0.747531	0.860602	0.973952	0.920131	0.889861	0.696952	0.815783	0.827042	0.845123	0.923632	0.90276	0.927201	0.94007	0.756336	1.03346	0.683287		1.06971	1.01674	0.716838	1.01452	1.05536	1.0088	0.984366	0.893728	1.02627	0.991364	0.945568	0.858478	0.974871	0.927394		0.939311	0.893358	0.773467	0.919053
													277	0.74707	0.862541	0.977844	0.920352	0.886637	0.692902	0.812563	0.827349	0.843005	0.927262	0.900988	0.922047	0.938725	0.756135	1.02989	0.681016		1.07377	1.00871	0.716476	1.00968	1.05422	1.00304	0.987022	0.892818	1.02667	0.991196	0.948253	0.853852	0.975924	0.929891		0.938166	0.893784	0.774913	0.920836
													277.25	0.744242	0.857698	0.965785	0.920315	0.88152	0.690452	0.809804	0.823084	0.842239	0.92202	0.900019	0.919038	0.935229	0.752781	1.0325	0.67688		1.07332	1.00846	0.711281	1.01162	1.05221	1.00532	0.982306	0.89313	1.02557	0.986853	0.947205	0.858631	0.971844	0.932275		0.937668	0.89321	0.775014	0.920922
													277.5	0.747014	0.861034	0.974087	0.920281	0.883018	0.693696	0.81429	0.828341	0.843996	0.923553	0.899167	0.920958	0.938197	0.754858	1.02746	0.678291		1.07516	1.01385	0.712585	1.00733	1.05306	1.00541	0.986604	0.891481	1.02811	0.988482	0.946481	0.857757	0.975552	0.921242		0.937981	0.891358	0.771999	0.91909
													277.75	0.747284	0.858795	0.975684	0.922136	0.88618	0.695147	0.814475	0.833111	0.842153	0.925365	0.90438	0.927294	0.940461	0.756408	1.03161	0.677887		1.07263	1.01207	0.713663	1.00851	1.05238	1.00387	0.98521	0.889007	1.02702	0.98615	0.948856	0.85458	0.97389	0.931725		0.937539	0.892677	0.768689	0.918248
													278	0.748984	0.862308	0.976039	0.925907	0.887019	0.695861	0.81491	0.828552	0.845972	0.927277	0.903336	0.928106	0.942596	0.756869	1.03585	0.679697		1.07273	1.01434	0.713481	1.01237	1.05896	1.00979	0.988609	0.890966	1.0272	0.99039	0.9504	0.856583	0.974024	0.92757		0.93937	0.89524	0.778656	0.919401
													278.25	0.745708	0.860016	0.974285	0.919032	0.886039	0.697787	0.815733	0.822259	0.845108	0.927353	0.896444	0.924908	0.939802	0.758167	1.03094	0.686107		1.07612	1.01472	0.714985	1.01322	1.05449	1.01113	0.988479	0.893932	1.0285	0.988903	0.947792	0.855971	0.973938	0.926035		0.933946	0.892157	0.771726	0.916024
													278.5	0.740911	0.857684	0.978341	0.920745	0.887973	0.693719	0.815323	0.823145	0.844576	0.924325	0.899782	0.924607	0.933352	0.755612	1.03445	0.679726		1.07521	1.01293	0.710545	1.0099	1.05408	1.00405	0.988474	0.892288	1.02669	0.989562	0.947878	0.854313	0.975552	0.927687		0.937349	0.895637	0.776551	0.922473
													278.75	0.748583	0.861704	0.971556	0.918216	0.882587	0.69288	0.814201	0.823201	0.842158	0.925296	0.901414	0.923836	0.940762	0.757816	1.03373	0.679159		1.07615	1.01131	0.711084	1.00856	1.05889	1.01366	0.982018	0.896915	1.03346	0.990748	0.94906	0.856724	0.980423	0.926344		0.938134	0.896713	0.776073	0.921178
													279	0.745868	0.86235	0.975563	0.921698	0.885106	0.692467	0.813344	0.830667	0.844502	0.924496	0.90267	0.925009	0.939783	0.75491	1.03614	0.682805		1.07438	1.01132	0.711111	1.01049	1.05415	1.00733	0.986385	0.892057	1.02531	0.991893	0.946999	0.853961	0.975097	0.93039		0.936598	0.892439	0.772013	0.920496
													279.25	0.745611	0.862387	0.975318	0.920653	0.884634	0.692999	0.817073	0.826577	0.841829	0.925422	0.899597	0.928352	0.936938	0.758275	1.02872	0.681317		1.07141	1.01368	0.714271	1.01012	1.05205	1.00654	0.984832	0.893475	1.02708	0.987563	0.947008	0.853737	0.975469	0.933116		0.935429	0.894571	0.773667	0.919408
													279.5	0.743895	0.860831	0.981338	0.920177	0.884925	0.69547	0.8173	0.830509	0.843559	0.924109	0.903045	0.927077	0.940781	0.754847	1.03528	0.681662		1.07257	1.01066	0.707368	1.01002	1.05134	1.00829	0.988971	0.894588	1.02919	0.991665	0.95049	0.855431	0.975553	0.924299		0.938205	0.895506	0.77566	0.923976
													279.75	0.745029	0.860811	0.980079	0.925566	0.881031	0.693313	0.816895	0.823607	0.844946	0.927708	0.904804	0.922302	0.941985	0.757205	1.03373	0.681754		1.07401	1.01143	0.715276	1.00615	1.05345	1.00628	0.991154	0.894201	1.0314	0.990375	0.947016	0.85659	0.974965	0.927473		0.937455	0.894277	0.771167	0.922381
													280	0.746264	0.85896	0.976264	0.921167	0.887298	0.693761	0.815991	0.829054	0.843095	0.924744	0.904122	0.922531	0.94187	0.758559	1.03093	0.681267		1.07238	1.01112	0.713488	1.00618	1.05678	1.00684	0.987466	0.895874	1.03036	0.989973	0.946206	0.857193	0.975428	0.9277		0.939328	0.892912	0.772151	0.920683
													280.25	0.748847	0.861122	0.983108	0.92262	0.89102	0.69584	0.814968	0.82764	0.846067	0.929439	0.901659	0.925159	0.940851	0.758387	1.03216	0.681248		1.07547	1.01163	0.714815	1.00701	1.05691	1.00928	0.989282	0.893355	1.02963	0.98963	0.948766	0.855671	0.974568	0.932142		0.938355	0.894897	0.770133	0.921221
													280.5	0.745534	0.858095	0.975575	0.922243	0.883327	0.691731	0.812008	0.825699	0.843527	0.925231	0.901639	0.923648	0.940233	0.756973	1.03534	0.681402		1.07519	1.01241	0.710428	1.00926	1.05562	1.00647	0.985634	0.895471	1.02953	0.993284	0.95197	0.85659	0.976857	0.930902		0.937044	0.892512	0.772076	0.920103
													280.75	0.745077	0.85909	0.977707	0.920347	0.884	0.69586	0.8144	0.826391	0.841737	0.924903	0.900796	0.921553	0.939388	0.756293	1.03499	0.683613		1.07124	1.01688	0.713475	1.00744	1.05422	1.00708	0.984724	0.889417	1.02815	0.988196	0.948283	0.851134	0.974365	0.932808		0.936196	0.891899	0.771494	0.915047
													281	0.744781	0.856701	0.971459	0.922528	0.887009	0.691634	0.812886	0.824114	0.842885	0.924182	0.901821	0.922965	0.939364	0.756218	1.03062	0.681457		1.07838	1.01281	0.715383	1.00827	1.05636	1.00847	0.987173	0.894043	1.0297	0.990867	0.949483	0.855014	0.978997	0.930448		0.938263	0.893158	0.774015	0.916115
													281.25	0.743052	0.860224	0.974589	0.918766	0.88998	0.692561	0.814596	0.826272	0.841416	0.92467	0.901806	0.921893	0.938968	0.75759	1.03138	0.680381		1.07948	1.00807	0.713915	1.01083	1.05481	1.00697	0.985145	0.891572	1.02618	0.989273	0.950073	0.854321	0.974448	0.929508		0.934986	0.891689	0.773129	0.916557
													281.5	0.743138	0.858501	0.979733	0.920451	0.885403	0.694928	0.813742	0.82613	0.846831	0.927425	0.901684	0.92191	0.940967	0.755321	1.03643	0.682157		1.06758	1.01405	0.705686	1.00805	1.05076	1.00373	0.983744	0.890989	1.028	0.990227	0.944112	0.854735	0.97615	0.924569		0.937035	0.894474	0.771317	0.922857
													281.75	0.742404	0.856138	0.973117	0.919926	0.881629	0.694469	0.813868	0.823095	0.842644	0.924204	0.898458	0.922637	0.939013	0.756117	1.03118	0.679084		1.0738	1.01525	0.712902	1.00776	1.05275	1.00622	0.990864	0.895522	1.02777	0.99196	0.949052	0.854608	0.977795	0.931665		0.935154	0.890399	0.772718	0.915563
													282	0.744579	0.85975	0.971223	0.920626	0.883046	0.693606	0.811703	0.829169	0.844191	0.922658	0.902286	0.922877	0.940563	0.753669	1.03341	0.678978		1.07611	1.01203	0.712072	1.00653	1.0581	1.00468	0.987232	0.896253	1.02757	0.991561	0.948586	0.855615	0.974784	0.926814		0.937666	0.890894	0.771027	0.919671
													282.25	0.744143	0.859431	0.973964	0.919026	0.88411	0.694122	0.814768	0.824556	0.839824	0.923461	0.901161	0.920694	0.93817	0.756144	1.03255	0.681536		1.07422	1.00852	0.708652	1.00683	1.05052	1.0052	0.985838	0.894005	1.02945	0.991273	0.951847	0.852731	0.977124	0.926564		0.936772	0.891861	0.777951	0.920113
													282.5	0.744683	0.860324	0.976691	0.920925	0.883371	0.694974	0.813859	0.823351	0.842564	0.924589	0.898965	0.9203	0.943221	0.753295	1.03238	0.680683		1.07516	1.0134	0.714945	1.00692	1.05483	1.00463	0.986975	0.891678	1.02703	0.988519	0.945477	0.855644	0.97632	0.924142		0.939553	0.895157	0.770001	0.921391
													282.75	0.745441	0.861599	0.976325	0.921083	0.884194	0.693227	0.81326	0.830192	0.845146	0.928931	0.902514	0.924199	0.936159	0.756329	1.03314	0.677082		1.07442	1.00932	0.712724	1.01166	1.05837	1.00966	0.986557	0.893937	1.03164	0.990738	0.947399	0.857254	0.97798	0.931212		0.933953	0.891367	0.772059	0.918734
													283	0.747043	0.863099	0.972749	0.921732	0.886371	0.694699	0.811423	0.824908	0.844671	0.926439	0.904722	0.926665	0.939108	0.754685	1.03169	0.680812		1.07088	1.0108	0.714594	1.00997	1.04803	1.00233	0.983455	0.896349	1.03096	0.990834	0.94788	0.855418	0.977576	0.927571		0.937362	0.894511	0.770585	0.919345
													283.25	0.743846	0.860466	0.981179	0.91944	0.882788	0.696195	0.814178	0.824192	0.849929	0.929031	0.901455	0.92351	0.937795	0.75931	1.03207	0.681087		1.07835	1.0154	0.715437	1.01025	1.05733	1.01018	0.98776	0.899846	1.03125	0.990384	0.950928	0.8562	0.979016	0.929585		0.935898	0.892546	0.77588	0.918435
													283.5	0.743909	0.858551	0.979806	0.92118	0.887166	0.694122	0.817501	0.831211	0.844813	0.926699	0.901634	0.926492	0.937249	0.758552	1.03252	0.681676		1.07435	1.00744	0.712348	1.01043	1.05154	1.00552	0.989488	0.891845	1.02602	0.9919	0.948233	0.856429	0.976302	0.926386		0.94046	0.895602	0.771806	0.920019
													283.75	0.744854	0.858009	0.970592	0.916563	0.883257	0.690273	0.816546	0.824441	0.839975	0.920663	0.899077	0.922667	0.937246	0.755082	1.03151	0.684359		1.07755	1.0137	0.714798	1.01033	1.05315	1.00382	0.989552	0.893552	1.02751	0.988787	0.949962	0.852732	0.976373	0.92606		0.939005	0.892839	0.77577	0.918883
													284	0.744354	0.858945	0.978752	0.918431	0.882194	0.693294	0.813044	0.83058	0.844144	0.926553	0.901405	0.927491	0.939412	0.758706	1.03155	0.683633		1.07381	1.01372	0.712337	0.999249	1.05044	1.00001	0.983965	0.892229	1.02869	0.985406	0.948077	0.849863	0.972548	0.928814		0.938387	0.892116	0.776658	0.918105
													284.25	0.742998	0.860593	0.976219	0.92198	0.884433	0.693842	0.811363	0.827484	0.847698	0.927988	0.902262	0.923991	0.939224	0.757091	1.03409	0.678882		1.07224	1.00806	0.71468	1.00776	1.05276	1.00314	0.989055	0.894199	1.02824	0.98718	0.944067	0.853668	0.974057	0.927308		0.936187	0.895278	0.775514	0.918507
													284.5	0.743635	0.861334	0.974014	0.921565	0.881385	0.692701	0.814937	0.822101	0.844615	0.926229	0.9035	0.925173	0.93925	0.755368	1.0301	0.684273		1.07818	1.01378	0.714005	1.01233	1.05931	1.00882	0.990669	0.896019	1.03141	0.994095	0.950146	0.856881	0.978792	0.928678		0.934451	0.890611	0.772819	0.918708
													284.75	0.743281	0.860064	0.973449	0.921816	0.88495	0.696151	0.816473	0.824575	0.848253	0.92828	0.90169	0.92403	0.941537	0.754719	1.03356	0.682266		1.07765	1.01067	0.710228	1.00965	1.05443	1.0076	0.989812	0.89603	1.03176	0.99312	0.946333	0.85695	0.979912	0.931701		0.935227	0.893179	0.772141	0.921922
													285	0.743355	0.860048	0.974683	0.921044	0.885023	0.691691	0.814422	0.823758	0.845533	0.924468	0.904284	0.923028	0.941827	0.756026	1.03314	0.679768		1.07559	1.01503	0.717247	1.01064	1.0541	1.00312	0.985723	0.899197	1.03014	0.991817	0.953312	0.854377	0.97782	0.935385		0.935222	0.891486	0.773682	0.91717
													285.25	0.744865	0.860588	0.976267	0.922312	0.885904	0.694963	0.815405	0.824871	0.843559	0.927059	0.902348	0.92428	0.941832	0.754183	1.03259	0.679549		1.08234	1.02138	0.717233	1.01403	1.05738	1.00706	0.993228	0.89697	1.03347	0.992116	0.948283	0.858565	0.979803	0.935398		0.93831	0.893552	0.77532	0.920704
													285.5	0.744011	0.860777	0.976234	0.920563	0.886648	0.695483	0.815441	0.830458	0.845901	0.929426	0.90258	0.927748	0.941672	0.757783	1.0335	0.683239		1.07532	1.01033	0.710545	1.0065	1.055	1.00702	0.982826	0.898764	1.03112	0.988959	0.950462	0.853945	0.975588	0.933966		0.935429	0.893269	0.771719	0.917708
													285.75	0.74539	0.857099	0.973337	0.919981	0.883928	0.691978	0.812729	0.826463	0.84262	0.925476	0.899966	0.924429	0.940329	0.758305	1.02821	0.678292		1.07523	1.01312	0.71491	1.00699	1.05237	1.00512	0.982224	0.891737	1.02798	0.99213	0.943045	0.855794	0.969848	0.924336		0.934403	0.891904	0.773145	0.918298
													286	0.742626	0.861168	0.971017	0.919728	0.879473	0.691501	0.814823	0.825557	0.843814	0.924223	0.900132	0.923338	0.935414	0.757294	1.02968	0.682796		1.07133	1.00873	0.711214	1.00729	1.05115	1.00595	0.982107	0.895717	1.02903	0.989111	0.948769	0.856015	0.976329	0.924705		0.937625	0.896732	0.771719	0.921078
													286.25	0.742692	0.861233	0.97856	0.921757	0.885832	0.691026	0.811059	0.82261	0.841434	0.922949	0.902349	0.923071	0.936152	0.755225	1.03571	0.674956		1.07541	1.01031	0.716248	1.01161	1.05461	1.00721	0.985684	0.888498	1.0249	0.986471	0.943921	0.856317	0.97409	0.930308		0.932751	0.891607	0.772813	0.915591
													286.5	0.7458	0.85719	0.975196	0.922138	0.888217	0.69613	0.815273	0.827778	0.845579	0.926764	0.90128	0.925945	0.94055	0.756468	1.03224	0.67928		1.07282	1.01492	0.709584	1.00987	1.05261	1.00233	0.983571	0.892996	1.0283	0.989047	0.95205	0.851718	0.975126	0.929531		0.936432	0.892063	0.775747	0.918678
													286.75	0.743508	0.859089	0.976849	0.919162	0.88179	0.693163	0.816649	0.825112	0.842655	0.925449	0.901419	0.921843	0.939848	0.756229	1.03328	0.683181		1.07011	1.01142	0.716108	1.00564	1.05342	1.00717	0.986111	0.893552	1.02715	0.991023	0.950675	0.853039	0.973767	0.930591		0.937929	0.892865	0.772808	0.917464
													287	0.742533	0.85789	0.978246	0.920984	0.887561	0.694348	0.812876	0.825458	0.843957	0.927073	0.903162	0.923217	0.938659	0.757114	1.03087	0.679226		1.06968	1.01173	0.713508	1.00231	1.0528	1.00518	0.981912	0.888761	1.02351	0.987786	0.945371	0.854298	0.973869	0.932246		0.934216	0.893114	0.772067	0.917283
													287.25	0.745494	0.862547	0.974966	0.921916	0.883955	0.692684	0.815084	0.822961	0.842441	0.925405	0.899762	0.92605	0.940245	0.755043	1.03472	0.683278		1.07475	1.00802	0.713799	1.00868	1.05316	1.0025	0.988484	0.887957	1.0274	0.988282	0.953429	0.852312	0.973513	0.930043		0.935295	0.895362	0.773822	0.920631
													287.5	0.74609	0.862921	0.977927	0.918733	0.884863	0.693688	0.81615	0.826829	0.845066	0.92754	0.902008	0.926425	0.941191	0.756581	1.0338	0.682723		1.07193	1.01189	0.714654	1.00707	1.05502	1.00229	0.988344	0.893244	1.026	0.987947	0.949349	0.855362	0.974419	0.928683		0.936139	0.891967	0.769991	0.917027
													287.75	0.7449	0.861874	0.973736	0.922914	0.883576	0.693257	0.814874	0.821216	0.842527	0.925435	0.899936	0.928369	0.94052	0.756244	1.03199	0.682506		1.07276	1.0116	0.710854	1.01085	1.05574	1.00602	0.990266	0.897266	1.02927	0.988873	0.949211	0.857006	0.978988	0.92844		0.936423	0.895328	0.776514	0.918986
													288	0.744481	0.859098	0.975726	0.91958	0.883902	0.695114	0.814865	0.824862	0.842019	0.924783	0.903387	0.923822	0.941766	0.758161	1.03138	0.683512		1.07507	1.01298	0.715755	1.00811	1.05529	1.00745	0.986522	0.891719	1.02698	0.98864	0.949962	0.855672	0.973843	0.929959		0.937388	0.891756	0.774929	0.920375
													288.25	0.744365	0.861522	0.971483	0.921236	0.887272	0.696734	0.817029	0.828214	0.844992	0.925374	0.90359	0.927051	0.941675	0.756071	1.03841	0.679977		1.0803	1.0097	0.713063	1.00986	1.05435	1.00773	0.989241	0.896688	1.02731	0.992816	0.95056	0.85634	0.97581	0.935811		0.939496	0.895631	0.773543	0.919608
													288.5	0.747855	0.860155	0.968974	0.917174	0.882536	0.693212	0.81553	0.827923	0.8435	0.922592	0.899712	0.92492	0.941269	0.755366	1.0283	0.684354		1.07534	1.00771	0.710307	1.00725	1.05196	1.00211	0.983453	0.893178	1.02666	0.9893	0.944246	0.854277	0.974098	0.924943		0.94023	0.894566	0.773606	0.918982
													288.75	0.744033	0.856364	0.977019	0.916564	0.885152	0.694069	0.814157	0.822077	0.845201	0.924218	0.899625	0.92395	0.938021	0.755368	1.03194	0.676156		1.07827	1.00914	0.714217	1.00647	1.05418	1.00026	0.982332	0.891596	1.02733	0.985915	0.94572	0.855312	0.973329	0.928441		0.93935	0.897276	0.772214	0.92203
													289	0.746146	0.860901	0.979174	0.918826	0.883997	0.695467	0.812531	0.824025	0.842182	0.922204	0.899669	0.92775	0.936241	0.753284	1.03297	0.680731		1.07601	1.01272	0.713294	1.01632	1.0553	1.00412	0.988724	0.894043	1.02729	0.986256	0.948376	0.854244	0.972766	0.928936		0.936331	0.892785	0.77502	0.917236
													289.25	0.743053	0.858059	0.97461	0.918986	0.883801	0.690545	0.813686	0.824236	0.845702	0.926154	0.901167	0.924313	0.937535	0.75329	1.03043	0.679955		1.07529	1.01074	0.713878	1.00636	1.05621	1.0093	0.989505	0.891738	1.02655	0.989449	0.949282	0.856133	0.974709	0.931506		0.935729	0.895941	0.774417	0.919434
													289.5	0.745886	0.858631	0.971116	0.918066	0.887309	0.69392	0.813774	0.824867	0.843327	0.919287	0.900587	0.925884	0.942597	0.753074	1.03265	0.677156		1.07527	1.01578	0.715748	1.01178	1.05372	1.0071	0.987166	0.895655	1.03109	0.988205	0.952811	0.854598	0.976506	0.935094		0.937062	0.895296	0.777025	0.920608
													289.75	0.744714	0.865512	0.969551	0.923113	0.884117	0.693364	0.814012	0.823973	0.844425	0.926918	0.904475	0.923029	0.938868	0.756736	1.03113	0.67945		1.07676	1.0101	0.709516	1.00639	1.05203	1.00492	0.990753	0.891526	1.02489	0.988638	0.950955	0.855096	0.974214	0.930921		0.935249	0.889722	0.770368	0.919053
													290	0.745492	0.864364	0.966266	0.920122	0.885331	0.695128	0.815475	0.826583	0.845461	0.92369	0.901843	0.923719	0.938582	0.752624	1.03281	0.680841		1.0741	1.01067	0.71375	1.00785	1.05199	1.0001	0.983786	0.891181	1.02443	0.988572	0.947275	0.852291	0.974951	0.930425		0.938423	0.893265	0.771316	0.921824
													290.25	0.741974	0.857043	0.971096	0.919716	0.886587	0.693854	0.815007	0.8242	0.842323	0.923564	0.900472	0.923176	0.935198	0.753582	1.03177	0.679525		1.07286	1.0137	0.711807	1.00879	1.05242	1.00418	0.987485	0.892947	1.02316	0.990055	0.948739	0.855389	0.974705	0.930111		0.93483	0.891032	0.770898	0.918128
													290.5	0.745467	0.86421	0.971824	0.919382	0.885043	0.69106	0.816672	0.828524	0.843135	0.924084	0.903755	0.929583	0.941425	0.755787	1.03196	0.682873		1.08002	1.01153	0.714016	1.00867	1.05705	1.00795	0.987835	0.893871	1.02206	0.985211	0.948255	0.855836	0.972423	0.927696		0.94011	0.895641	0.771868	0.918435
													290.75	0.745293	0.85938	0.97675	0.922192	0.884286	0.69233	0.812691	0.824511	0.842701	0.923772	0.901803	0.923469	0.937084	0.760867	1.03327	0.681745		1.07472	1.00946	0.714068	1.00796	1.05452	1.00673	0.986607	0.892642	1.02487	0.986068	0.949004	0.854796	0.971518	0.931123		0.934597	0.8931	0.773167	0.916577
													291	0.742019	0.860564	0.973079	0.919676	0.884702	0.691142	0.814813	0.824808	0.84269	0.923094	0.900398	0.92298	0.937715	0.755025	1.03322	0.680555		1.0735	1.01467	0.716884	1.00528	1.05323	1.00577	0.984588	0.890723	1.02802	0.989887	0.949068	0.853643	0.974372	0.92911		0.934397	0.891772	0.772669	0.916594
													291.25	0.746527	0.862688	0.973393	0.922448	0.885869	0.695589	0.816524	0.827881	0.844815	0.92656	0.90261	0.926061	0.938187	0.753025	1.03141	0.679055		1.06995	1.01118	0.713832	1.00496	1.04947	1.00177	0.98422	0.894748	1.02892	0.985719	0.941823	0.854105	0.973432	0.926594		0.936954	0.893913	0.773389	0.920761
													291.5	0.742122	0.863801	0.972014	0.921319	0.886501	0.691755	0.814055	0.824623	0.842012	0.921058	0.903339	0.927004	0.940147	0.759051	1.03434	0.678891		1.07431	1.01186	0.711779	1.01183	1.05781	1.00419	0.988884	0.895768	1.03084	0.991496	0.947044	0.857139	0.975225	0.930811		0.937077	0.891572	0.774726	0.918322
													291.75	0.745709	0.857559	0.978104	0.92186	0.881618	0.693128	0.811914	0.825987	0.845029	0.925455	0.9018	0.926463	0.940073	0.753938	1.03636	0.680764		1.07622	1.01126	0.708542	1.00698	1.05347	1.00164	0.992276	0.897707	1.02717	0.991876	0.945947	0.852517	0.976224	0.927389		0.93891	0.893176	0.770967	0.921362
													292	0.743827	0.857065	0.971398	0.917072	0.883769	0.692306	0.814884	0.826845	0.83849	0.922575	0.902148	0.924083	0.938271	0.757466	1.03558	0.681888		1.07344	1.01555	0.713399	1.00764	1.05312	1.0036	0.982572	0.896251	1.02755	0.984641	0.948103	0.854226	0.97287	0.930907		0.932707	0.892308	0.771532	0.919456
													292.25	0.74501	0.860153	0.969486	0.921968	0.886922	0.693599	0.813786	0.823054	0.84293	0.925397	0.901178	0.922582	0.938969	0.755084	1.03111	0.680368		1.07526	1.0104	0.711186	1.00491	1.05304	1.00209	0.985291	0.893483	1.02404	0.987172	0.946691	0.851981	0.973405	0.924574		0.936387	0.895634	0.768719	0.918717
													292.5	0.745342	0.856829	0.975959	0.917994	0.886144	0.692239	0.812156	0.820682	0.841106	0.923533	0.896365	0.923568	0.936136	0.757201	1.02869	0.679049		1.07858	1.01594	0.711827	1.01609	1.0594	1.00709	0.990702	0.896459	1.03108	0.991538	0.947822	0.855259	0.977093	0.93278		0.936922	0.892931	0.772228	0.91783
													292.75	0.742818	0.862166	0.977698	0.923148	0.88822	0.694318	0.818945	0.827853	0.844444	0.927525	0.905253	0.92696	0.940927	0.758443	1.03564	0.681949		1.07338	1.01174	0.715566	1.00914	1.05565	1.00528	0.988114	0.894283	1.02601	0.989361	0.949394	0.853715	0.974686	0.92441		0.940127	0.893966	0.775049	0.920167
													293	0.744355	0.859562	0.970397	0.917671	0.884785	0.693351	0.815314	0.824504	0.840909	0.925626	0.898868	0.922043	0.938257	0.756725	1.03442	0.681865		1.07523	1.01064	0.711	1.00848	1.05414	1.00302	0.984849	0.894453	1.02393	0.989366	0.941975	0.855044	0.973064	0.926915		0.941121	0.895263	0.771036	0.919931
													293.25	0.745459	0.861447	0.973842	0.918152	0.881705	0.692302	0.816416	0.82449	0.84435	0.926928	0.897552	0.921575	0.937111	0.757282	1.03272	0.681792		1.07167	1.01314	0.711387	1.00523	1.05245	1.00163	0.987991	0.895654	1.02606	0.9883	0.946991	0.851796	0.975404	0.927853		0.935001	0.896585	0.774744	0.920493
													293.5	0.744871	0.860497	0.974553	0.925301	0.888714	0.693113	0.815873	0.823694	0.844438	0.92691	0.900959	0.925293	0.938529	0.754734	1.03288	0.68137		1.0767	1.01301	0.712644	1.01226	1.05508	1.00311	0.99002	0.897281	1.02976	0.989951	0.950898	0.856189	0.975018	0.932171		0.93687	0.893454	0.774794	0.918631
													293.75	0.747008	0.867693	0.978116	0.924327	0.887502	0.698132	0.815441	0.827704	0.846916	0.926472	0.90429	0.924315	0.940098	0.757208	1.03576	0.678722		1.07454	1.00799	0.71248	1.00373	1.04835	1.00028	0.986979	0.8948	1.02969	0.990058	0.945565	0.849925	0.973735	0.928724		0.935831	0.892039	0.773971	0.91805
													294	0.748471	0.86438	0.978048	0.92192	0.882504	0.694327	0.815564	0.822802	0.84393	0.925229	0.902695	0.923353	0.943172	0.754228	1.03472	0.682937		1.07478	1.01057	0.713823	1.00821	1.05629	1.00607	0.990032	0.895402	1.02973	0.994133	0.946794	0.852812	0.977964	0.929089		0.937415	0.892787	0.770995	0.917731
													294.25	0.744281	0.857979	0.971818	0.92443	0.878516	0.693754	0.81469	0.824436	0.841043	0.92105	0.900726	0.922604	0.941116	0.754679	1.03686	0.680507		1.07141	1.01321	0.714425	1.01279	1.0536	1.00466	0.985242	0.894239	1.02844	0.990411	0.949585	0.854621	0.974008	0.925804		0.938526	0.894428	0.770637	0.920099
													294.5	0.74415	0.861137	0.974936	0.921027	0.884095	0.698023	0.815017	0.829551	0.843895	0.926227	0.901463	0.924883	0.937961	0.75737	1.03093	0.683615		1.07189	1.0118	0.709908	1.00536	1.05162	1.00628	0.986044	0.893393	1.0253	0.985487	0.941376	0.852905	0.971113	0.929404		0.937701	0.893724	0.771913	0.923524
													294.75	0.744814	0.86186	0.975989	0.922911	0.884142	0.693163	0.814139	0.825243	0.842167	0.923391	0.904583	0.926107	0.939865	0.759199	1.03119	0.678333		1.07621	1.01514	0.710357	1.00902	1.05527	1.00418	0.989936	0.89328	1.02723	0.991346	0.949595	0.853551	0.973837	0.931237		0.935076	0.88945	0.771123	0.916267
													295	0.742019	0.859887	0.979008	0.922192	0.887566	0.692763	0.8157	0.8258	0.84423	0.925773	0.90075	0.920043	0.938728	0.756968	1.0313	0.681247		1.0757	1.01313	0.713625	1.00269	1.05592	1.00581	0.986081	0.895767	1.02963	0.991589	0.949263	0.852896	0.973697	0.93124		0.937674	0.896174	0.773146	0.922417
													295.25	0.746211	0.859968	0.974714	0.921986	0.885616	0.692422	0.812047	0.828073	0.841544	0.925557	0.899464	0.924334	0.938609	0.758379	1.03683	0.679568		1.07502	1.01564	0.714473	1.01133	1.05231	1.0017	0.986181	0.893237	1.02435	0.986075	0.946062	0.855308	0.971294	0.929645		0.938381	0.89576	0.770598	0.919825
													295.5	0.742542	0.859944	0.979579	0.917781	0.883618	0.695398	0.814238	0.827555	0.842579	0.926207	0.902111	0.921519	0.939609	0.757633	1.03434	0.68129		1.07687	1.01353	0.710673	1.01084	1.05746	1.00898	0.991993	0.89865	1.0316	0.995228	0.952059	0.85526	0.978829	0.927717		0.934611	0.893346	0.771415	0.918544
													295.75	0.744737	0.858338	0.973423	0.921796	0.886367	0.695971	0.81214	0.822829	0.843382	0.924524	0.901731	0.924238	0.937153	0.757893	1.03546	0.677531		1.0713	1.00791	0.715273	1.00293	1.05183	1.00221	0.988023	0.894222	1.0271	0.990973	0.946642	0.853172	0.974444	0.928563		0.93367	0.893867	0.769349	0.918466
													296	0.744141	0.861465	0.983216	0.920955	0.883966	0.692758	0.814123	0.824552	0.843498	0.92352	0.902296	0.923792	0.936509	0.756818	1.03345	0.67893		1.0728	1.00858	0.715309	1.00643	1.05563	1.00489	0.986387	0.893741	1.02319	0.990576	0.94846	0.855031	0.973365	0.930064		0.937656	0.898146	0.773449	0.91937
													296.25	0.745139	0.862283	0.978306	0.919151	0.882345	0.693007	0.819622	0.819031	0.842117	0.926308	0.902427	0.924662	0.942151	0.757009	1.03029	0.682871		1.08056	1.01308	0.714223	1.00757	1.05652	1.00778	0.993881	0.894101	1.02717	0.993024	0.94963	0.855881	0.976848	0.930019		0.942568	0.898178	0.773552	0.927741
													296.5	0.745164	0.860195	0.968219	0.922235	0.881504	0.693631	0.812238	0.826843	0.844517	0.926722	0.901187	0.924522	0.935568	0.754997	1.0326	0.681595		1.07689	1.00914	0.718602	1.00674	1.05757	1.00368	0.988415	0.896895	1.03126	0.991854	0.95052	0.857595	0.975095	0.929808		0.93782	0.89511	0.778098	0.920157
													296.75	0.745131	0.862337	0.975423	0.917828	0.881416	0.693506	0.812325	0.823045	0.844216	0.923457	0.902561	0.922544	0.93824	0.753373	1.02873	0.682716		1.0714	1.01077	0.712567	1.00971	1.05498	1.00506	0.984655	0.895817	1.02597	0.988942	0.949048	0.856096	0.975499	0.928098		0.939177	0.897145	0.776037	0.921921
													297	0.744817	0.859289	0.974063	0.923429	0.889123	0.69483	0.813027	0.830126	0.842795	0.926792	0.902535	0.924804	0.937501	0.756542	1.0285	0.679		1.07499	1.01315	0.714664	1.01105	1.05584	1.00656	0.986473	0.895426	1.02969	0.9909	0.948766	0.855336	0.974539	0.926528		0.938819	0.895015	0.776297	0.920902
													297.25	0.743597	0.85839	0.975835	0.917138	0.886845	0.694733	0.813333	0.827966	0.845162	0.922722	0.899583	0.923417	0.940756	0.755336	1.02787	0.675194		1.07499	1.01249	0.713168	1.00543	1.05335	1.00416	0.988253	0.895455	1.02844	0.99116	0.946879	0.855213	0.976375	0.928668		0.93936	0.896096	0.774014	0.920467
													297.5	0.742463	0.856548	0.977754	0.922863	0.887495	0.692943	0.814727	0.830138	0.842295	0.924807	0.903445	0.924037	0.940826	0.760091	1.03072	0.679007		1.07489	1.0123	0.712772	1.00618	1.05448	1.00208	0.989615	0.895165	1.02713	0.989344	0.947706	0.853636	0.975868	0.924143		0.938896	0.894762	0.775903	0.918657
													297.75	0.746577	0.858574	0.977359	0.919218	0.884902	0.692369	0.814185	0.828221	0.848845	0.929421	0.901786	0.924647	0.941806	0.760818	1.03057	0.680902		1.07289	1.01698	0.713344	1.00874	1.05428	1.00554	0.987729	0.895435	1.02749	0.985912	0.949447	0.856944	0.973763	0.924836		0.938317	0.897617	0.771475	0.920545
													298	0.742694	0.859272	0.978246	0.921176	0.888029	0.696487	0.817548	0.828397	0.843548	0.925831	0.900473	0.924373	0.938714	0.754536	1.03093	0.683224		1.07284	1.01411	0.713976	1.00917	1.05533	1.00325	0.986773	0.896277	1.02947	0.990241	0.947214	0.853625	0.974189	0.925926		0.933938	0.892519	0.773609	0.917489
													298.25	0.742406	0.856345	0.973201	0.92072	0.884213	0.693657	0.810266	0.826707	0.844683	0.925463	0.90023	0.923938	0.939337	0.758839	1.036	0.68161		1.07884	1.01294	0.714168	1.01356	1.05848	1.00375	0.982953	0.896948	1.03036	0.991912	0.946828	0.855575	0.976802	0.929764		0.939392	0.89531	0.768682	0.921935
													298.5	0.745929	0.858796	0.97105	0.921745	0.883788	0.692905	0.815645	0.827393	0.844944	0.924399	0.900772	0.925582	0.939847	0.754642	1.03214	0.681694		1.07423	1.01171	0.715904	1.01222	1.05457	1.00739	0.987357	0.896956	1.03461	0.990682	0.947502	0.857597	0.979146	0.923712		0.936869	0.894015	0.773276	0.918425
													298.75	0.747237	0.861292	0.976064	0.925047	0.887155	0.696455	0.815517	0.826965	0.844823	0.924777	0.903475	0.925033	0.941563	0.755398	1.03299	0.683182		1.07792	1.01262	0.713291	1.01117	1.05896	1.00524	0.993563	0.899413	1.03482	0.989486	0.952856	0.855881	0.978706	0.92626		0.937565	0.897178	0.774824	0.921542
													299	0.746821	0.859585	0.977213	0.923498	0.881668	0.695119	0.816684	0.823646	0.846944	0.924988	0.900492	0.924417	0.940961	0.754874	1.03157	0.681934		1.0775	1.01522	0.714442	1.01002	1.05862	1.00517	0.989496	0.89811	1.03133	0.991021	0.945303	0.856171	0.97539	0.926074		0.9416	0.897141	0.774113	0.923832
													299.25	0.744105	0.860718	0.975695	0.922538	0.884698	0.693971	0.813879	0.823618	0.841351	0.920217	0.901099	0.923561	0.935582	0.75298	1.03212	0.68393		1.07181	1.01207	0.709315	1.00931	1.05763	1.00448	0.985591	0.894306	1.02244	0.988232	0.94832	0.855464	0.973056	0.924943		0.936317	0.891875	0.775122	0.917715
													299.5	0.743805	0.863825	0.979193	0.922569	0.890517	0.696902	0.814761	0.828259	0.848252	0.927878	0.904553	0.924617	0.939859	0.757347	1.03745	0.681596		1.07611	1.016	0.717523	1.01508	1.0566	1.00842	0.995173	0.897509	1.03179	0.995133	0.948243	0.86089	0.981682	0.930278		0.938102	0.896422	0.770784	0.923445
													299.75	0.744357	0.859596	0.983901	0.920591	0.883134	0.693448	0.817249	0.827299	0.845068	0.926761	0.901211	0.924045	0.938553	0.760416	1.03299	0.681205		1.07627	1.01457	0.712952	1.00496	1.05479	1.00358	0.992906	0.89408	1.02642	0.991515	0.948832	0.856983	0.97563	0.933259		0.938561	0.893309	0.769512	0.921725
													300	0.74469	0.859568	0.979598	0.918251	0.886247	0.694733	0.814411	0.827105	0.84268	0.928412	0.898441	0.925206	0.943327	0.758793	1.02927	0.682149		1.07286	1.01431	0.713264	1.00881	1.05061	1.00272	0.984349	0.895255	1.02605	0.989103	0.946856	0.852648	0.973332	0.923572		0.934575	0.894067	0.775774	0.91877
[truncated: 243 more columns]

## Sheet: Fig.S3.
Fig S3. A
Values used in Graph: F/F0 Cal520 AM
ATP Peak	Control	Affected		ATP AUC	Control	Affected				statistical test
	0.1605	0.06402			2.235	0.6259				Unpaired t test
	0.1444	0.05933			2.012	0.6513				Two-tailed
	0.1485	0.07985			2.042	0.9487
p-value		0.0004				0.0004
Fig S3. B
Values used in Graph: F/F0 Cal520 AM
Thapsigargin Peak	Control	Affected		Thapsigargin AUC	Control	Affected				statistical test
	0.1128	0.1101			21.77	20.86				Unpaired t test
	0.1034	0.1025			19.45	18.72				Two-tailed
	0.0985	0.1161			18.64	23.17
p-value		0.4627				0.5775
Fig S3. C
Values used in Graph: F/F0 Cal520 AM
Ionomycin Peak	Control	Affected		Ionomycin AUC	Control	Affected				statistical test
	0.7023	0.6103			41.48	44.53				Unpaired t test
	0.703	0.6139			41.73	43.09				Two-tailed
	0.6791	0.6238			40.96	46.44
p-value		0.0009				0.0297
Fig S3. A								Fig S3. B								Fig S3. C
Time (s)	Ctrl 1	Ctrl 2	Ctrl 3	Affected 1	Affected 2	Affected 3		Time (s)	Ctrl 1	Ctrl 2	Ctrl 3	Affected 1	Affected 2	Affected 3		Time (s)	Ctrl 1	Ctrl 2	Ctrl 3	Affected 1	Affected 2	Affected 3
1	0.997419	1.00019	0.997191	0.99502	0.998925	0.999554		1	0.995299	1.00085	0.997595	0.998661	0.998369	0.994741		1	0.99952	0.99879	1.0018	0.99824	1.00178	0.997077
2	0.997467	1.00098	0.997088	0.99654	1.00118	0.99784		2	0.999353	0.996864	0.997711	1.00062	0.997135	0.999599		2	0.999367	0.999152	0.99799	0.999488	0.998298	0.995888
3.001	0.995863	0.997407	0.99574	0.995204	1.00046	0.998971		3.001	0.996915	0.999655	0.994876	0.996217	0.996516	0.997894		3.001	0.997621	0.999735	0.998991	1.00019	0.999543	0.997166
4.001	1.00272	0.998605	0.999662	0.997637	0.998761	0.998258		4.001	0.998471	0.99968	0.996643	1.00269	0.998037	0.999079		4.001	0.996972	0.999407	1.00016	1.00003	0.998472	0.998945
5.001	0.996307	0.998473	0.994113	0.997378	0.998214	0.997709		5.001	0.995254	0.998557	0.995471	0.997431	0.999204	0.99443		5.001	0.99736	0.997728	0.999509	0.999962	0.999403	0.997664
6	0.999188	0.996839	0.997436	0.996119	1.00083	0.998746		6	0.994744	1.00077	0.997047	1.00102	0.996297	1.00042		6	0.998949	0.999042	1.00278	1.0015	0.998649	0.997979
7.001	0.998408	0.996507	0.998269	0.996816	1.00013	1.00132		7.001	0.996905	0.99658	0.997445	0.999343	0.997436	0.997275		7.001	1.00032	0.999416	1.00016	0.999678	0.998349	0.996185
8.001	0.995457	0.997755	0.998416	0.995372	0.994489	0.999575		8.001	0.995347	1.00035	0.998235	0.99425	0.999656	0.99697		8.001	0.998328	0.996205	0.995705	1.00126	0.997533	0.9952
9	0.998533	0.998049	0.996924	0.997155	0.996888	0.99689		9	0.994814	0.997177	0.995133	0.996678	0.999426	0.994584		9	0.998975	0.995142	0.999748	1.0019	0.996685	0.996191
10.001	1.00023	1.00017	1.00279	0.997559	1.00183	0.99808		10.001	0.995013	1.00034	0.995394	0.996946	0.99742	0.997732		10.001	0.997654	0.999055	0.999893	0.997251	1.00145	0.998515
11.002	0.996374	0.997716	0.996829	0.998075	0.999677	0.996829		11.002	0.996399	0.999107	0.995835	0.999302	0.9952	0.997916		11.002	0.99763	0.995795	0.998534	1.00286	0.996018	0.99654
12.002	0.996535	0.99897	0.994635	0.995372	0.999533	0.999019		12.002	0.996963	0.998276	0.994859	0.996911	0.997395	0.997208		12.002	0.998521	0.999999	0.99819	1.00012	0.999128	0.99344
13.002	0.995618	0.995601	0.995313	0.995215	0.998397	0.997098		13.002	0.992366	0.996415	0.996913	0.99511	0.994548	0.996958		13.002	0.997401	0.997401	0.998266	0.998213	0.997675	0.994368
14.002	0.996668	0.996707	0.997674	0.996379	0.996035	0.996775		14.002	0.997286	0.998521	0.995296	0.998173	0.997875	0.998183		14.002	1.00036	0.997768	0.997696	0.999076	0.998682	0.995496
15.002	0.997321	0.99774	0.997715	0.996237	0.996678	0.995989		15.002	0.995236	0.996449	0.996029	0.994619	0.997838	0.996535		15.002	0.997002	0.997116	1.00043	0.999142	0.997738	0.996569
16.001	0.997015	0.997733	0.997048	0.996215	0.998652	0.998171		16.001	0.995804	0.997672	0.99608	0.997808	0.996168	0.995041		16.001	0.996619	0.997598	0.998564	0.99713	0.999595	0.998482
17.001	0.996565	0.996455	0.997126	0.9975	0.997401	0.997689		17.001	0.997137	1.00039	0.994292	0.996611	0.995393	0.998271		17.001	1.00054	0.99746	0.997356	1.00023	0.999162	0.99803
18.001	0.996322	0.995988	0.997614	0.994656	0.999239	0.998849		18.001	1.0009	0.996698	0.995701	0.997756	0.999235	0.995282		18.001	0.99733	0.996059	0.998635	0.998881	0.997235	0.996656
19.001	0.997176	0.998967	0.997788	0.997204	0.996191	0.997816		19.001	0.995472	0.997729	0.992644	0.992894	0.994081	0.9956		19.001	0.998032	0.99702	0.998817	1.00085	0.996503	0.99502
20.001	0.997605	0.996121	0.99635	0.996515	0.996113	0.99896		20.001	0.994866	0.996919	0.99467	0.997961	0.994911	0.995913		20.001	0.996566	0.999433	0.998539	1.00048	0.997172	0.994604
21.001	0.996225	0.997324	0.996761	0.995213	0.996571	0.996555		21.001	0.994589	0.998855	0.997333	0.997827	0.998366	0.997432		21.001	0.996087	0.998328	0.999187	0.999398	0.997952	0.999012
22	0.997958	0.995897	0.996612	0.996628	0.998632	0.998337		22	0.996094	0.997539	0.996457	0.997873	0.995695	0.999329		22	0.998468	0.999274	0.997691	1.00058	0.99822	0.996235
23.001	0.993054	0.993267	0.991626	0.993297	0.990425	0.990628		23.001	0.98925	0.994513	0.989528	0.989831	0.993334	0.991453		23.001	0.99061	0.994329	0.992309	0.99406	0.995137	0.990564
24.001	0.9933	0.992809	0.992555	0.989682	0.991143	0.993408		24.001	0.991034	0.993377	0.991199	0.991223	0.990069	0.995066		24.001	0.993097	0.995222	0.9932	0.996075	0.994335	0.989929
25.001	0.991211	0.990048	0.989686	0.990676	0.990842	0.990548		25.001	0.988849	0.991101	0.990949	0.994799	0.992682	0.991907		25.001	0.991594	0.991172	0.99281	0.993883	0.99422	0.989814
26	0.992956	0.992393	0.992187	0.989952	0.990802	0.991362		26	0.991532	0.994897	0.991441	0.990773	0.990267	0.990691		26	0.990296	0.991938	0.995561	0.995379	0.996259	0.989181
27.001	0.992914	0.991713	0.99058	0.993562	0.991281	0.992917		27.001	0.989447	0.992998	0.991745	0.990298	0.991658	0.991728		27.001	0.992979	0.992714	0.990737	0.996421	0.99364	0.989585
28	0.99126	0.995747	0.992155	0.99129	0.98988	0.994215		28	0.991518	0.994168	0.993214	0.993388	0.993167	0.991849		28	0.995152	0.994174	0.993831	0.997057	0.993697	0.993623
29.001	0.991472	0.990866	0.994799	0.990098	0.990375	0.994396		29.001	0.991645	0.992896	0.990031	0.991014	0.993279	0.994039		29.001	0.993452	0.994304	0.993984	0.993955	0.993968	0.990007
30.001	0.991705	0.995434	0.992444	0.992624	0.99314	0.991375		30.001	0.991671	0.99325	0.990141	0.992389	0.991265	0.993443		30.001	0.993432	0.993413	0.993414	0.99911	0.993186	0.992146
31.001	0.99369	0.991184	0.992003	0.993086	0.992739	0.992487		31.001	0.991582	0.99195	0.991693	0.992019	0.992298	0.991679		31.001	0.993879	0.990195	0.995206	0.994167	0.995257	0.99051
32	0.984646	0.984796	0.983981	0.985299	0.983008	0.986361		32	0.984028	0.984849	0.985122	0.983338	0.984565	0.983629		32	0.985468	0.98606	0.99038	0.986115	0.985136	0.981202
33.001	0.98818	0.9829	0.98525	0.983668	0.979968	0.984195		33.001	0.984155	0.987656	0.985487	0.988521	0.986566	0.988231		33.001	0.989012	0.988302	0.988203	0.988753	0.988283	0.982704
34.002	0.986751	0.981786	0.982259	0.979301	0.976854	0.977791		34.002	0.975936	0.982818	0.982243	0.982548	0.98089	0.985063		34.002	0.982364	0.98442	0.98297	0.986033	0.984037	0.979629
35.001	0.978327	0.973004	0.973585	0.976556	0.971351	0.972593		35.001	0.971412	0.972496	0.97648	0.977315	0.974882	0.980381		35.001	0.977635	0.977203	0.97793	0.980739	0.976037	0.976728
36.002	0.973051	0.96916	0.967877	0.970637	0.969134	0.969288		36.002	0.96518	0.970913	0.968738	0.974068	0.971916	0.974235		36.002	0.971775	0.969599	0.971214	0.976819	0.973665	0.969032
37.001	0.972503	0.966224	0.965995	0.964765	0.96439	0.968378		37.001	0.959921	0.963605	0.964629	0.969363	0.967144	0.969963		37.001	0.967384	0.96845	0.970246	0.967535	0.972081	0.966126
38.001	0.969686	0.966447	0.966815	0.967402	0.965443	0.970158		38.001	0.960964	0.965139	0.965313	0.970332	0.9714	0.974479		38.001	0.970021	0.969741	0.969852	0.974635	0.974379	0.967711
39.002	0.967564	0.962537	0.962212	0.966264	0.96391	0.966118		39.002	0.95444	0.96256	0.966237	0.967037	0.970004	0.972625		39.002	0.966249	0.967081	0.964144	0.970454	0.971166	0.965393
40.001	0.9644	0.961508	0.961238	0.962508	0.960537	0.964241		40.001	0.954249	0.958941	0.962496	0.965783	0.966485	0.968012		40.001	0.963181	0.965383	0.962306	0.969039	0.967531	0.962907
41.001	0.964098	0.963205	0.958699	0.964651	0.958316	0.95802		41.001	0.953002	0.960472	0.960675	0.964814	0.96516	0.96796		41.001	0.963483	0.961654	0.96244	0.968506	0.966588	0.964172
42.001	0.962606	0.959754	0.957277	0.965483	0.95968	0.961376		42.001	0.95231	0.9565	0.962072	0.965736	0.965802	0.967272		42.001	0.961228	0.960694	0.961127	0.972049	0.96847	0.962153
43.001	0.96278	0.957066	0.95689	0.959915	0.956923	0.962104		43.001	0.95028	0.953951	0.957268	0.95913	0.96184	0.962346		43.001	0.95882	0.958651	0.957963	0.967732	0.965762	0.96256
44.002	0.958563	0.957117	0.957466	0.959644	0.959342	0.955965		44.002	0.947344	0.953278	0.955372	0.961343	0.964345	0.962992		44.002	0.955673	0.958972	0.959442	0.965433	0.967332	0.96095
45.001	0.960169	0.957633	0.955038	0.959351	0.957805	0.958545		45.001	0.945689	0.952086	0.956414	0.960466	0.963337	0.963623		45.001	0.960584	0.957958	0.955503	0.965547	0.964266	0.960184
46.001	0.960008	0.958909	0.952328	0.961509	0.956466	0.959314		46.001	0.947834	0.953738	0.956496	0.964094	0.962458	0.963742		46.001	0.958547	0.956802	0.957029	0.964953	0.966274	0.958501
47.002	0.958275	0.956582	0.953748	0.958954	0.957505	0.958773		47.002	0.947238	0.95274	0.954138	0.961214	0.964515	0.963311		47.002	0.957282	0.955289	0.956858	0.96433	0.964711	0.955699
48.001	0.960243	0.956375	0.952072	0.95786	0.956811	0.960451		48.001	0.944571	0.953534	0.95248	0.960631	0.959532	0.962346		48.001	0.957791	0.956233	0.955092	0.964184	0.965529	0.956976
49.002	0.95702	0.957775	0.950443	0.958932	0.95699	0.953244		49.002	0.94339	0.952105	0.953187	0.96095	0.96044	0.960289		49.002	0.955679	0.956259	0.95641	0.964253	0.965161	0.958948
50.001	0.954391	0.955173	0.951399	0.955739	0.95519	0.95538		50.001	0.943101	0.952736	0.954469	0.959928	0.95967	0.962323		50.001	0.954324	0.954009	0.954987	0.964309	0.962908	0.9577
51.001	0.956911	0.952744	0.952906	0.95304	0.955201	0.955608		51.001	0.942656	0.947704	0.95026	0.958289	0.959037	0.960557		51.001	0.955527	0.955064	0.955575	0.964357	0.96227	0.95674
52	0.956391	0.954373	0.950984	0.957758	0.955136	0.95925		52	0.943696	0.949683	0.952329	0.960073	0.959763	0.963371		52	0.956539	0.95475	0.952361	0.964568	0.963692	0.957258
53.002	0.955671	0.954806	0.949759	0.950036	0.952549	0.956747		53.002	0.941165	0.950185	0.953071	0.959628	0.959967	0.959333		53.002	0.954458	0.952416	0.952567	0.960647	0.961034	0.957639
54.001	0.954558	0.951409	0.952142	0.956572	0.953554	0.955172		54.001	0.942999	0.948632	0.953215	0.954527	0.960562	0.961707		54.001	0.952686	0.952978	0.949244	0.962057	0.959392	0.958066
55	0.956271	0.953336	0.951836	0.95754	0.95395	0.952909		55	0.941674	0.950501	0.95257	0.958804	0.963172	0.960687		55	0.955633	0.952437	0.952746	0.961093	0.963833	0.953926
56.001	0.955363	0.951199	0.94827	0.954037	0.953806	0.952106		56.001	0.943568	0.948887	0.951116	0.95595	0.957297	0.959598		56.001	0.953741	0.952787	0.9523	0.96093	0.961597	0.953666
57.001	0.953901	0.954294	0.949232	0.957113	0.95202	0.952809		57.001	0.94323	0.950957	0.951636	0.957813	0.959077	0.958794		57.001	0.953842	0.95362	0.952617	0.961796	0.959408	0.95667
58.001	0.954507	0.950577	0.949451	0.955059	0.951314	0.95524		58.001	0.939551	0.949169	0.947889	0.958332	0.957163	0.959576		58.001	0.952359	0.950774	0.952285	0.960425	0.95912	0.953003
59.001	0.954348	0.951599	0.94971	0.957452	0.954204	0.954468		59.001	0.942257	0.947888	0.951894	0.959439	0.958494	0.958615		59.001	0.952839	0.95195	0.950954	0.959957	0.959518	0.956015
60.449	0.95302	0.949267	0.949408	0.95328	0.95122	0.952875		60.449	0.940354	0.949003	0.948512	0.955447	0.957438	0.958993		60.449	0.952879	0.954412	0.950869	0.961352	0.960625	0.954945
61.449	0.953869	0.951278	0.948321	0.952663	0.94974	0.952904		61.449	0.940439	0.950362	0.949647	0.959697	0.95716	0.958372		61.449	0.953439	0.953955	0.950796	0.958761	0.958716	0.952269
62.451	0.956453	0.951174	0.948718	0.953859	0.952468	0.950269		62.451	0.942735	0.948852	0.952301	0.958101	0.955075	0.959589		62.451	0.950204	0.949911	0.952379	0.958769	0.960811	0.955666
63.451	0.953295	0.950088	0.947714	0.953677	0.951103	0.953703		63.451	0.939831	0.945752	0.9483	0.9558	0.954603	0.957008		63.451	0.948346	0.94968	0.949978	0.958846	0.956594	0.951226
64.45	0.953558	0.949807	0.948997	0.952731	0.953991	0.950957		64.45	0.942722	0.948587	0.946413	0.955251	0.95514	0.960018		64.45	0.950936	0.951028	0.950438	0.961692	0.959664	0.954578
65.45	0.954514	0.952202	0.952205	0.956922	0.95355	0.953123		65.45	0.94426	0.949119	0.950041	0.959524	0.959634	0.960854		65.45	0.952388	0.952541	0.951465	0.960172	0.959957	0.952913
66.449	0.952668	0.949068	0.94793	0.951344	0.951266	0.950935		66.449	0.937909	0.947465	0.949986	0.95517	0.953598	0.957404		66.449	0.949583	0.950753	0.949354	0.957283	0.958869	0.951237
67.45	0.952887	0.953081	0.947761	0.951669	0.947641	0.951781		67.45	0.940652	0.946456	0.9496	0.955317	0.955819	0.957053		67.45	0.947551	0.949971	0.949707	0.960644	0.958432	0.95349
68.45	0.951599	0.950902	0.948905	0.95064	0.94817	0.952174		68.45	0.937776	0.946782	0.950969	0.955557	0.95613	0.956711		68.45	0.950047	0.951244	0.951674	0.957032	0.959413	0.955255
69.449	0.953072	0.95206	0.946725	0.954237	0.950864	0.948616		69.449	0.936863	0.945195	0.946671	0.956137	0.957564	0.955308		69.449	0.95096	0.950907	0.947613	0.96071	0.956748	0.953103
70.449	0.953582	0.949803	0.947994	0.953654	0.951946	0.950946		70.449	0.939042	0.947347	0.951078	0.956722	0.95566	0.956517		70.449	0.951328	0.951949	0.947697	0.96079	0.958652	0.953359
71.45	0.953346	0.947159	0.944969	0.94935	0.950243	0.948513		71.45	0.9405	0.947414	0.947048	0.95339	0.955415	0.957972		71.45	0.949812	0.94981	0.948397	0.959172	0.957068	0.95037
72.45	0.949461	0.948221	0.945581	0.950685	0.948321	0.951742		72.45	0.937939	0.944172	0.949025	0.953723	0.955611	0.954829		72.45	0.947448	0.948089	0.947306	0.955473	0.957381	0.951849
73.449	0.955012	0.95062	0.944442	0.952553	0.950756	0.951719		73.449	0.937018	0.947563	0.94694	0.95307	0.953976	0.955985		73.449	0.951178	0.949067	0.949778	0.959557	0.957604	0.953766
74.45	0.952072	0.948062	0.948497	0.947426	0.948354	0.947997		74.45	0.941521	0.94485	0.948001	0.95342	0.955035	0.956664		74.45	0.949888	0.950129	0.949025	0.956009	0.95629	0.952562
75.449	0.954234	0.947675	0.945215	0.95084	0.951216	0.949617		75.449	0.937024	0.946934	0.947128	0.951529	0.954232	0.955068		75.449	0.951743	0.947995	0.948488	0.956472	0.958947	0.950237
76.449	0.949834	0.94862	0.944928	0.94987	0.947638	0.950597		76.449	0.938784	0.943436	0.94658	0.952473	0.949722	0.952176		76.449	0.949467	0.947109	0.949912	0.955657	0.956842	0.950643
[truncated: 454 more rows]
